# Supplementary material for: Crystal structure of De­hydro­dieugenol B methyl ether, a neolignan from Nectandra leucantha Nees and Mart (Lauraceae)
Source: Acta Crystallogr E Crystallogr Commun. 2018 Mar 9;74(Pt 4):518–21. doi: 10.1107/S2056989018003717 (PMC5946980; doi:10.1107/S2056989018003717)
Supplement: Supplementary file 1 [file e-74-00518-sup1.cif]

##############################################################################
#                                                                            #
# This CIF contains the data in a paper accepted for publication in          #
# Acta Crystallographica Section E. It conforms to the requirements of       #
# Notes for Authors for Acta Crystallographica Section E, and has been       #
# peer reviewed under the auspices of the IUCr Commission on Journals.       #
#                                                                            #
# Full details of the Crystallographic Information File format               #
# are given in the paper "The Crystallographic Information File (CIF):       #
# a New Standard Archive File for Crystallography" by S. R. Hall, F. H.      #
# Allen and I. D. Brown [Acta Cryst. (1991), A47, 655-685].                  #
#                                                                            #
# The current version of the core CIF dictionary is obtainable from          #
# ftp://ftp.iucr.org/pub/cif_core.dic.                                       #
#                                                                            #
# Software is freely available for graphical display of the structure(s)     #
# in this CIF. For information consult the CIF software page                 #
# http://www.iucr.org/resources/cif/software.                                #
#                                                                            #
# This file may be used for bona fide research purposes within the           #
# scientific community so long as proper attribution is given to the journal # 
# article from which it was obtained.                                        #
#                                                                            #
##############################################################################
data_I
_database_code_depnum_ccdc_archive 'CCDC 1827281'
_audit_creation_method     'SHELXL-2017/1'
_chemical_name_systematic
;
1,2-Dimethoxy-3-[3-methoxy-5-(prop-2-en-1-yl)phenoxy]-5-(prop-2-en-1-yl)benzene
;
_chemical_name_common
;
4,5'-Diallyl-2,2',3'-trimethoxydiphenyl ether
;
_chemical_formula_moiety     'C21 H24 O4'
_chemical_formula_sum     'C21 H24 O4'
_chemical_formula_weight     340.40
_chemical_melting_point     ?
_shelx_space_group_comment
;
The symmetry employed for this shelxl refinement is uniquely defined
by the following loop, which should always be used as a source of
symmetry information in preference to the above space-group names.
They are only intended as comments.
;
_space_group_crystal_system     monoclinic
_space_group_name_H-M_alt     'P 21/c'
_space_group_name_Hall     '-P 2ybc'
loop_
    _space_group_symop_operation_xyz
    'x, y, z'
    '-x, y+1/2, -z+1/2'
    '-x, -y, -z'
    'x, -y-1/2, z-1/2'
_cell_length_a     12.4644(4)
_cell_length_b     18.1145(4)
_cell_length_c     8.2720(3)
_cell_angle_alpha     90
_cell_angle_beta     105.835(3)
_cell_angle_gamma     90
_cell_volume     1796.82(10)
_cell_formula_units_Z     4
_cell_measurement_reflns_used     13140
_cell_measurement_theta_min     2.7850
_cell_measurement_theta_max     30.7000
_cell_measurement_temperature     100(2)
_exptl_crystal_description     block
_exptl_crystal_colour     colourless
_exptl_crystal_size_max     0.400
_exptl_crystal_size_mid     0.400
_exptl_crystal_size_min     0.250
_exptl_crystal_density_diffrn     1.258
_exptl_crystal_density_meas     ?
_exptl_crystal_density_method     'not measured'
_exptl_crystal_F_000     728
_exptl_absorpt_coefficient_mu     0.086
_exptl_absorpt_correction_type     none
_exptl_absorpt_process_details     ?
_shelx_estimated_absorpt_T_min     0.966
_shelx_estimated_absorpt_T_max     0.979
_exptl_absorpt_correction_T_min     ?
_exptl_absorpt_correction_T_max     ?
_diffrn_ambient_temperature     100(2)
_diffrn_radiation_type     MoK\a
_diffrn_radiation_wavelength     0.71073
_diffrn_measurement_device_type     'Oxford Diffraction Xcalibur Eos'
_diffrn_measurement_method     '\w scan'
_diffrn_detector_area_resol_mean     16.1419
_diffrn_reflns_number     46861
_diffrn_reflns_av_R_equivalents     0.0283
_diffrn_reflns_theta_min     2.249
_diffrn_reflns_theta_max     30.990
_diffrn_reflns_theta_full     30.000
_diffrn_measured_fraction_theta_max     0.944
_diffrn_measured_fraction_theta_full     0.991
_diffrn_reflns_limit_h_min     -17
_diffrn_reflns_limit_h_max     17
_diffrn_reflns_limit_k_min     -25
_diffrn_reflns_limit_k_max     25
_diffrn_reflns_limit_l_min     -11
_diffrn_reflns_limit_l_max     11
_refine_special_details     ?
_reflns_number_total     5394
_reflns_number_gt     4749
_reflns_threshold_expression     'I > 2\s(I)'
_refine_ls_structure_factor_coef     Fsqd
_refine_ls_matrix_type     full
_refine_ls_R_factor_all     0.0475
_refine_ls_R_factor_gt     0.0400
_refine_ls_wR_factor_gt     0.0979
_refine_ls_wR_factor_ref     0.1023
_refine_ls_goodness_of_fit_ref     1.041
_refine_ls_restrained_S_all     1.041
_refine_ls_number_reflns     5394
_refine_ls_number_parameters     229
_refine_ls_number_restraints     0
_refine_ls_hydrogen_treatment     constr
_refine_ls_weighting_scheme     calc
_refine_ls_weighting_details
              'w=1/[\s^2^(Fo^2^)+(0.0455P)^2^+0.6675P] where P=(Fo^2^+2Fc^2^)/3'
_atom_sites_solution_hydrogens     geom
_atom_sites_solution_primary     direct
_atom_sites_solution_secondary     difmap
_refine_ls_shift/su_max     0.001
_refine_ls_shift/su_mean     0.000
_refine_diff_density_max     0.410
_refine_diff_density_min     -0.241
_refine_ls_extinction_method     none
_refine_ls_extinction_coef     .
loop_
    _atom_type_symbol
    _atom_type_description
    _atom_type_scat_dispersion_real
    _atom_type_scat_dispersion_imag
    _atom_type_scat_source
    'C' 'C' 0.0033 0.0016
                         'International Tables Vol C Tables 4.2.6.8 and 6.1.1.4'
    'H' 'H' 0.0000 0.0000
                         'International Tables Vol C Tables 4.2.6.8 and 6.1.1.4'
    'O' 'O' 0.0106 0.0060
                         'International Tables Vol C Tables 4.2.6.8 and 6.1.1.4'
_computing_data_collection
;
CrysAlis PRO (Agilent, 2014)
;
_computing_cell_refinement
;
CrysAlis PRO (Agilent, 2014)
;
_computing_data_reduction
;
CrysAlis PRO (Agilent, 2014)
;
_computing_structure_solution
;
SHELXS97 (Sheldrick, 2008)
;
_computing_structure_refinement
;
SHELXL2017 (Sheldrick, 2015)
;
_computing_molecular_graphics
;
XP (Siemens, 1994)
;
_computing_publication_material
;
SHELXL97 (Sheldrick, 2008)
;
loop_
    _atom_site_type_symbol
    _atom_site_label
    _atom_site_fract_x
    _atom_site_fract_y
    _atom_site_fract_z
    _atom_site_U_iso_or_equiv
    _atom_site_adp_type
    _atom_site_calc_flag
    _atom_site_occupancy
    _atom_site_disorder_assembly
    _atom_site_disorder_group
    C C1 0.31969(7) 0.48305(5) 0.61877(11) 0.01242(16) Uani d 1 . .
    C C2 0.39767(7) 0.54031(5) 0.66026(11) 0.01353(17) Uani d 1 . .
    C C3 0.42548(8) 0.58054(5) 0.53374(11) 0.01474(17) Uani d 1 . .
    H H3 0.477724 0.619848 0.562029 0.018 Uiso calc 1 . .
    C C4 0.37653(8) 0.56300(5) 0.36575(11) 0.01354(17) Uani d 1 . .
    C C5 0.29811(7) 0.50652(5) 0.32350(11) 0.01337(17) Uani d 1 . .
    H H5 0.263797 0.495178 0.208904 0.016 Uiso calc 1 . .
    C C6 0.27031(7) 0.46674(5) 0.45055(11) 0.01225(16) Uani d 1 . .
    C C7 0.40926(8) 0.60579(5) 0.22916(12) 0.01611(18) Uani d 1 . .
    H H7A 0.490201 0.616399 0.266379 0.019 Uiso calc 1 . .
    H H7B 0.394974 0.574881 0.126786 0.019 Uiso calc 1 . .
    C C8 0.34694(10) 0.67679(6) 0.18696(15) 0.0254(2) Uani d 1 . .
    H H8 0.351201 0.710939 0.275650 0.031 Uiso calc 1 . .
    C C9 0.28622(12) 0.69551(9) 0.03483(19) 0.0417(3) Uani d 1 . .
    H H9A 0.280058 0.662727 -0.056904 0.050 Uiso calc 1 . .
    H H9B 0.248804 0.741721 0.017374 0.050 Uiso calc 1 . .
    C C11 0.14573(8) 0.38762(5) 0.25820(11) 0.01383(17) Uani d 1 . .
    C C12 0.19333(7) 0.32850(5) 0.19326(11) 0.01273(17) Uani d 1 . .
    C C13 0.13745(8) 0.29999(5) 0.03591(11) 0.01344(17) Uani d 1 . .
    H H13 0.168944 0.259885 -0.009373 0.016 Uiso calc 1 . .
    C C14 0.03563(8) 0.32995(5) -0.05550(11) 0.01455(17) Uani d 1 . .
    C C15 -0.00827(8) 0.39029(5) 0.00937(12) 0.01768(18) Uani d 1 . .
    H H15 -0.076237 0.411947 -0.053674 0.021 Uiso calc 1 . .
    C C16 0.04695(8) 0.41898(5) 0.16599(12) 0.01738(18) Uani d 1 . .
    H H16 0.016701 0.460156 0.209547 0.021 Uiso calc 1 . .
    C C17 -0.02679(8) 0.29803(5) -0.22437(12) 0.01738(18) Uani d 1 . .
    H H17A 0.000598 0.247391 -0.234350 0.021 Uiso calc 1 . .
    H H17B -0.107102 0.294761 -0.230608 0.021 Uiso calc 1 . .
    C C18 -0.01256(9) 0.34388(6) -0.36835(12) 0.01971(19) Uani d 1 . .
    H H18 0.060227 0.347660 -0.383003 0.024 Uiso calc 1 . .
    C C19 -0.09401(11) 0.37929(7) -0.47598(15) 0.0310(3) Uani d 1 . .
    H H19A -0.167876 0.376757 -0.465183 0.037 Uiso calc 1 . .
    H H19B -0.078789 0.407319 -0.564243 0.037 Uiso calc 1 . .
    C C20 0.21477(9) 0.47287(6) 0.81429(13) 0.0207(2) Uani d 1 . .
    H H20A 0.240600 0.521609 0.860138 0.031 Uiso calc 1 . .
    H H20B 0.203875 0.441120 0.904430 0.031 Uiso calc 1 . .
    H H20C 0.144028 0.478054 0.726983 0.031 Uiso calc 1 . .
    C C21 0.52459(8) 0.60736(6) 0.87749(12) 0.01920(19) Uani d 1 . .
    H H21A 0.583203 0.600002 0.820618 0.029 Uiso calc 1 . .
    H H21B 0.557367 0.605531 0.999413 0.029 Uiso calc 1 . .
    H H21C 0.489348 0.655567 0.846148 0.029 Uiso calc 1 . .
    C C22 0.33781(9) 0.23855(6) 0.23543(13) 0.0216(2) Uani d 1 . .
    H H22A 0.286150 0.196974 0.225908 0.032 Uiso calc 1 . .
    H H22B 0.409272 0.226083 0.315373 0.032 Uiso calc 1 . .
    H H22C 0.349503 0.248886 0.125186 0.032 Uiso calc 1 . .
    O O1 0.19375(6) 0.41001(4) 0.42283(8) 0.01578(14) Uani d 1 . .
    O O2 0.29616(6) 0.44052(4) 0.74330(8) 0.01493(14) Uani d 1 . .
    O O3 0.44286(6) 0.55060(4) 0.82841(8) 0.01778(15) Uani d 1 . .
    O O4 0.29183(6) 0.30235(4) 0.29352(8) 0.01611(14) Uani d 1 . .
loop_
    _atom_site_aniso_label
    _atom_site_aniso_U_11
    _atom_site_aniso_U_22
    _atom_site_aniso_U_33
    _atom_site_aniso_U_12
    _atom_site_aniso_U_13
    _atom_site_aniso_U_23
    C1 0.0147(4) 0.0123(4) 0.0112(4) 0.0010(3) 0.0052(3) 0.0016(3)
    C2 0.0140(4) 0.0152(4) 0.0111(4) 0.0007(3) 0.0031(3) -0.0005(3)
    C3 0.0159(4) 0.0144(4) 0.0142(4) -0.0019(3) 0.0046(3) 0.0003(3)
    C4 0.0148(4) 0.0140(4) 0.0130(4) 0.0015(3) 0.0059(3) 0.0018(3)
    C5 0.0152(4) 0.0148(4) 0.0106(4) 0.0008(3) 0.0044(3) -0.0003(3)
    C6 0.0132(4) 0.0108(4) 0.0134(4) -0.0001(3) 0.0048(3) -0.0011(3)
    C7 0.0185(4) 0.0170(4) 0.0148(4) -0.0007(3) 0.0078(3) 0.0023(3)
    C8 0.0328(6) 0.0199(5) 0.0300(5) 0.0048(4) 0.0193(5) 0.0087(4)
    C9 0.0348(7) 0.0478(8) 0.0461(8) 0.0139(6) 0.0169(6) 0.0296(6)
    C11 0.0170(4) 0.0135(4) 0.0117(4) -0.0037(3) 0.0053(3) -0.0020(3)
    C12 0.0136(4) 0.0122(4) 0.0128(4) -0.0012(3) 0.0042(3) 0.0017(3)
    C13 0.0160(4) 0.0122(4) 0.0133(4) -0.0012(3) 0.0060(3) -0.0004(3)
    C14 0.0157(4) 0.0150(4) 0.0131(4) -0.0024(3) 0.0042(3) 0.0000(3)
    C15 0.0158(4) 0.0184(4) 0.0180(4) 0.0014(3) 0.0032(3) 0.0000(3)
    C16 0.0186(4) 0.0154(4) 0.0192(4) 0.0012(3) 0.0069(4) -0.0027(3)
    C17 0.0183(4) 0.0190(4) 0.0138(4) -0.0020(3) 0.0027(3) -0.0019(3)
    C18 0.0239(5) 0.0202(5) 0.0162(4) 0.0025(4) 0.0074(4) -0.0011(3)
    C19 0.0387(7) 0.0305(6) 0.0229(5) 0.0107(5) 0.0069(5) 0.0061(4)
    C20 0.0256(5) 0.0204(5) 0.0212(5) -0.0012(4) 0.0149(4) 0.0001(4)
    C21 0.0182(4) 0.0236(5) 0.0157(4) -0.0072(4) 0.0046(3) -0.0041(4)
    C22 0.0222(5) 0.0168(4) 0.0241(5) 0.0055(4) 0.0034(4) -0.0007(4)
    O1 0.0210(3) 0.0155(3) 0.0116(3) -0.0062(2) 0.0057(2) -0.0028(2)
    O2 0.0198(3) 0.0139(3) 0.0127(3) 0.0008(2) 0.0072(2) 0.0030(2)
    O3 0.0199(3) 0.0222(3) 0.0105(3) -0.0071(3) 0.0027(3) -0.0013(2)
    O4 0.0162(3) 0.0158(3) 0.0150(3) 0.0026(2) 0.0020(2) -0.0002(2)
_geom_special_details
;
 All esds (except the esd in the dihedral angle between two l.s. planes)
 are estimated using the full covariance matrix.  The cell esds are taken
 into account individually in the estimation of esds in distances, angles
 and torsion angles; correlations between esds in cell parameters are only
 used when they are defined by crystal symmetry.  An approximate (isotropic)
 treatment of cell esds is used for estimating esds involving l.s. planes.
;
loop_
    _geom_bond_atom_site_label_1
    _geom_bond_atom_site_label_2
    _geom_bond_site_symmetry_2
    _geom_bond_distance
    _geom_bond_publ_flag
    C1 O2 . 1.3804(10) ?
    C1 C6 . 1.3911(12) ?
    C1 C2 . 1.3987(12) ?
    C2 O3 . 1.3635(11) ?
    C2 C3 . 1.3945(12) ?
    C3 C4 . 1.3934(12) ?
    C3 H3 . 0.9500 ?
    C4 C5 . 1.3919(13) ?
    C4 C7 . 1.5151(12) ?
    C5 C6 . 1.3938(12) ?
    C5 H5 . 0.9500 ?
    C6 O1 . 1.3783(11) ?
    C7 C8 . 1.4937(14) ?
    C7 H7A . 0.9900 ?
    C7 H7B . 0.9900 ?
    C8 C9 . 1.3235(18) ?
    C8 H8 . 0.9500 ?
    C9 H9A . 0.9500 ?
    C9 H9B . 0.9500 ?
    C11 C16 . 1.3813(13) ?
    C11 O1 . 1.3902(11) ?
    C11 C12 . 1.4005(13) ?
    C12 O4 . 1.3652(11) ?
    C12 C13 . 1.3969(12) ?
    C13 C14 . 1.3975(13) ?
    C13 H13 . 0.9500 ?
    C14 C15 . 1.3938(13) ?
    C14 C17 . 1.5158(13) ?
    C15 C16 . 1.3913(13) ?
    C15 H15 . 0.9500 ?
    C16 H16 . 0.9500 ?
    C17 C18 . 1.5017(14) ?
    C17 H17A . 0.9900 ?
    C17 H17B . 0.9900 ?
    C18 C19 . 1.3197(15) ?
    C18 H18 . 0.9500 ?
    C19 H19A . 0.9500 ?
    C19 H19B . 0.9500 ?
    C20 O2 . 1.4292(12) ?
    C20 H20A . 0.9800 ?
    C20 H20B . 0.9800 ?
    C20 H20C . 0.9800 ?
    C21 O3 . 1.4263(11) ?
    C21 H21A . 0.9800 ?
    C21 H21B . 0.9800 ?
    C21 H21C . 0.9800 ?
    C22 O4 . 1.4301(12) ?
    C22 H22A . 0.9800 ?
    C22 H22B . 0.9800 ?
    C22 H22C . 0.9800 ?
loop_
    _geom_angle_atom_site_label_1
    _geom_angle_atom_site_label_2
    _geom_angle_atom_site_label_3
    _geom_angle_site_symmetry_1
    _geom_angle_site_symmetry_3
    _geom_angle
    _geom_angle_publ_flag
    O2 C1 C6 . . 120.12(8) ?
    O2 C1 C2 . . 120.38(8) ?
    C6 C1 C2 . . 119.41(8) ?
    O3 C2 C3 . . 125.18(8) ?
    O3 C2 C1 . . 114.68(8) ?
    C3 C2 C1 . . 120.12(8) ?
    C4 C3 C2 . . 119.89(8) ?
    C4 C3 H3 . . 120.1 ?
    C2 C3 H3 . . 120.1 ?
    C5 C4 C3 . . 120.30(8) ?
    C5 C4 C7 . . 120.15(8) ?
    C3 C4 C7 . . 119.55(8) ?
    C4 C5 C6 . . 119.52(8) ?
    C4 C5 H5 . . 120.2 ?
    C6 C5 H5 . . 120.2 ?
    O1 C6 C1 . . 114.97(8) ?
    O1 C6 C5 . . 124.29(8) ?
    C1 C6 C5 . . 120.75(8) ?
    C8 C7 C4 . . 112.72(8) ?
    C8 C7 H7A . . 109.0 ?
    C4 C7 H7A . . 109.0 ?
    C8 C7 H7B . . 109.0 ?
    C4 C7 H7B . . 109.0 ?
    H7A C7 H7B . . 107.8 ?
    C9 C8 C7 . . 124.67(12) ?
    C9 C8 H8 . . 117.7 ?
    C7 C8 H8 . . 117.7 ?
    C8 C9 H9A . . 120.0 ?
    C8 C9 H9B . . 120.0 ?
    H9A C9 H9B . . 120.0 ?
    C16 C11 O1 . . 120.11(8) ?
    C16 C11 C12 . . 120.65(8) ?
    O1 C11 C12 . . 118.99(8) ?
    O4 C12 C13 . . 125.09(8) ?
    O4 C12 C11 . . 115.92(8) ?
    C13 C12 C11 . . 118.97(8) ?
    C12 C13 C14 . . 120.59(8) ?
    C12 C13 H13 . . 119.7 ?
    C14 C13 H13 . . 119.7 ?
    C15 C14 C13 . . 119.35(8) ?
    C15 C14 C17 . . 119.82(8) ?
    C13 C14 C17 . . 120.83(8) ?
    C16 C15 C14 . . 120.33(9) ?
    C16 C15 H15 . . 119.8 ?
    C14 C15 H15 . . 119.8 ?
    C11 C16 C15 . . 120.04(9) ?
    C11 C16 H16 . . 120.0 ?
    C15 C16 H16 . . 120.0 ?
    C18 C17 C14 . . 112.21(8) ?
    C18 C17 H17A . . 109.2 ?
    C14 C17 H17A . . 109.2 ?
    C18 C17 H17B . . 109.2 ?
    C14 C17 H17B . . 109.2 ?
    H17A C17 H17B . . 107.9 ?
    C19 C18 C17 . . 124.63(10) ?
    C19 C18 H18 . . 117.7 ?
    C17 C18 H18 . . 117.7 ?
    C18 C19 H19A . . 120.0 ?
    C18 C19 H19B . . 120.0 ?
    H19A C19 H19B . . 120.0 ?
    O2 C20 H20A . . 109.5 ?
    O2 C20 H20B . . 109.5 ?
    H20A C20 H20B . . 109.5 ?
    O2 C20 H20C . . 109.5 ?
    H20A C20 H20C . . 109.5 ?
    H20B C20 H20C . . 109.5 ?
    O3 C21 H21A . . 109.5 ?
    O3 C21 H21B . . 109.5 ?
    H21A C21 H21B . . 109.5 ?
    O3 C21 H21C . . 109.5 ?
    H21A C21 H21C . . 109.5 ?
    H21B C21 H21C . . 109.5 ?
    O4 C22 H22A . . 109.5 ?
    O4 C22 H22B . . 109.5 ?
    H22A C22 H22B . . 109.5 ?
    O4 C22 H22C . . 109.5 ?
    H22A C22 H22C . . 109.5 ?
    H22B C22 H22C . . 109.5 ?
    C6 O1 C11 . . 118.29(7) y
    C1 O2 C20 . . 113.39(7) y
    C2 O3 C21 . . 116.94(7) y
    C12 O4 C22 . . 116.91(7) y
loop_
    _geom_torsion_atom_site_label_1
    _geom_torsion_atom_site_label_2
    _geom_torsion_atom_site_label_3
    _geom_torsion_atom_site_label_4
    _geom_torsion_site_symmetry_1
    _geom_torsion_site_symmetry_2
    _geom_torsion_site_symmetry_3
    _geom_torsion_site_symmetry_4
    _geom_torsion
    _geom_torsion_publ_flag
    O2 C1 C2 O3 . . . . -1.95(12) ?
    C6 C1 C2 O3 . . . . -178.56(8) ?
    O2 C1 C2 C3 . . . . 176.58(8) ?
    C6 C1 C2 C3 . . . . -0.03(13) ?
    O3 C2 C3 C4 . . . . 177.54(9) ?
    C1 C2 C3 C4 . . . . -0.83(14) ?
    C2 C3 C4 C5 . . . . 1.41(14) ?
    C2 C3 C4 C7 . . . . -178.55(8) ?
    C3 C4 C5 C6 . . . . -1.12(13) ?
    C7 C4 C5 C6 . . . . 178.84(8) ?
    O2 C1 C6 O1 . . . . 4.08(12) ?
    C2 C1 C6 O1 . . . . -179.29(8) ?
    O2 C1 C6 C5 . . . . -176.30(8) ?
    C2 C1 C6 C5 . . . . 0.32(13) ?
    C4 C5 C6 O1 . . . . 179.83(8) ?
    C4 C5 C6 C1 . . . . 0.25(13) ?
    C5 C4 C7 C8 . . . . 96.87(11) ?
    C3 C4 C7 C8 . . . . -83.17(11) ?
    C4 C7 C8 C9 . . . . -123.62(12) y
    C16 C11 C12 O4 . . . . 179.03(8) ?
    O1 C11 C12 O4 . . . . -6.79(12) ?
    C16 C11 C12 C13 . . . . -2.15(13) ?
    O1 C11 C12 C13 . . . . 172.03(8) ?
    O4 C12 C13 C14 . . . . 178.72(8) ?
    C11 C12 C13 C14 . . . . 0.02(13) ?
    C12 C13 C14 C15 . . . . 2.04(14) ?
    C12 C13 C14 C17 . . . . -178.48(8) ?
    C13 C14 C15 C16 . . . . -2.02(14) ?
    C17 C14 C15 C16 . . . . 178.49(9) ?
    O1 C11 C16 C15 . . . . -171.93(9) ?
    C12 C11 C16 C15 . . . . 2.18(14) ?
    C14 C15 C16 C11 . . . . -0.08(15) ?
    C15 C14 C17 C18 . . . . 77.59(11) ?
    C13 C14 C17 C18 . . . . -101.89(10) ?
    C14 C17 C18 C19 . . . . -115.54(12) y
    C1 C6 O1 C11 . . . . -176.28(8) y
    C5 C6 O1 C11 . . . . 4.12(13) ?
    C16 C11 O1 C6 . . . . -91.49(11) ?
    C12 C11 O1 C6 . . . . 94.29(10) y
    C6 C1 O2 C20 . . . . -99.35(10) ?
    C2 C1 O2 C20 . . . . 84.06(10) ?
    C3 C2 O3 C21 . . . . 0.31(14) ?
    C1 C2 O3 C21 . . . . 178.76(8) ?
    C13 C12 O4 C22 . . . . -3.25(13) ?
    C11 C12 O4 C22 . . . . 175.49(8) ?
loop_
    _geom_hbond_atom_site_label_D
    _geom_hbond_atom_site_label_H
    _geom_hbond_atom_site_label_A
    _geom_hbond_site_symmetry_A
    _geom_hbond_distance_DH
    _geom_hbond_distance_HA
    _geom_hbond_distance_DA
    _geom_hbond_angle_DHA
    _geom_hbond_publ_flag
    C20 H20A O3 . 0.98 2.66 3.1461(13) 111 yes
    C21 H21B O2 3_667 0.98 2.54 3.4292(12) 151 yes
    C22 H22A O2 4_565 0.98 2.50 3.2885(12) 138 yes
_shelx_hkl_file
;
  -2   0   0 14958.0 258.538
  -2   0   0 15271.5 229.970
   2   0   0 14782.5 256.210
  -2   0   0 15160.2 252.215
   2   0   0 14766.7 290.316
  -2   0   0 15859.9 299.093
   2   0   0 14765.6 226.547
   2   0   0 14727.1 293.750
  -2   0   0 14689.4 293.648
   2   0   0 15392.7 300.054
  -2   0   0 15094.4 300.949
   2   0   0 15518.4 258.723
  -3   0   0 327310. 1711.78
  -3   0   0 328583. 1304.17
   3   0   0 317966. 1662.78
   3   0   0 327146. 1463.65
   3   0   0 329945. 1450.41
  -3   0   0 334908. 1490.73
  -3   0   0 329011. 1681.51
  -3   0   0 325704. 1426.96
   3   0   0 320918. 1711.51
   3   0   0 324019. 1300.62
   3   0   0 330383. 1687.85
  -3   0   0 331267. 1711.23
   4   0   0 43795.2 620.532
  -4   0   0 45817.4 730.938
  -4   0   0 43347.1 609.706
   4   0   0 45171.5 622.473
  -4   0   0 44290.2 555.488
  -4   0   0 45439.3 720.078
   4   0   0 44765.9 740.751
  -4   0   0 44950.5 493.667
  -4   0   0 43423.2 724.379
   4   0   0 43721.5 711.309
   4   0   0 43346.5 716.194
  -4   0   0 43810.5 623.551
   4   0   0 43569.3 551.913
  -5   0   0 7760.52 262.995
   5   0   0 7848.36 295.454
  -5   0   0 8926.77 362.949
  -5   0   0 8233.19 304.392
   5   0   0 7772.99 262.026
  -5   0   0 7994.77 293.545
   5   0   0 8211.63 297.037
   5   0   0 8618.26 363.524
   5   0   0 8324.68 351.564
  -5   0   0 8129.59 238.900
   6   0   0 35073.4 806.473
  -6   0   0 34452.7 665.772
   6   0   0 34783.8 681.549
   6   0   0 35092.2 677.435
   6   0   0 34807.5 603.700
  -6   0   0 34249.3 602.353
  -6   0   0 34681.5 534.813
  -6   0   0 36474.5 809.516
   6   0   0 34353.8 784.131
   7   0   0 128124. 1426.77
  -7   0   0 126483. 1376.25
   7   0   0 128361. 1689.25
  -7   0   0 127590. 1099.78
   7   0   0 127686. 1250.28
   7   0   0 129141. 1644.88
  -7   0   0 129941. 1666.75
  -7   0   0 127687. 1257.84
  -8   0   0 34441.3 605.079
  -8   0   0 34031.3 922.310
  -8   0   0 34019.7 765.895
   8   0   0 33698.2 909.928
   8   0   0 33720.5 783.723
   8   0   0 33970.5 939.630
   9   0   0 2509.02 238.350
   9   0   0 3161.21 308.615
  -9   0   0 2605.74 237.276
  -9   0   0 2726.89 297.073
  -9   0   0 2437.34 171.251
 -10   0   0 32516.4 846.045
  10   0   0 31624.2 1006.48
  10   0   0 30616.6 844.325
 -10   0   0 33505.7 1039.77
 -10   0   0 32663.1 642.210
  11   0   0-17.0621 70.6749
 -11   0   0 42.1643 47.6444
 -11   0   0 50.3708 118.990
  11   0   0 347.995 138.243
 -11   0   0 86.5727 93.2887
  11   0   0 102.831 115.580
 -12   0   0 15839.7 801.730
  12   0   0 17612.4 727.596
  12   0   0 16222.8 814.557
  12   0   0 17139.2 709.716
 -12   0   0 16425.0 667.733
 -13   0   0 1699.99 238.338
  13   0   0 1573.82 251.381
 -13   0   0 1201.85 267.383
  13   0   0 1887.51 330.459
  13   0   0 1448.95 272.374
  14   0   0 3968.76 385.651
 -14   0   0 4837.71 503.982
  14   0   0 3906.91 454.401
  14   0   0 4596.85 512.267
  15   0   0 575.339 225.565
  15   0   0 541.632 231.726
 -15   0   0 503.194 205.141
  16   0   0 1290.54 303.844
  16   0   0 1934.95 342.582
   2  -1   0 116105. 725.254
  -2  -1   0 113792. 826.506
  -2   1   0 118305. 853.064
  -2   1   0 114186. 639.502
   2   1   0 116054. 683.657
   2   1   0 115521. 758.201
  -2  -1   0 114724. 775.318
  -2  -1   0 116010. 685.567
   2  -1   0 111051. 844.136
   2  -1   0 114230. 851.414
   2   1   0 116111. 860.843
  -2   1   0 115192. 725.379
  -2   1   0 112534. 838.038
  -2   1   0 116535. 768.687
  -2  -1   0 116365. 867.767
  -2  -1   0 116213. 827.900
  -2  -1   0 114323. 757.889
   2   1   0 115397. 785.581
   2   1   0 113636. 826.034
   2  -1   0 113251. 756.574
   2  -1   0 115843. 841.475
   3  -1   0 109593. 781.822
   3   1   0 107114. 897.625
   3  -1   0 106449. 842.214
  -3  -1   0 110003. 1010.38
  -3  -1   0 107937. 871.803
   3   1   0 107746. 871.169
  -3  -1   0 108166. 976.050
  -3   1   0 106855. 769.678
  -3   1   0 108809. 852.163
   3  -1   0 108935. 773.062
   3  -1   0 104037. 918.435
  -3  -1   0 108234. 986.820
  -3  -1   0 107860. 889.512
  -3   1   0 106587. 981.059
   3   1   0 104736. 975.765
   3  -1   0 106660. 987.838
   3   1   0 104581. 995.531
   3  -1   0 104546. 981.213
   3   1   0 104776. 779.061
  -3   1   0 111133. 932.522
  -3  -1   0 106609. 775.195
   3  -1   0 108101. 993.405
  -3   1   0 109666. 1007.33
  -4   1   0 926.408 88.1186
  -4  -1   0 929.694 113.338
  -4  -1   0 878.210 60.1470
  -4   1   0 973.793 108.468
   4  -1   0 887.242 117.868
   4  -1   0 930.694 86.7554
   4   1   0 813.713 85.4532
   4   1   0 953.981 121.468
  -4  -1   0 890.609 94.2564
  -4   1   0 939.016 95.3791
   4  -1   0 1099.20 124.461
   4  -1   0 805.617 106.604
  -4   1   0 874.433 114.282
  -4   1   0 934.492 113.696
   4  -1   0 777.825 91.0084
  -4  -1   0 967.464 115.797
  -4  -1   0 759.205 100.610
   4  -1   0 797.104 81.4665
   4   1   0 877.075 109.071
   4  -1   0 1012.16 115.253
  -4  -1   0 872.758 100.573
   4   1   0 810.392 95.8160
   4   1   0 912.106 98.9553
  -4  -1   0 1008.32 92.4394
   5   1   0 23389.6 520.801
  -5   1   0 23751.9 603.127
   5   1   0 23325.8 603.539
  -5  -1   0 23655.1 346.863
   5  -1   0 23823.6 483.773
  -5  -1   0 22648.3 513.416
   5   1   0 23461.7 461.066
  -5  -1   0 22954.2 593.355
   5  -1   0 22721.1 450.058
  -5  -1   0 23372.1 459.293
   5  -1   0 23132.0 570.951
   5  -1   0 23840.7 610.398
  -5   1   0 24193.4 520.632
   5   1   0 24150.5 536.854
  -5  -1   0 23333.5 519.288
   5  -1   0 22777.3 505.579
  -5   1   0 22948.9 473.608
   6   1   0 10381.9 335.571
   6   1   0 9629.66 368.009
   6   1   0 9889.06 435.042
  -6  -1   0 10195.8 255.104
  -6  -1   0 9503.27 323.136
  -6   1   0 10558.1 325.319
   6  -1   0 10309.4 446.412
   6  -1   0 10199.9 328.826
  -6   1   0 10202.9 349.296
   6  -1   0 10491.7 356.864
   6  -1   0 10724.8 436.836
  -6  -1   0 10294.6 430.645
  -6   1   0 9489.64 420.620
   6  -1   0 9722.60 361.478
  -6  -1   0 9950.77 371.932
  -7  -1   0 45560.2 755.829
  -7  -1   0 47015.9 590.463
   7   1   0 45962.2 864.246
  -7  -1   0 46136.6 860.124
   7   1   0 45838.2 999.567
   7   1   0 45564.8 757.732
   7  -1   0 45708.7 845.585
   7  -1   0 45165.2 745.876
  -7  -1   0 48089.6 1010.85
  -7   1   0 45917.2 722.766
  -7   1   0 44975.2 796.822
  -7   1   0 45877.9 992.167
   7  -1   0 45308.4 959.639
   7  -1   0 44622.8 1004.87
  -8   1   0 200.485 97.6285
   8   1   0 256.272 107.588
  -8  -1   0 358.256 101.650
   8   1   0 440.510 140.627
  -8   1   0 259.853 87.7406
  -8  -1   0 368.513 86.5524
   8  -1   0 217.424 105.938
  -8  -1   0 398.847 68.3529
   8  -1   0 305.328 124.971
  -8   1   0 345.372 92.4523
   8  -1   0 412.628 100.384
  -8  -1   0 167.587 97.6313
  -9  -1   0 668.807 176.891
   9  -1   0 516.384 168.103
  -9   1   0 741.884 131.837
   9   1   0 601.042 130.182
   9   1   0 601.238 176.991
  -9   1   0 674.202 165.062
   9  -1   0 633.790 162.177
   9  -1   0 664.062 132.333
  -9   1   0 608.885 108.452
  -9  -1   0 602.535 86.9287
  -9  -1   0 711.861 120.238
  -9  -1   0 607.303 125.332
  10   1   0 2080.79 233.708
  10  -1   0 2240.06 238.436
 -10  -1   0 2162.42 151.490
  10   1   0 2118.93 235.667
  10  -1   0 1964.85 276.778
  10   1   0 2058.75 276.826
 -10   1   0 2217.31 187.290
 -10  -1   0 1625.86 239.971
 -10   1   0 2369.13 232.307
 -10   1   0 2213.49 294.075
 -10  -1   0 2166.22 232.662
  11   1   0 965.118 172.163
 -11  -1   0 1279.52 239.960
 -11   1   0 1090.66 165.836
  11   1   0 924.876 221.013
  11  -1   0 626.272 192.676
  11   1   0 931.683 218.987
 -11   1   0 1050.58 139.824
  11   1   0 839.886 169.505
 -11  -1   0 869.514 171.191
 -11   1   0 913.375 219.610
  12   1   0 7313.70 467.143
 -12  -1   0 7563.63 467.407
 -12   1   0 6314.64 516.176
  12   1   0 8131.57 585.594
 -12  -1   0 6179.59 517.953
  12  -1   0 6622.54 521.353
  12  -1   0 7041.92 485.554
  12   1   0 6477.04 550.380
  12   1   0 6565.32 438.135
 -12   1   0 7254.26 440.184
  13   1   0 8183.33 514.452
  13   1   0 7701.80 493.376
 -13   1   0 8723.91 625.990
  13   1   0 7511.50 617.630
  13  -1   0 7714.27 530.917
 -13  -1   0 8269.16 508.823
 -13  -1   0 9232.23 648.298
  13   1   0 7593.33 598.544
  13  -1   0 7712.54 587.538
 -14   1   0 9292.86 688.717
  14  -1   0 7563.93 654.301
  14  -1   0 8651.75 654.646
  14  -1   0 8863.64 589.038
  14   1   0 9236.13 680.426
  14   1   0 9573.08 723.159
 -14  -1   0 8421.15 650.667
  15   1   0 942.506 256.181
 -15  -1   0 1377.18 305.167
  15  -1   0 991.928 281.373
  15  -1   0 933.526 226.635
 -15   1   0 1233.96 298.677
  15   1   0 1089.48 292.482
  16  -1   0-195.267 207.416
  16   1   0-245.287 205.875
  16  -1   0 30.5132 181.610
 -16   1   0 84.7676 139.124
 -16  -1   0 361.460 232.197
  16   1   0 290.785 214.630
 -17  -1   0 140.979 155.815
   0  -2   0 143146. 738.811
   0   2   0 145676. 710.601
   0   2   0 144736. 714.983
  -1   2   0 212566. 1025.13
   1  -2   0 213313. 954.518
  -1  -2   0 212064. 995.110
   1   2   0 221272. 988.164
   1   2   0 219323. 999.231
  -1  -2   0 212840. 1022.00
  -1  -2   0 216120. 1021.29
  -1  -2   0 220114. 1043.12
  -1  -2   0 217972. 967.140
   1  -2   0 220637. 939.436
   1   2   0 215999. 1047.78
   1   2   0 221476. 1015.34
  -1  -2   0 214505. 980.302
  -1   2   0 217783. 970.155
   1   2   0 217095. 964.574
  -1   2   0 216755. 927.328
  -2   2   0 10183.9 226.318
   2   2   0 10395.7 265.467
   2  -2   0 10415.7 276.488
   2   2   0 10231.8 253.403
  -2  -2   0 9839.71 262.081
   2   2   0 10081.6 265.358
   2   2   0 10255.7 266.336
  -2   2   0 10285.5 231.316
  -2   2   0 10605.3 270.002
  -2  -2   0 10503.9 267.996
   2  -2   0 10114.1 264.866
  -2  -2   0 10333.7 262.187
  -2   2   0 10358.3 278.085
  -2   2   0 10249.4 277.159
   2   2   0 10212.2 276.007
   2   2   0 10381.8 236.117
  -2  -2   0 10203.2 275.675
  -2  -2   0 10218.9 253.089
   2  -2   0 9879.56 220.501
   2  -2   0 10403.1 278.035
  -2  -2   0 10281.4 235.037
  -3  -2   0 19296.6 358.217
  -3   2   0 19536.0 446.562
   3   2   0 18829.9 389.814
  -3   2   0 18478.8 369.127
   3   2   0 18326.9 435.451
   3   2   0 19251.5 281.125
  -3  -2   0 20036.2 453.409
  -3  -2   0 19129.2 420.353
   3   2   0 19157.1 412.123
  -3   2   0 19267.0 434.573
   3   2   0 18356.6 420.202
  -3  -2   0 18660.8 402.562
  -3  -2   0 18586.6 388.003
  -3   2   0 17857.3 423.759
  -3   2   0 19350.6 388.818
   3  -2   0 18665.1 439.175
   3  -2   0 18535.6 424.250
   3  -2   0 18699.0 433.471
   3   2   0 18412.5 350.142
  -3   2   0 18939.5 320.490
  -3  -2   0 18670.1 422.511
   3  -2   0 18648.1 375.700
   3   2   0 19220.8 433.190
   4   2   0 1771.91 142.148
   4   2   0 1869.97 171.445
  -4   2   0 1899.40 119.652
  -4  -2   0 1614.49 132.558
  -4  -2   0 1690.29 123.151
   4  -2   0 1609.77 139.618
   4  -2   0 1499.12 145.088
  -4   2   0 2026.46 164.627
  -4   2   0 1588.08 130.823
  -4   2   0 1661.04 154.073
   4   2   0 1555.27 151.127
  -4  -2   0 1688.68 147.138
   4  -2   0 1962.71 166.775
   4   2   0 1756.53 125.764
   4  -2   0 1664.69 118.839
  -4  -2   0 1559.16 145.807
  -4   2   0 1517.72 123.974
  -4  -2   0 1856.35 146.319
   4  -2   0 1653.62 156.029
   4   2   0 1686.64 151.095
   4   2   0 1729.37 141.394
  -4  -2   0 1608.52 149.852
  -5  -2   0 8929.51 175.804
  -5  -2   0 8907.86 338.030
   5   2   0 8648.14 294.137
  -5  -2   0 8833.40 297.214
   5   2   0 9215.42 347.343
  -5   2   0 8700.63 377.621
   5  -2   0 9113.47 383.162
   5   2   0 8677.16 381.640
   5   2   0 8433.22 326.938
  -5   2   0 8835.83 286.298
  -5  -2   0 9149.47 335.613
   5  -2   0 8990.95 293.198
   5  -2   0 9142.71 351.672
   5   2   0 9056.48 384.932
  -5  -2   0 9082.03 374.290
  -5   2   0 9383.13 328.987
  -6  -2   0 68563.6 1016.03
  -6   2   0 68830.1 1136.85
  -6  -2   0 70115.2 894.217
   6   2   0 68229.4 887.402
   6   2   0 70064.5 1164.34
  -6  -2   0 70137.0 1123.41
   6  -2   0 66707.1 1046.43
   6   2   0 68011.3 1144.33
   6  -2   0 68644.9 871.651
   6  -2   0 67280.6 1137.73
   6   2   0 68427.1 999.541
  -6  -2   0 69185.9 552.723
  -6   2   0 68006.7 876.402
  -7   2   0 2538.64 188.476
  -7  -2   0 2991.29 236.666
  -7  -2   0 2481.70 236.169
   7   2   0 2152.95 234.967
   7   2   0 2656.55 261.368
  -7  -2   0 2357.07 178.714
  -7   2   0 2379.29 252.587
   7  -2   0 2685.51 241.274
   7   2   0 1989.69 187.021
   7  -2   0 2380.24 176.460
  -7  -2   0 2417.72 115.866
   7  -2   0 2509.13 255.238
   8   2   0 15858.9 647.046
  -8   2   0 16036.4 640.375
  -8  -2   0 16384.0 317.223
   8  -2   0 15798.5 610.286
   8   2   0 15874.3 504.626
   8  -2   0 16527.8 667.733
  -8  -2   0 15442.0 556.697
  -8  -2   0 16174.7 635.397
   8   2   0 15823.0 651.855
  -8   2   0 16135.3 503.060
  -8   2   0 16439.3 492.407
  -8  -2   0 15613.4 485.536
   8   2   0 15421.2 546.360
   9  -2   0 743.037 177.434
  -9   2   0 649.625 114.183
   9   2   0 980.381 160.268
   9  -2   0 937.253 180.427
  -9  -2   0 880.831 157.464
  -9   2   0 636.868 163.191
   9   2   0 676.577 176.792
  -9   2   0 522.734 99.9403
   9   2   0 726.878 175.328
  -9  -2   0 601.457 166.441
   9   2   0 695.953 129.443
  -9  -2   0 464.101 92.3005
  -9  -2   0 738.953 76.1037
 -10  -2   0 6888.50 486.396
  10   2   0 6528.01 480.741
 -10   2   0 7535.47 364.631
 -10  -2   0 7808.52 443.349
 -10   2   0 7061.09 375.717
  10   2   0 6795.07 382.812
 -10  -2   0 7372.76 227.151
  10   2   0 8212.92 540.380
 -10  -2   0 7078.53 365.575
  10   2   0 7073.29 422.164
  10  -2   0 7826.41 494.078
 -10   2   0 7053.96 491.552
  10  -2   0 6990.45 495.809
  11   2   0 368.867 161.476
  11   2   0 392.767 117.137
 -11   2   0 327.216 96.0211
  11   2   0 325.697 123.766
 -11  -2   0 312.873 97.3760
  11   2   0 263.263 163.219
  11  -2   0 74.7888 112.277
 -11   2   0 380.043 165.118
 -11  -2   0 237.386 127.682
 -11   2   0 386.271 126.444
 -11  -2   0 258.906 105.456
  12   2   0 845.604 192.811
 -12  -2   0 1001.22 194.356
 -12  -2   0 1181.68 232.070
  12   2   0 1138.94 250.195
 -12   2   0 564.660 191.864
 -12   2   0 905.679 159.286
  12  -2   0 915.399 223.410
  12   2   0 1060.39 253.679
  12   2   0 938.724 182.714
  13   2   0 6061.67 425.010
  13   2   0 5178.45 513.431
  13  -2   0 6026.18 485.381
 -13   2   0 5311.87 512.500
 -13  -2   0 5630.71 432.290
  13   2   0 5152.43 502.510
 -13  -2   0 5750.52 515.650
  13   2   0 5013.44 413.661
  13  -2   0 6034.48 518.289
  14   2   0 425.686 202.110
  14  -2   0 526.963 211.495
 -14   2   0 146.418 169.469
  14   2   0 203.730 179.256
  14  -2   0 162.098 130.768
 -14  -2   0 368.089 195.683
 -15  -2   0 115.308 138.763
  15  -2   0-115.476 173.356
  15  -2   0 120.248 147.739
  15  -2   0-64.3110 138.708
  15   2   0-196.569 203.933
  15   2   0 449.562 285.911
 -15   2   0 154.574 136.793
 -16   2   0 2989.25 441.160
  16   2   0 3971.19 509.986
  16   2   0 3056.19 461.610
 -16  -2   0 3240.20 451.332
  16  -2   0 2359.68 376.895
   0  -3   0-1.26796 29.0940
   0  -3   0 16.3674 33.0110
   0   3   0 7.33034 33.4048
   0  -3   0 18.8933 31.0526
   0   3   0 6.65578 27.0650
   0  -3   0 9.60545 27.3672
   0   3   0 27.8423 32.3145
   0   3   0-32.4698 29.0012
   1   3   0 2310.27 128.658
   1   3   0 2225.12 117.910
  -1  -3   0 2356.75 119.413
   1  -3   0 2228.48 115.290
  -1   3   0 2341.87 118.510
  -1   3   0 2155.48 113.107
   1  -3   0 2246.33 126.220
  -1  -3   0 2190.75 118.349
   1   3   0 2385.88 123.517
  -1  -3   0 2334.45 123.163
  -1  -3   0 2449.66 131.351
  -1  -3   0 2581.67 132.176
  -1  -3   0 2447.99 130.892
  -1   3   0 2461.47 130.966
   1   3   0 2213.68 126.886
   1  -3   0 2514.56 121.138
   2  -3   0 247409. 1467.47
   2   3   0 248287. 1474.29
   2   3   0 244397. 1317.79
  -2  -3   0 248294. 1443.88
  -2  -3   0 252392. 1414.33
   2   3   0 250977. 1458.03
   2   3   0 249920. 1389.11
  -2  -3   0 246750. 1456.35
   2  -3   0 242144. 1105.60
   2  -3   0 248748. 1288.38
  -2  -3   0 250300. 1430.43
   2   3   0 253418. 1434.21
   2  -3   0 247703. 1374.74
  -2  -3   0 250557. 1395.84
  -2   3   0 246294. 1459.59
  -2  -3   0 249633. 1318.81
   2   3   0 249820. 1390.62
  -2   3   0 249631. 1278.20
  -2   3   0 255338. 1397.28
   2   3   0 248287. 1425.51
   3   3   0 353209. 1902.27
   3   3   0 352381. 1981.18
   3  -3   0 346206. 1971.00
  -3   3   0 342201. 1613.78
  -3  -3   0 352128. 1817.62
  -3   3   0 347451. 1979.66
  -3  -3   0 342640. 1893.42
  -3   3   0 344561. 1656.65
   3  -3   0 340937. 1889.06
  -3  -3   0 359443. 1698.43
   3   3   0 359302. 1911.83
  -3  -3   0 356154. 1915.31
   3   3   0 346523. 1676.23
   3   3   0 351013. 1960.13
  -3  -3   0 345870. 1970.16
  -3   3   0 350702. 1988.02
   3   3   0 357772. 1002.96
  -3  -3   0 343372. 1865.66
   3   3   0 347635. 1804.95
  -3   3   0 355183. 1911.58
   3   3   0 354818. 1900.62
  -4  -3   0 24366.2 542.007
  -4   3   0 23179.7 572.168
   4   3   0 22850.0 573.785
   4  -3   0 24094.3 565.463
  -4  -3   0 24214.3 478.760
   4  -3   0 23244.2 487.975
   4   3   0 24257.8 475.889
  -4   3   0 24927.2 506.207
  -4  -3   0 24375.4 520.118
   4   3   0 24512.7 550.755
   4   3   0 23015.8 549.160
   4   3   0 24138.4 348.798
  -4   3   0 25480.1 591.842
   4   3   0 24485.2 570.544
  -4   3   0 24055.4 417.137
  -4  -3   0 23963.9 560.994
  -4  -3   0 23533.1 545.194
  -4   3   0 23999.8 481.104
   4   3   0 23984.1 525.880
   4  -3   0 23949.1 575.934
  -4   3   0 23665.9 491.322
  -5  -3   0 4617.37 225.501
  -5   3   0 4155.93 197.909
   5  -3   0 4206.50 213.216
   5   3   0 4186.01 270.154
   5  -3   0 4531.40 280.810
  -5  -3   0 4049.70 255.871
   5   3   0 4358.20 287.262
  -5   3   0 4336.89 241.893
   5   3   0 4218.41 215.846
   5   3   0 4069.44 239.501
  -5   3   0 4229.77 229.564
  -5  -3   0 4412.80 253.818
  -5   3   0 4106.12 269.263
   5  -3   0 4552.55 252.227
   5   3   0 4120.11 178.161
   6   3   0 651.992 125.179
   6  -3   0 688.401 152.894
   6   3   0 576.229 130.495
  -6   3   0 581.108 130.550
   6   3   0 513.740 96.3982
  -6   3   0 566.841 88.0217
  -6  -3   0 557.947 117.233
   6   3   0 632.631 92.7014
  -6  -3   0 414.805 111.033
   6  -3   0 568.862 90.8789
   6   3   0 659.772 144.860
   6  -3   0 630.853 115.632
  -6  -3   0 474.334 90.9783
  -7  -3   0 58025.7 1039.43
   7  -3   0 57128.9 1153.32
  -7  -3   0 58170.3 1119.29
  -7  -3   0 57009.7 898.536
   7   3   0 56848.2 820.246
   7   3   0 55024.6 998.348
  -7   3   0 57149.9 1143.88
   7   3   0 57342.5 1161.44
  -7   3   0 56348.3 852.611
   7   3   0 57242.1 1156.27
   7  -3   0 57360.1 1048.70
   8   3   0-25.5481 64.1447
  -8  -3   0 112.953 24.7394
   8   3   0 138.371 74.2682
   8   3   0 114.106 110.855
   8   3   0 48.5478 96.8104
  -8   3   0-15.3920 59.2548
  -8   3   0 77.3599 72.1894
  -8  -3   0 61.3105 66.2207
   8  -3   0 300.916 125.201
   8  -3   0 146.031 108.377
  -8  -3   0-123.930 104.876
  -8  -3   0 159.903 85.6130
  -8   3   0 17.2215 96.1637
  -9  -3   0 3302.37 318.430
   9   3   0 2563.23 297.066
  -9   3   0 2869.37 226.931
   9   3   0 2924.58 314.511
  -9   3   0 3124.04 242.461
   9  -3   0 2670.72 302.123
  -9   3   0 2868.24 308.393
   9  -3   0 3327.39 308.200
  -9  -3   0 2870.59 95.9496
  -9  -3   0 3337.73 246.710
  -9  -3   0 2896.93 268.596
   9   3   0 3135.21 278.163
   9   3   0 3046.84 234.080
 -10  -3   0 5465.60 330.866
  10   3   0 5559.61 381.713
 -10   3   0 5654.25 445.452
 -10  -3   0 5902.78 441.895
  10   3   0 5336.78 432.270
 -10  -3   0 5791.38 396.320
  10  -3   0 6105.96 473.726
  10  -3   0 6297.85 439.150
  10   3   0 5688.50 453.048
  10   3   0 5888.80 340.638
 -10   3   0 5936.62 346.989
 -10   3   0 5569.86 331.273
  11   3   0 9228.82 517.031
 -11   3   0 9040.83 438.897
 -11  -3   0 9192.87 578.689
  11   3   0 10433.7 644.992
  11  -3   0 8571.21 549.784
  11   3   0 9334.48 452.064
 -11  -3   0 9721.71 454.717
  11  -3   0 8625.42 584.952
 -11   3   0 9811.67 612.111
 -11   3   0 9638.04 450.844
  11   3   0 9117.14 609.620
 -11  -3   0 9985.13 547.783
  12   3   0 1271.24 190.997
  12  -3   0 1006.59 223.805
  12   3   0 1010.20 249.019
 -12  -3   0 1068.24 205.699
 -12  -3   0 1075.66 223.442
 -12   3   0 1419.90 274.539
 -12   3   0 880.394 156.737
 -12   3   0 1499.46 197.038
  12   3   0 753.838 219.547
  12   3   0 1087.64 189.306
 -12  -3   0 1175.14 179.386
 -13  -3   0 1056.87 234.471
  13   3   0 1269.03 292.989
  13  -3   0 1444.73 259.957
 -13   3   0 1166.50 248.398
  13   3   0 1674.70 304.486
  13  -3   0 1285.58 257.343
 -13  -3   0 1233.45 228.243
  13   3   0 1057.11 202.024
 -14  -3   0 2549.17 379.520
  14  -3   0 2996.43 387.179
 -14  -3   0 2903.67 334.974
  14  -3   0 2719.61 352.825
  14   3   0 2614.43 384.330
  14   3   0 2398.08 309.250
  14   3   0 2866.19 426.622
 -14   3   0 2875.20 393.714
  15   3   0 127.334 142.607
  15  -3   0 152.689 161.122
  15   3   0 72.2932 141.916
 -15  -3   0-210.126 171.133
  15  -3   0 59.6531 148.378
  16  -3   0 237.231 170.079
 -16   3   0 506.314 231.864
  16   3   0 604.545 276.716
  16   3   0 218.529 222.749
 -16  -3   0 831.108 250.211
   0  -4   0 26940.2 441.702
   0  -4   0 25553.6 434.179
   0   4   0 26083.1 428.787
   0   4   0 26836.5 442.371
   0  -4   0 26306.0 453.515
   0   4   0 25914.3 432.148
   0  -4   0 25871.8 429.484
   0   4   0 26660.8 453.603
  -1   4   0 112196. 922.577
   1   4   0 115876. 936.442
  -1  -4   0 111636. 883.074
   1  -4   0 116120. 978.441
   1  -4   0 114122. 954.947
  -1  -4   0 112073. 951.744
   1   4   0 112850. 889.548
  -1   4   0 110406. 954.473
   1   4   0 111916. 977.407
  -1   4   0 111706. 885.797
   1  -4   0 115052. 931.460
  -1  -4   0 115440. 973.717
  -1  -4   0 114032. 991.000
   1   4   0 111157. 970.489
  -1  -4   0 113084. 921.995
   1  -4   0 111096. 871.846
  -1  -4   0 113268. 982.585
  -2   4   0 437862. 1873.47
  -2  -4   0 432177. 1945.69
  -2  -4   0 434564. 1977.64
  -2   4   0 431975. 2077.13
   2  -4   0 444652. 1898.55
  -2  -4   0 431220. 2025.36
  -2   4   0 436572. 1976.79
   2  -4   0 431183. 1929.68
   2   4   0 435611. 2009.57
   2   4   0 431017. 1948.10
   2   4   0 438291. 1997.75
  -2  -4   0 443590. 2074.05
  -2  -4   0 428895. 2065.04
   2   4   0 439637. 2039.02
  -2  -4   0 445334. 2115.25
   2   4   0 442043. 2108.53
   2   4   0 433322. 2068.41
   2  -4   0 438700. 2121.57
  -3   4   0 132687. 1287.86
   3   4   0 131004. 1250.81
   3  -4   0 128691. 1195.81
   3  -4   0 131300. 1280.11
  -3   4   0 130136. 1273.37
   3   4   0 135233. 1228.78
  -3   4   0 129481. 1213.61
  -3  -4   0 129163. 1258.51
  -3  -4   0 124797. 1219.06
  -3  -4   0 132425. 1220.17
   3   4   0 130197. 1124.40
  -3   4   0 131258. 994.748
   3  -4   0 132896. 1104.08
   3   4   0 129511. 1249.22
  -3  -4   0 129372. 1208.04
   3   4   0 131649. 1230.24
  -3  -4   0 131643. 1136.22
  -3   4   0 130095. 1096.08
   3   4   0 130204. 1188.64
   3   4   0 132511. 1281.15
   3  -4   0 128725. 981.899
  -4  -4   0-7.80126 50.2717
  -4  -4   0 114.859 70.2310
   4  -4   0 29.3971 49.2308
  -4   4   0 2.88885 46.5469
   4   4   0 0.03770 47.6342
  -4   4   0 15.0896 67.3873
   4   4   0 239.873 97.0151
   4   4   0 39.4148 17.6955
  -4  -4   0-6.40352 47.9516
   4   4   0 2.19270 55.8730
  -4  -4   0 107.336 68.3778
   4   4   0 9.14848 56.7645
  -4   4   0 69.8528 75.3233
   4  -4   0 59.8800 80.7777
   4   4   0 4.62478 24.7840
  -4   4   0-16.5845 42.9824
  -5   4   0 63252.3 766.248
   5   4   0 65544.7 613.519
   5   4   0 65097.4 1050.14
  -5   4   0 65917.1 1087.60
  -5   4   0 66106.0 919.876
  -5   4   0 66385.0 938.542
  -5   4   0 64989.0 902.686
  -5  -4   0 63564.0 1037.81
  -5   4   0 66593.6 1082.98
  -5  -4   0 66372.0 901.611
   5  -4   0 64612.5 1046.34
   5  -4   0 65651.6 912.697
   5   4   0 64248.9 1079.92
   5   4   0 63547.0 960.811
  -5  -4   0 65402.8 1016.31
   5   4   0 65565.9 897.540
   6   4   0 1113.31 173.606
  -6   4   0 1095.08 132.986
  -6  -4   0 1096.83 158.162
   6   4   0 1125.67 102.231
   6  -4   0 1029.48 127.652
  -6  -4   0 1050.25 127.769
  -6   4   0 1090.01 114.486
  -6  -4   0 1604.80 182.008
   6  -4   0 1021.91 154.908
   6   4   0 980.544 142.924
   6  -4   0 943.439 139.458
  -6   4   0 1024.80 163.403
   6   4   0 733.079 141.847
  -7   4   0 2564.34 186.515
   7  -4   0 2529.15 259.107
  -7   4   0 2897.80 270.989
  -7  -4   0 2802.95 250.820
  -7  -4   0 2727.24 208.594
   7   4   0 2762.00 233.831
   7   4   0 2653.62 272.565
   7   4   0 2853.82 174.465
   7  -4   0 2535.28 228.746
  -7   4   0 2593.83 217.639
   7   4   0 2487.96 261.781
  -7  -4   0 2967.70 265.271
   8  -4   0 3179.91 267.643
   8   4   0 3623.28 323.780
   8   4   0 3495.36 277.071
  -8   4   0 3901.65 243.297
  -8  -4   0 3494.92 288.054
  -8   4   0 3993.35 336.046
  -8  -4   0 3687.08 256.212
  -8  -4   0 4010.68 328.631
   8   4   0 3587.43 217.268
   8   4   0 3602.71 324.744
   8  -4   0 3480.53 315.825
  -9   4   0 442.445 115.678
  -9  -4   0 158.712 92.0975
  -9   4   0 303.296 136.686
   9   4   0 272.953 103.625
  -9  -4   0 468.600 153.713
   9   4   0 93.4342 132.145
  -9   4   0 287.870 89.0153
  -9  -4   0 198.753 102.928
   9   4   0 156.337 100.527
   9  -4   0 362.932 128.126
   9   4   0 224.415 139.629
   9  -4   0 242.224 131.317
  10  -4   0 1156.31 216.408
 -10   4   0 1301.76 180.477
  10   4   0 831.852 207.749
 -10  -4   0 1053.03 185.968
 -10  -4   0 924.981 198.287
  10   4   0 1212.17 157.609
 -10  -4   0 1319.40 176.311
  10   4   0 1180.79 222.543
 -10   4   0 1364.99 241.685
  10   4   0 1229.88 198.945
  10  -4   0 1096.90 214.103
 -10   4   0 1014.10 149.229
  11  -4   0 2402.69 319.899
  11   4   0 2241.29 218.269
 -11   4   0 2134.56 305.952
  11   4   0 2381.37 325.046
 -11  -4   0 1972.81 262.824
  11   4   0 2299.44 322.461
 -11   4   0 2058.31 247.532
 -11   4   0 1954.01 218.171
 -11   4   0 2431.98 230.760
  11  -4   0 2877.73 328.266
  11   4   0 1929.86 246.453
 -11  -4   0 2016.99 294.753
 -11  -4   0 2113.12 224.835
 -12  -4   0 4335.42 431.411
  12   4   0 3879.31 424.604
  12  -4   0 3873.50 395.403
  12   4   0 3862.64 415.892
 -12   4   0 3525.45 300.305
 -12   4   0 3746.96 413.878
 -12  -4   0 3914.41 369.249
 -12  -4   0 3908.71 309.992
  12  -4   0 3931.09 438.582
  12   4   0 3689.86 348.986
 -12   4   0 3473.81 329.216
  13   4   0 818.528 225.627
 -13   4   0 692.165 200.583
  13   4   0 786.036 228.573
  13   4   0 605.425 161.042
 -13   4   0 798.896 172.078
 -13  -4   0 831.938 210.363
 -13  -4   0 528.623 146.815
  13  -4   0 743.393 209.181
 -14  -4   0 74.8215 129.824
  14   4   0 146.619 160.826
 -14   4   0-76.7017 148.494
  14   4   0-17.8840 99.1497
  14  -4   0 185.979 163.768
 -14  -4   0 41.7481 122.411
  14   4   0 171.206 155.308
  14  -4   0 79.6407 141.979
 -15   4   0 582.560 227.247
  15  -4   0 536.492 223.123
  15   4   0 785.662 254.610
  15   4   0 318.851 188.483
 -15  -4   0 933.652 268.355
  15  -4   0 647.097 234.460
 -16  -4   0-104.596 166.880
 -16   4   0-6.45817 159.902
  16   4   0 7.76799 166.595
  16  -4   0 200.454 180.416
  16  -4   0 84.6467 133.599
  17  -4   0 483.544 231.118
   0   5   0-2.41430 35.6497
   0  -5   0-19.8640 39.5032
   0   5   0 56.7853 50.3803
   0  -5   0 38.5076 48.9919
   0   5   0-19.4218 48.5974
   0   5   0 61.6209 52.9291
   0  -5   0-111.601 57.9405
   0  -5   0 19.8161 45.5724
   1  -5   0 63853.7 778.318
  -1  -5   0 68424.7 842.274
  -1  -5   0 68928.9 801.540
   1   5   0 66693.2 829.091
  -1   5   0 68332.4 806.269
  -1  -5   0 66522.6 822.687
  -1   5   0 66782.6 734.613
   1   5   0 68566.8 770.889
  -1  -5   0 65855.9 745.102
  -1   5   0 68026.6 818.408
   1   5   0 67757.7 847.201
  -1   5   0 69139.6 760.124
   1   5   0 66671.3 796.848
   1  -5   0 69283.3 832.628
   1  -5   0 66522.2 736.341
   1  -5   0 66807.2 812.628
  -1  -5   0 67874.8 828.205
  -2  -5   0 6776.09 290.529
   2   5   0 7200.68 279.149
  -2  -5   0 7092.53 279.078
  -2  -5   0 6938.33 286.313
   2   5   0 6529.82 282.235
   2  -5   0 7203.65 294.117
   2  -5   0 6879.27 260.470
   2   5   0 7086.66 288.543
  -2   5   0 7260.86 267.923
  -2  -5   0 6830.77 267.490
  -2  -5   0 6679.71 271.287
   2   5   0 7126.16 290.385
  -2  -5   0 6861.30 136.535
  -2   5   0 6984.28 267.664
  -2  -5   0 6621.17 279.862
   2   5   0 6993.22 273.840
   2  -5   0 6781.80 261.507
  -2   5   0 7106.91 289.931
   3   5   0 150381. 1397.90
  -3  -5   0 147990. 1409.52
   3   5   0 150514. 1376.17
  -3  -5   0 150926. 1419.42
  -3  -5   0 153742. 1376.06
   3  -5   0 150096. 1345.93
  -3   5   0 150165. 1444.96
  -3  -5   0 150011. 1401.30
  -3   5   0 150774. 1275.21
  -3   5   0 154067. 1380.99
   3   5   0 154209. 1376.11
  -3  -5   0 153583. 1324.79
   3   5   0 152401. 1408.26
  -3  -5   0 148914. 1428.18
   3   5   0 151868. 1310.30
   3  -5   0 150181. 1083.03
   3  -5   0 155080. 1291.47
   4   5   0 179766. 858.756
   4  -5   0 172134. 1320.24
  -4   5   0 180946. 1736.34
  -4   5   0 180210. 1722.27
  -4   5   0 183975. 1359.72
   4   5   0 179873. 1506.15
  -4  -5   0 177962. 1655.09
  -4  -5   0 184133. 1517.93
   4   5   0 181441. 1638.59
  -4   5   0 179277. 1463.53
   4  -5   0 176960. 1622.18
   4   5   0 180769. 1694.16
   4   5   0 180895. 1597.46
  -5  -5   0 9206.10 400.955
   5   5   0 8935.19 382.364
   5  -5   0 8412.93 328.091
   5  -5   0 8808.65 400.933
   5   5   0 8250.77 153.750
  -5  -5   0 9081.16 403.482
  -5   5   0 9245.21 341.995
  -5   5   0 8968.87 417.382
   5   5   0 9053.58 195.642
   5   5   0 9464.14 415.377
   5   5   0 8990.28 416.329
  -5  -5   0 9285.67 360.896
  -5   5   0 9047.54 415.943
  -5   5   0 9067.48 353.650
   6  -5   0 3322.47 232.252
   6   5   0 3464.57 282.178
   6   5   0 3081.99 262.302
  -6  -5   0 3159.82 255.955
  -6   5   0 3009.64 271.685
  -6   5   0 3357.27 233.135
   6  -5   0 2637.37 243.072
   6   5   0 3227.04 143.662
  -6  -5   0 2934.25 218.157
  -6   5   0 3296.89 194.088
  -6  -5   0 3573.00 276.374
   6   5   0 3132.57 241.646
   7   5   0 6694.97 367.826
  -7   5   0 5932.50 394.011
  -7   5   0 6887.62 296.558
  -7  -5   0 7084.23 344.342
   7  -5   0 6720.36 355.138
   7   5   0 7023.77 242.277
   7   5   0 6689.64 417.966
  -7  -5   0 6604.18 399.938
  -7   5   0 6651.68 342.077
  -7  -5   0 6792.56 392.541
   7   5   0 5951.42 386.177
   7  -5   0 7181.23 424.402
  -8   5   0 2889.03 208.917
  -8  -5   0 2859.56 291.382
   8   5   0 2808.63 299.838
  -8  -5   0 3178.25 287.254
  -8  -5   0 2875.56 232.856
   8  -5   0 2906.77 293.089
  -8   5   0 2555.77 280.731
   8  -5   0 2524.71 248.105
   8   5   0 3157.66 273.689
  -8   5   0 2699.97 234.833
   8   5   0 2476.37 274.756
   8   5   0 3075.85 183.917
  -9   5   0 79.5212 82.4834
  -9   5   0 204.047 90.3750
   9   5   0 214.191 137.471
   9   5   0 37.9910 127.010
  -9   5   0 210.044 132.587
   9  -5   0 133.020 120.355
  -9  -5   0 200.239 93.0863
   9  -5   0 239.672 121.412
   9   5   0 78.2987 87.9861
  -9  -5   0 176.467 109.134
  -9  -5   0-3.22663 92.6884
   9   5   0 204.413 67.8876
  10   5   0 937.560 216.449
 -10  -5   0 532.086 115.400
  10   5   0 479.216 129.694
 -10   5   0 565.056 143.726
  10   5   0 422.961 98.3081
 -10   5   0 529.771 132.421
 -10   5   0 534.580 110.863
 -10  -5   0 462.114 135.911
 -10  -5   0 622.104 168.693
  10  -5   0 574.942 170.900
  10  -5   0 517.439 180.902
 -10   5   0 617.038 175.321
  10   5   0 611.568 209.024
 -11   5   0 114.698 72.8395
  11   5   0 447.310 203.334
 -11  -5   0-66.7145 124.296
 -11   5   0 140.683 114.303
  11   5   0 142.376 87.3168
  11  -5   0 108.951 102.800
  11   5   0 11.2881 81.4546
  11  -5   0 102.022 127.685
 -11   5   0 92.7290 103.706
 -11  -5   0 10.8589 91.5269
 -11  -5   0 42.8017 79.0502
 -11   5   0-34.9333 129.810
  11   5   0 67.2219 130.149
  12   5   0 610.967 211.090
  12  -5   0 758.579 212.611
 -12   5   0 698.396 195.071
 -12   5   0 723.696 161.675
  12   5   0 564.199 220.040
  12  -5   0 671.447 173.490
 -12  -5   0 593.548 144.531
  12   5   0 591.921 180.089
 -12  -5   0 718.280 203.384
 -12   5   0 681.371 160.071
 -12  -5   0 751.051 201.041
 -13   5   0 1042.59 196.013
  13   5   0 1244.18 288.545
  13   5   0 1173.40 263.066
 -13  -5   0 921.723 255.838
 -13  -5   0 1057.68 229.527
  13   5   0 1036.45 207.076
  13  -5   0 884.280 226.406
 -13   5   0 888.097 252.562
  13  -5   0 1227.65 264.783
 -14  -5   0 1567.56 269.371
  14   5   0 1689.09 332.896
 -14  -5   0 1187.23 281.079
  14   5   0 1464.40 311.172
  14   5   0 1884.15 278.402
  14  -5   0 1370.52 290.391
  14  -5   0 1709.80 306.209
 -14   5   0 1249.68 277.506
  15   5   0 4617.79 541.382
  15   5   0 4456.98 528.252
 -15   5   0 4589.72 533.372
 -15  -5   0 5294.45 547.286
  15  -5   0 4545.17 493.346
  15  -5   0 5235.74 525.751
 -16  -5   0 7.85552 151.100
  16  -5   0 193.070 141.632
  16  -5   0-69.4027 135.963
 -16   5   0-154.260 164.232
   0   6   0 20340.5 475.630
   0  -6   0 19340.9 463.969
   0   6   0 19734.5 487.019
   0  -6   0 20037.2 487.407
   0  -6   0 20224.7 465.856
   0   6   0 19393.5 459.956
   0  -6   0 20651.9 473.224
   0   6   0 20001.6 465.490
   1  -6   0 54852.7 724.519
   1  -6   0 55337.0 809.449
  -1  -6   0 55910.8 786.528
  -1   6   0 54528.6 735.486
   1  -6   0 57130.3 804.633
   1   6   0 55670.8 832.175
   1   6   0 56696.1 763.017
   1  -6   0 56148.0 819.303
  -1  -6   0 55875.7 822.253
   1   6   0 55814.5 790.637
  -1  -6   0 54633.9 726.395
  -1  -6   0 58030.9 845.477
  -1   6   0 55241.1 799.952
  -1  -6   0 58177.9 829.288
   1   6   0 55372.8 815.317
  -1   6   0 54889.9 799.594
  -2   6   0 75359.9 937.486
   2  -6   0 76424.1 943.836
  -2  -6   0 74543.6 970.367
  -2   6   0 77021.9 944.127
   2   6   0 74261.2 1009.92
   2  -6   0 74495.3 908.753
  -2   6   0 73990.9 991.529
   2   6   0 76142.1 942.213
  -2  -6   0 74338.8 945.808
  -2  -6   0 74540.3 944.067
   2   6   0 75391.3 965.977
  -2  -6   0 75482.4 1014.80
  -2  -6   0 77671.8 1019.48
   2   6   0 74493.2 902.973
   3  -6   0 43563.2 764.996
  -3   6   0 44304.9 738.004
  -3  -6   0 43074.3 768.890
   3   6   0 44422.7 793.214
   3   6   0 45005.2 787.759
  -3  -6   0 43694.0 812.537
   3  -6   0 46122.6 751.701
  -3   6   0 43879.5 825.427
   3  -6   0 43379.6 603.396
  -3  -6   0 44705.4 831.261
   3   6   0 43327.2 794.470
  -4   6   0 45871.9 912.287
   4   6   0 46250.9 858.612
   4  -6   0 45710.2 687.768
   4   6   0 46621.8 864.894
   4   6   0 47873.9 897.769
  -4   6   0 44270.2 896.977
  -4   6   0 47122.6 792.091
  -4  -6   0 46076.4 885.585
  -4  -6   0 46551.7 814.252
   4  -6   0 45174.0 850.942
  -5   6   0 34912.6 851.170
  -5  -6   0 34767.8 735.208
   5  -6   0 33726.0 656.438
  -5   6   0 34605.8 851.855
   5   6   0 33457.7 823.109
  -5   6   0 33968.7 711.619
   5   6   0 33493.6 774.831
   5  -6   0 34703.6 808.586
  -5  -6   0 34939.8 815.104
   5   6   0 34361.3 802.911
   5   6   0 33783.5 384.346
   6   6   0 15931.7 266.412
   6  -6   0 16366.7 599.472
  -6  -6   0 15788.3 583.516
   6   6   0 16414.4 617.811
   6   6   0 15236.9 576.107
   6   6   0 16329.8 566.674
  -6   6   0 15818.7 511.516
  -6   6   0 15627.7 612.894
  -6   6   0 15926.9 613.517
  -6  -6   0 16182.3 521.362
  -6  -6   0 15814.1 589.204
   6  -6   0 15562.0 490.398
  -7  -6   0 708.216 144.710
  -7   6   0 596.158 95.4178
   7   6   0 780.644 76.2124
   7  -6   0 956.216 150.913
   7  -6   0 948.894 175.742
  -7  -6   0 701.164 118.677
   7   6   0 927.714 173.646
   7   6   0 844.663 168.347
  -7   6   0 821.973 167.056
  -7   6   0 844.009 141.744
   7   6   0 791.101 147.851
  -7  -6   0 597.456 152.137
  -8   6   0 2324.39 188.293
   8  -6   0 2225.78 227.505
  -8  -6   0 2221.09 259.651
  -8  -6   0 1949.63 205.431
  -8   6   0 1820.16 252.922
   8  -6   0 1941.21 254.178
   8   6   0 1869.05 129.668
   8   6   0 1988.91 253.957
   8   6   0 2145.18 263.787
  -8  -6   0 1847.69 227.376
  -8   6   0 2255.07 228.027
   8   6   0 2238.35 237.416
   9   6   0 105.320 127.314
   9   6   0 32.7467 44.2798
  -9   6   0 247.978 89.8100
  -9   6   0 151.414 97.9401
  -9  -6   0 68.6619 100.678
   9   6   0-58.5160 138.169
  -9   6   0-65.5882 114.944
  -9  -6   0 110.506 98.8655
   9  -6   0 54.0140 102.788
  -9  -6   0 152.780 103.830
   9  -6   0-182.860 108.912
   9   6   0 45.9908 148.736
  10   6   0 964.077 188.091
 -10  -6   0 1282.79 183.154
  10   6   0 750.193 205.066
  10   6   0 1343.11 136.068
 -10   6   0 1201.34 191.495
 -10  -6   0 768.434 176.080
 -10  -6   0 1183.94 219.869
  10  -6   0 933.243 213.597
 -10   6   0 1073.95 142.473
 -10   6   0 1055.88 220.924
  10  -6   0 1364.45 221.199
 -10   6   0 1067.67 172.672
  10   6   0 1044.46 227.028
 -11  -6   0-70.5463 119.972
  11  -6   0 323.413 181.959
  11   6   0 62.3705 142.968
 -11   6   0 13.4802 77.2321
 -11  -6   0-125.695 96.1391
 -11   6   0 192.777 146.987
 -11   6   0 133.440 110.488
 -11  -6   0 166.549 162.812
  11   6   0-80.4768 88.2421
  11   6   0 233.326 196.217
  11  -6   0-62.6640 97.0998
 -11   6   0 70.9896 75.3583
 -12  -6   0 2571.90 319.429
 -12   6   0 2727.00 290.604
  12  -6   0 2241.59 337.903
 -12  -6   0 2872.07 368.552
 -12  -6   0 2844.73 275.525
  12   6   0 2791.46 322.233
 -12   6   0 2659.87 291.017
  12   6   0 2652.25 364.497
  12  -6   0 2158.40 305.393
  12   6   0 2491.51 339.479
 -12   6   0 3484.41 412.027
  13  -6   0 67.2995 148.375
  13   6   0 14.1263 98.9349
 -13   6   0-1.71785 127.314
  13  -6   0 147.672 173.376
 -13   6   0 152.309 96.4497
 -13  -6   0 22.2530 133.792
  13   6   0-130.776 144.310
  13   6   0 89.7674 186.970
 -13  -6   0 45.6352 108.081
  14   6   0 313.487 193.505
 -14  -6   0 290.624 163.649
 -14  -6   0-190.690 190.018
  14  -6   0 474.177 223.429
 -14   6   0 113.059 175.543
  14  -6   0 452.673 182.341
  14   6   0 116.891 126.543
  14   6   0 242.613 193.806
  15  -6   0 721.764 234.655
 -15  -6   0 333.147 202.325
  15  -6   0 404.881 175.771
  15   6   0-81.8896 183.683
 -15   6   0 510.406 223.955
  15   6   0 375.082 184.507
  16  -6   0 620.225 244.507
 -16   6   0 524.625 239.591
 -16  -6   0 444.759 234.707
   0  -7   0-43.4986 57.8841
   0   7   0 61.6252 59.4905
   0   7   0 59.7369 58.3515
   0  -7   0 3.14081 45.4489
   0   7   0 58.9229 78.2562
   0  -7   0 68.1276 63.6083
   0  -7   0-18.4887 35.9811
  -1   7   0 6600.82 279.161
  -1   7   0 6785.21 309.980
  -1  -7   0 7102.17 304.293
  -1  -7   0 6496.81 288.964
   1  -7   0 6817.97 308.897
   1   7   0 6400.24 313.350
   1  -7   0 6522.08 270.925
   1   7   0 6975.73 304.185
  -1  -7   0 6580.88 271.247
  -1   7   0 6366.50 296.668
  -1  -7   0 6804.79 310.153
  -1  -7   0 6879.59 316.618
   1   7   0 6689.81 288.634
  -2   7   0 43704.6 774.668
  -2   7   0 43164.2 807.548
   2   7   0 43958.7 787.537
   2  -7   0 43217.9 734.314
  -2   7   0 43133.4 691.924
  -2   7   0 44189.3 756.607
   2   7   0 44604.7 747.349
   2   7   0 44413.4 831.754
  -2  -7   0 43292.7 818.383
  -2  -7   0 43028.7 798.566
  -2  -7   0 42710.8 825.302
  -3  -7   0 48099.5 378.298
   3  -7   0 47666.1 656.606
   3  -7   0 50029.6 849.815
  -3  -7   0 49537.0 920.286
  -3   7   0 49704.1 837.630
  -3   7   0 48165.0 916.849
   3   7   0 50046.7 901.918
   3   7   0 51297.4 891.966
   3   7   0 51441.2 888.520
  -3  -7   0 47790.1 915.704
  -3  -7   0 49064.3 875.198
  -4  -7   0 31546.8 773.109
  -4  -7   0 32085.8 719.159
   4   7   0 32471.3 749.297
  -4   7   0 30729.8 786.266
  -4   7   0 30929.7 785.172
  -4   7   0 30895.7 687.613
   4  -7   0 31324.5 726.526
  -4  -7   0 31306.5 780.028
   4   7   0 32673.6 772.710
   4   7   0 31153.2 746.242
   4  -7   0 30052.9 564.665
  -5  -7   0 14986.6 510.789
   5  -7   0 14307.0 428.762
   5   7   0 15568.8 304.964
  -5   7   0 14727.5 581.017
   5   7   0 14852.5 540.304
  -5   7   0 14973.8 580.626
  -5   7   0 14792.2 488.581
   5   7   0 15662.8 574.687
   5  -7   0 15562.0 556.058
  -5  -7   0 15451.9 570.042
   5   7   0 15279.7 545.645
  -6  -7   0 2308.98 218.610
   6   7   0 2752.98 259.636
   6   7   0 2386.41 253.761
   6  -7   0 2699.08 262.084
  -6   7   0 2488.97 257.869
   6  -7   0 2521.21 202.588
  -6   7   0 2620.11 276.275
  -6  -7   0 2621.44 252.154
  -6   7   0 2405.06 215.204
   6   7   0 2392.72 101.568
   6   7   0 2954.45 258.624
   7   7   0 8322.64 482.363
   7   7   0 8943.39 459.120
   7  -7   0 8548.21 477.792
  -7   7   0 8674.15 412.993
  -7  -7   0 8739.16 473.947
  -7  -7   0 8439.08 415.391
   7   7   0 8036.99 462.817
  -7   7   0 8276.04 337.316
   7  -7   0 8628.75 400.461
  -7   7   0 8635.75 497.429
   7   7   0 8318.00 187.761
  -7   7   0 8955.43 504.765
   8   7   0 11512.6 548.074
   8  -7   0 11678.8 595.666
  -8  -7   0 11471.2 584.209
   8   7   0 11236.9 600.617
  -8   7   0 12486.6 431.294
  -8   7   0 12219.9 618.199
   8  -7   0 12023.4 504.948
  -8  -7   0 12366.1 522.717
   8   7   0 11608.4 265.892
   8   7   0 11899.7 593.475
  -8  -7   0 11417.0 561.254
  -8   7   0 12338.9 515.766
   9   7   0 24409.9 924.008
  -9   7   0 20599.1 845.624
   9  -7   0 21447.9 730.820
  -9  -7   0 22826.4 725.023
  -9  -7   0 22164.8 847.317
   9   7   0 22998.4 869.440
   9  -7   0 20846.8 839.757
  -9   7   0 23070.3 613.591
   9   7   0 22657.5 424.725
  -9   7   0 22258.9 723.620
   9   7   0 22378.5 795.956
  -9  -7   0 22538.9 830.251
 -10   7   0 1347.16 165.769
  10  -7   0 1409.89 245.020
 -10  -7   0 1149.71 225.155
  10   7   0 1282.82 245.267
 -10   7   0 1707.95 275.377
 -10  -7   0 1786.75 225.909
 -10   7   0 1497.78 206.046
  10   7   0 1323.13 227.659
 -10  -7   0 1550.22 247.061
  10   7   0 1722.96 267.847
  10  -7   0 1731.75 240.907
 -11   7   0 3983.04 338.940
 -11  -7   0 3653.63 378.933
  11   7   0 3313.39 336.944
 -11   7   0 4297.09 433.361
 -11  -7   0 3947.68 333.528
  11   7   0 3753.42 413.565
  11   7   0 3391.21 398.147
 -11   7   0 3914.27 354.112
  11  -7   0 3669.34 411.985
 -11  -7   0 4279.51 418.548
  11  -7   0 4165.86 379.880
  12  -7   0 421.038 217.125
 -12   7   0 296.924 175.997
 -12  -7   0 87.2394 148.888
 -12  -7   0 408.153 155.454
  12   7   0 150.914 139.729
 -12   7   0 373.285 151.736
  12  -7   0 219.615 146.905
 -12   7   0 160.456 116.327
  12   7   0 442.287 215.133
 -12  -7   0 281.614 168.898
  12   7   0 433.561 202.516
  13  -7   0 33.0031 129.914
  13   7   0 140.340 163.910
 -13   7   0-157.681 157.409
  13   7   0 2.07468 128.001
 -13   7   0 124.886 105.638
  13  -7   0 29.7832 149.314
  13   7   0-48.0968 113.091
 -13  -7   0 284.826 182.004
 -13  -7   0 195.083 135.947
 -14   7   0 299.283 199.311
  14   7   0 6.78093 148.593
  14   7   0 14.4744 173.910
  14   7   0-94.1121 119.619
 -14  -7   0-11.0932 143.955
  14  -7   0-186.766 195.868
 -14  -7   0-1.23534 119.153
  14  -7   0 82.1104 159.490
  15   7   0 269.142 188.949
 -15   7   0 13.6766 140.881
  15  -7   0 388.817 197.234
  15  -7   0 139.896 147.930
 -15  -7   0 653.856 225.325
 -15  -7   0 182.265 171.215
  15   7   0-82.1159 195.647
 -16  -7   0 370.363 165.858
  16  -7   0-55.9496 143.267
 -16   7   0 212.255 244.721
   0   8   0 119595. 1310.36
   0  -8   0 115899. 1183.94
   0   8   0 121755. 1393.95
   0   8   0 122795. 1343.79
  -1  -8   0 6306.82 330.458
  -1  -8   0 6655.48 287.772
  -1   8   0 6699.22 324.670
   1   8   0 6446.51 337.627
  -1  -8   0 6380.64 321.895
   1   8   0 6962.92 318.989
  -1   8   0 6006.36 311.767
   1   8   0 6474.61 315.112
   1  -8   0 6321.59 288.549
  -2   8   0 6866.99 332.822
   2   8   0 7760.77 359.645
  -2  -8   0 7436.78 360.991
   2   8   0 7530.71 367.099
  -2  -8   0 7222.78 367.977
  -2  -8   0 7576.67 362.968
   2   8   0 7332.21 329.366
  -2   8   0 7152.01 308.647
  -2   8   0 7851.39 368.733
   2  -8   0 7411.55 325.953
  -3  -8   0 25168.4 323.253
   3  -8   0 25448.9 634.087
   3   8   0 26820.3 708.625
  -3  -8   0 27549.5 694.968
  -3  -8   0 25464.4 695.283
  -3   8   0 25945.3 649.358
   3   8   0 24833.8 611.042
  -3   8   0 26183.1 700.474
   3   8   0 26062.0 671.940
  -3  -8   0 27047.0 723.947
  -4  -8   0 738.686 137.433
   4  -8   0 1043.08 117.398
   4   8   0 763.434 146.950
  -4  -8   0 861.874 149.312
  -4   8   0 814.655 145.920
   4   8   0 1082.15 162.734
  -4  -8   0 773.585 152.546
  -4   8   0 742.354 125.388
   4  -8   0 748.093 135.408
   4   8   0 839.138 146.396
  -5   8   0 4107.02 322.685
   5  -8   0 4077.48 296.241
   5   8   0 4752.74 324.204
  -5   8   0 5039.91 302.891
  -5  -8   0 5070.37 323.617
   5  -8   0 4445.05 247.574
  -5   8   0 4437.50 334.783
   5   8   0 4626.98 329.059
   5   8   0 5009.71 342.776
  -5  -8   0 4493.98 329.405
   6   8   0 7579.07 213.286
  -6  -8   0 7630.83 441.842
   6   8   0 7994.42 443.374
   6  -8   0 7746.43 347.531
   6   8   0 7599.22 451.865
  -6   8   0 8160.48 401.201
  -6   8   0 9076.88 498.116
   6  -8   0 8311.79 453.736
  -6   8   0 8283.47 479.001
   6   8   0 8179.35 438.509
  -6  -8   0 8159.88 412.561
  -7   8   0 12651.6 615.379
   7  -8   0 13669.5 612.091
   7  -8   0 12711.5 482.739
   7   8   0 13275.7 616.250
   7   8   0 13102.7 573.480
  -7   8   0 12779.9 524.631
   7   8   0 13067.3 593.432
  -7  -8   0 13724.0 610.333
  -7   8   0 13325.5 636.109
  -7  -8   0 14181.2 560.437
   8   8   0 9292.89 507.492
  -8   8   0 10090.4 585.113
  -8  -8   0 10290.5 492.054
   8  -8   0 10456.6 571.815
   8  -8   0 9534.18 454.263
   8   8   0 9718.77 543.243
  -8   8   0 9770.80 389.798
  -8   8   0 10181.0 481.149
   8   8   0 9948.70 573.411
  -8  -8   0 9472.59 531.696
  -9   8   0 13730.6 477.426
   9  -8   0 12627.2 557.541
   9   8   0 13895.0 649.253
  -9  -8   0 13022.8 647.622
  -9   8   0 13563.8 703.303
   9   8   0 13941.3 708.065
   9   8   0 12395.0 650.353
   9  -8   0 13696.7 686.599
  -9  -8   0 12966.4 570.434
  -9   8   0 12795.3 566.212
 -10   8   0 604.922 153.913
 -10  -8   0 565.081 171.023
  10  -8   0 521.693 150.923
 -10  -8   0 513.943 146.485
  10   8   0 263.442 164.164
 -10   8   0 305.925 88.7527
 -10   8   0 501.733 204.860
  10   8   0 711.177 209.369
  10   8   0 407.395 159.958
  10  -8   0 288.386 154.285
  11   8   0 955.227 239.826
  11   8   0 1408.07 257.085
 -11   8   0 1448.44 304.307
  11  -8   0 993.233 227.105
 -11   8   0 1278.98 205.996
  11   8   0 1012.18 217.739
 -11   8   0 767.351 174.137
 -11  -8   0 670.603 194.972
  11  -8   0 1084.69 205.704
 -11  -8   0 1047.26 186.202
 -11  -8   0 1377.48 262.432
  12   8   0 30829.0 1196.23
 -12   8   0 28678.1 1171.15
 -12  -8   0 29056.9 928.010
 -12   8   0 30926.3 1038.43
  12  -8   0 32015.2 1067.73
  12   8   0 29732.6 1061.19
  12   8   0 29807.7 1193.57
 -12  -8   0 30389.2 1112.71
 -12  -8   0 31239.6 1186.14
  12  -8   0 29522.0 1187.60
 -12   8   0 28792.8 949.870
 -13   8   0 6619.84 495.337
 -13  -8   0 5585.53 531.977
  13   8   0 5915.32 496.838
  13  -8   0 6003.93 574.573
  13  -8   0 5973.93 496.235
 -13  -8   0 4990.08 476.000
 -13   8   0 5986.35 580.895
  13   8   0 5590.00 544.687
  13   8   0 5743.40 565.679
  14   8   0 807.511 253.118
  14   8   0 361.420 201.096
  14  -8   0 521.204 211.558
  14   8   0 592.282 171.664
  14  -8   0 713.316 214.838
 -14   8   0 538.014 232.176
 -14  -8   0 769.717 220.004
  15   8   0 4693.81 553.501
 -15   8   0 4321.87 540.300
 -15  -8   0 4344.02 482.232
  15  -8   0 5927.24 606.121
  15   8   0 5557.10 600.971
  16  -8   0 669.645 281.812
   0   9   0 211.574 105.312
   0   9   0 147.775 99.5770
   0   9   0 47.7983 84.6596
   0  -9   0 26.1108 58.5165
   1   9   0-65.2975 79.8021
   1  -9   0 75.5194 73.8515
  -1   9   0-41.6583 69.5151
  -1   9   0-30.2977 74.7254
  -1  -9   0 52.3474 66.5906
  -1  -9   0-67.5497 85.2637
   1   9   0 122.301 66.0539
   1   9   0 162.729 97.7745
  -2   9   0 51745.4 991.033
   2   9   0 53417.0 1028.91
  -2  -9   0 54345.6 1014.87
  -2  -9   0 54119.7 511.355
   2   9   0 54035.6 933.941
  -2  -9   0 52322.3 1020.62
   2  -9   0 53676.3 903.703
   2   9   0 55719.5 1001.09
  -2  -9   0 51872.2 999.423
  -2   9   0 53866.9 985.551
  -3  -9   0 183.196 105.013
   3   9   0 105.077 90.1146
   3   9   0-40.1584 70.4194
   3  -9   0 133.065 89.9176
  -3  -9   0 54.4709 28.4752
  -3  -9   0 341.285 126.275
  -3   9   0-28.2051 62.2907
   3   9   0 136.312 78.0513
  -3  -9   0 127.576 93.5825
   3   9   0 125.806 79.0108
  -3   9   0 37.9008 82.3092
   4  -9   0 4395.81 294.292
   4  -9   0 4648.59 239.076
  -4   9   0 4716.38 334.014
  -4  -9   0 4885.29 323.098
   4   9   0 4788.76 317.991
   4   9   0 4615.77 322.159
   4   9   0 4714.18 317.105
  -4   9   0 4706.26 304.765
  -4  -9   0 4850.70 344.895
  -4  -9   0 4235.04 312.888
   5  -9   0 978.055 164.145
  -5   9   0 915.377 177.049
   5   9   0 781.149 155.484
  -5   9   0 700.054 176.223
  -5  -9   0 810.083 150.100
   5   9   0 896.631 156.413
  -5   9   0 908.124 149.932
   5   9   0 801.276 153.011
  -5  -9   0 890.808 159.744
   5  -9   0 891.462 125.331
  -6   9   0 2673.41 288.754
   6   9   0 2560.59 276.351
   6   9   0 2750.48 150.992
  -6   9   0 3304.05 324.495
   6   9   0 2469.58 259.266
  -6  -9   0 2989.07 265.537
  -6  -9   0 2951.67 286.476
   6   9   0 3069.13 303.053
   6  -9   0 2835.08 273.178
  -6   9   0 3052.57 261.113
   6  -9   0 2548.75 206.621
  -7   9   0 3251.22 337.828
   7   9   0 2918.44 296.460
  -7  -9   0 2890.83 304.916
   7  -9   0 2517.41 282.365
   7  -9   0 3182.87 250.390
  -7   9   0 2575.00 296.284
  -7  -9   0 3183.34 282.597
   7   9   0 2760.16 121.576
   7   9   0 3143.67 319.736
   7   9   0 2994.19 290.005
  -7   9   0 2801.74 260.775
   8   9   0 2629.78 296.480
  -8  -9   0 3158.29 326.100
  -8   9   0 2755.35 264.360
   8   9   0 2980.54 304.531
   8  -9   0 3012.06 269.381
   8  -9   0 2541.26 297.229
   8   9   0 2770.98 326.806
  -8   9   0 2947.71 221.273
  -8  -9   0 2862.16 280.471
  -8   9   0 2928.30 328.695
   9  -9   0 1823.12 280.771
   9   9   0 1578.72 265.569
  -9   9   0 1686.13 213.552
   9   9   0 1475.42 228.256
  -9  -9   0 1903.59 271.234
   9  -9   0 1302.02 195.226
  -9  -9   0 2106.64 256.093
  -9   9   0 1851.98 287.431
  -9   9   0 1597.59 169.921
   9   9   0 1398.18 264.383
  10   9   0 5243.71 459.417
  10   9   0 5366.80 430.634
 -10   9   0 4489.78 360.805
  10   9   0 4622.08 449.209
 -10  -9   0 4988.72 437.242
 -10  -9   0 4733.48 370.084
  10  -9   0 5503.76 470.588
 -10   9   0 4738.51 453.383
  10  -9   0 4390.25 358.673
 -11   9   0 10837.8 575.185
  11  -9   0 10657.6 582.287
  11   9   0 10826.1 682.944
 -11   9   0 10875.9 623.945
 -11  -9   0 9865.12 549.538
  11   9   0 10359.5 627.586
 -11  -9   0 10276.5 639.198
 -11   9   0 11403.3 722.043
  11   9   0 11244.3 722.464
  11  -9   0 10870.3 690.961
 -12   9   0 1872.54 304.365
 -12   9   0 2131.04 344.301
  12  -9   0 2885.33 335.592
 -12  -9   0 2167.67 323.287
  12   9   0 1986.44 298.700
  12  -9   0 2300.50 355.309
 -12   9   0 2384.07 291.328
 -12  -9   0 2251.06 279.683
  12   9   0 2136.00 333.861
  12   9   0 2346.50 356.115
  13  -9   0 3146.47 428.915
 -13   9   0 2642.20 335.761
  13   9   0 2708.66 397.416
  13   9   0 1852.24 328.587
  13  -9   0 2981.58 347.717
  13   9   0 2297.07 331.841
 -13  -9   0 2460.37 344.140
 -13   9   0 2749.98 401.258
  14   9   0 121.374 190.561
  14   9   0 36.0810 113.370
 -14   9   0 203.460 184.636
 -14  -9   0-152.293 127.749
  14  -9   0 159.931 207.511
  14   9   0 169.389 163.479
 -15  -9   0 2574.35 372.717
  15   9   0 3235.61 468.393
  15  -9   0 3500.25 490.292
 -15   9   0 3190.20 456.188
   0  10   0 60694.3 1049.20
   0  10   0 60501.3 1072.46
   0 -10   0 57655.0 929.811
   0  10   0 59384.0 1098.33
   1  10   0 20924.0 612.021
  -1 -10   0 22160.2 682.818
  -1 -10   0 22495.1 664.574
   1 -10   0 20350.9 572.923
  -1  10   0 21132.2 654.927
   1  10   0 21660.9 641.350
  -1  10   0 21717.0 646.224
   1  10   0 20676.9 666.916
  -2  10   0 5776.40 348.872
  -2 -10   0 6007.60 366.661
  -2  10   0 6029.90 350.330
  -2 -10   0 5661.13 157.058
   2 -10   0 5918.50 320.267
  -2 -10   0 6007.30 368.349
  -2  10   0 5785.26 165.273
   2  10   0 6435.72 384.610
   2  10   0 6168.22 349.568
   2  10   0 5861.27 328.431
  -2 -10   0 5688.65 353.390
   3  10   0 4756.55 333.901
  -3  10   0 5060.30 325.144
   3  10   0 5060.09 307.175
  -3 -10   0 4479.69 323.419
   3  10   0 5084.23 332.809
   3 -10   0 4509.12 295.004
  -3 -10   0 5469.68 365.273
  -3 -10   0 4231.35 314.354
  -3  10   0 4600.75 329.515
   3  10   0 4844.02 343.223
  -4  10   0 846.127 168.654
  -4  10   0 1312.76 176.585
   4  10   0 1145.64 171.231
   4 -10   0 1166.49 127.824
   4  10   0 1396.66 181.020
   4  10   0 1471.99 196.259
  -4 -10   0 1073.22 167.204
  -4 -10   0 1143.59 185.319
  -4 -10   0 923.183 182.314
  -4 -10   0 1035.57 60.0658
   4 -10   0 1190.17 162.027
  -5  10   0 13021.6 530.730
  -5  10   0 11927.5 577.447
   5  10   0 12206.7 561.459
   5 -10   0 12659.4 423.604
   5 -10   0 12132.2 537.955
  -5 -10   0 12648.9 548.137
  -5 -10   0 11853.7 565.845
   5  10   0 12113.9 544.994
   5  10   0 13246.7 581.243
  -5 -10   0 13276.6 600.494
  -5  10   0 12226.4 597.524
   6  10   0 4463.05 361.425
  -6  10   0 4647.86 385.105
  -6  10   0 4513.13 326.538
  -6 -10   0 4886.94 350.977
   6 -10   0 4452.19 274.065
   6 -10   0 4024.36 334.273
  -6 -10   0 3995.89 343.746
   6  10   0 4165.12 344.845
   6  10   0 4340.20 353.660
  -6  10   0 3622.14 344.908
   7  10   0 9827.20 539.312
  -7 -10   0 9241.15 546.856
   7 -10   0 9759.30 539.401
   7  10   0 8741.10 528.465
  -7  10   0 10090.4 495.544
   7 -10   0 9122.75 413.312
  -7 -10   0 9579.88 503.482
   7  10   0 9338.91 528.332
  -7  10   0 10621.0 598.576
  -7  10   0 9822.10 582.885
  -8  10   0 1011.76 178.542
  -8  10   0 794.389 183.604
  -8 -10   0 1007.21 207.207
  -8  10   0 855.525 222.562
  -8 -10   0 686.633 153.579
   8 -10   0 778.974 200.816
   8 -10   0 506.831 124.105
   8  10   0 1057.80 198.418
   8  10   0 685.601 179.573
   8  10   0 906.220 207.442
  -9 -10   0 3213.61 313.333
  -9  10   0 3278.07 382.347
  -9  10   0 3345.87 246.201
   9  10   0 2595.40 314.971
   9  10   0 3578.51 390.476
  -9 -10   0 3375.29 369.263
   9 -10   0 3727.48 387.310
   9  10   0 3000.97 328.628
   9 -10   0 2942.05 275.364
  -9  10   0 3595.41 323.860
 -10  10   0 4153.18 354.252
  10 -10   0 4570.70 357.402
 -10 -10   0 4864.07 444.004
  10 -10   0 4287.94 431.975
  10  10   0 4720.04 427.902
 -10  10   0 4098.55 433.331
  10  10   0 4648.01 432.575
  10  10   0 4649.98 447.247
 -10 -10   0 4580.41 377.663
 -11  10   0 5923.05 542.733
  11 -10   0 4992.48 399.934
 -11 -10   0 5413.86 484.304
 -11 -10   0 4408.15 384.446
  11  10   0 4569.65 478.837
 -11  10   0 5386.75 418.908
  11  10   0 4970.90 471.270
  11 -10   0 5018.02 495.408
  11  10   0 5084.75 452.355
 -12 -10   0 836.485 176.013
  12  10   0 746.794 197.924
  12  10   0 796.606 224.881
 -12  10   0 1007.99 256.862
 -12  10   0 1236.25 229.747
  12 -10   0 1242.72 229.045
  12  10   0 1118.97 263.895
  12 -10   0 852.377 243.359
 -12  10   0 1057.87 228.860
 -12 -10   0 751.082 195.251
  13 -10   0 115.177 213.954
 -13  10   0-103.912 148.896
  13  10   0 184.049 206.544
 -13 -10   0 114.320 123.133
  13  10   0 244.380 154.489
  13  10   0 196.336 181.772
 -13  10   0-147.888 138.228
  14  10   0 1646.97 359.311
  14  10   0 2247.91 341.198
 -14  10   0 2522.99 411.822
  14  10   0 2221.91 363.379
  14 -10   0 2334.25 403.947
 -14 -10   0 2556.29 379.289
 -15 -10   0 68.5211 169.819
  15 -10   0 195.051 176.878
 -15  10   0 118.853 179.768
  15  10   0 269.069 230.462
   0  11   0 66.8903 88.4263
   0  11   0 190.803 84.4945
   0 -11   0 101.268 56.9539
   0  11   0 39.6428 94.2908
   1  11   0 7279.45 416.337
  -1  11   0 7286.88 400.983
   1  11   0 7047.74 380.187
  -1 -11   0 7256.65 400.667
  -1  11   0 6376.93 382.233
   1 -11   0 7277.43 357.658
   1  11   0 7209.75 389.694
  -1 -11   0 7430.18 419.259
   2  11   0 3789.04 280.559
   2  11   0 4090.51 302.349
   2 -11   0 3824.35 268.308
  -2 -11   0 3964.19 313.201
  -2 -11   0 4044.09 321.935
  -2 -11   0 3780.87 305.708
   2  11   0 3971.93 312.019
  -2  11   0 3625.96 293.375
  -2  11   0 3877.40 122.879
  -2  11   0 4023.98 307.366
  -2 -11   0 3600.51 109.570
   3  11   0 1693.01 198.411
  -3  11   0 2512.61 242.909
  -3 -11   0 2154.39 131.333
  -3 -11   0 2355.25 255.495
  -3  11   0 2522.96 262.748
   3  11   0 2317.96 242.375
  -3  11   0 2009.22 130.571
   3  11   0 2350.82 260.481
   3 -11   0 2132.70 219.520
  -3 -11   0 2338.45 249.863
  -3 -11   0 2069.49 248.569
  -4 -11   0 23378.9 791.237
   4  11   0 23721.8 758.848
  -4  11   0 22759.4 783.869
   4  11   0 23597.6 785.178
   4 -11   0 22929.4 715.311
   4  11   0 23078.1 698.217
  -4 -11   0 23627.4 803.746
  -4  11   0 23619.2 734.621
  -4 -11   0 21503.9 309.316
   4 -11   0 22679.9 554.102
  -4 -11   0 22119.8 745.930
  -5  11   0 4662.05 374.951
   5  11   0 4264.61 312.628
   5 -11   0 4382.15 258.314
  -5 -11   0 3916.15 343.189
   5 -11   0 4076.02 327.358
  -5 -11   0 3995.52 332.047
  -5  11   0 4299.66 321.248
   5  11   0 4518.21 352.607
  -5 -11   0 4259.15 362.346
   5  11   0 4624.88 370.161
   6  11   0 24372.6 843.274
  -6  11   0 25182.5 911.086
   6 -11   0 24062.2 630.814
  -6  11   0 25458.6 796.719
  -6 -11   0 25241.4 829.377
   6  11   0 25447.7 862.551
   6 -11   0 24602.7 826.242
   6  11   0 24753.1 840.137
  -6  11   0 23508.5 875.434
  -6 -11   0 25354.8 883.756
   7  11   0 3876.63 358.984
  -7 -11   0 3611.87 363.178
  -7  11   0 3483.11 362.634
  -7  11   0 3788.34 377.604
   7  11   0 3697.25 352.345
  -7 -11   0 4354.92 363.292
   7 -11   0 3522.80 263.912
  -7  11   0 3583.48 318.724
   7  11   0 4251.71 382.765
   7 -11   0 3958.68 366.561
  -8 -11   0 1334.39 235.937
   8  11   0 1598.74 255.164
  -8  11   0 1696.37 286.744
   8  11   0 1735.42 259.404
   8 -11   0 1682.40 202.411
   8  11   0 1765.42 274.191
  -8  11   0 1856.08 296.250
  -8 -11   0 1582.68 241.248
  -8  11   0 1591.39 229.620
   8 -11   0 1666.40 251.788
  -9  11   0 6479.56 534.581
   9  11   0 6077.73 477.369
   9  11   0 6474.44 503.815
   9 -11   0 6721.75 513.684
   9  11   0 6414.53 507.421
  -9 -11   0 6955.34 472.216
  -9 -11   0 6396.74 500.974
  -9  11   0 6423.44 348.121
  -9  11   0 6023.48 429.690
   9 -11   0 6073.71 389.295
  10  11   0 68.1541 107.730
  10 -11   0 51.1231 144.957
 -10 -11   0 62.9827 109.204
 -10  11   0 145.956 88.6623
 -10 -11   0 114.912 120.584
 -10  11   0 37.5922 152.029
  10  11   0 21.4658 142.952
  10 -11   0 118.012 100.730
  10  11   0 163.606 137.985
  11  11   0 2412.90 371.154
  11  11   0 2456.67 347.300
 -11 -11   0 1678.88 293.202
 -11  11   0 2221.26 340.837
  11  11   0 2190.18 306.645
  11 -11   0 2327.06 276.291
  11 -11   0 2413.98 359.842
 -11 -11   0 2363.75 298.439
 -11  11   0 1771.38 272.664
  12  11   0 4713.26 491.793
  12 -11   0 5709.66 553.272
 -12 -11   0 4837.38 487.419
 -12 -11   0 5274.60 441.300
 -12  11   0 5525.45 553.678
  12  11   0 5050.04 518.296
  12  11   0 5251.37 488.136
 -12  11   0 5187.51 478.819
 -12  11   0 5319.50 435.028
 -13  11   0 7541.17 587.816
  13  11   0 6485.55 554.377
  13  11   0 5850.89 572.091
 -13 -11   0 5543.00 540.572
 -13  11   0 7475.35 661.422
  13 -11   0 6177.47 597.287
  13  11   0 6474.36 619.529
  14  11   0-49.3966 119.980
 -14 -11   0-68.7640 147.750
  14  11   0 245.656 174.184
  14 -11   0 508.754 274.915
 -14  11   0 396.121 214.469
  14  11   0-132.392 137.940
 -15 -11   0 821.734 254.190
   0  12   0 30.6793 66.7359
   0  12   0 275.823 99.7585
   0 -12   0 135.911 65.3359
   0  12   0 190.800 105.228
  -1 -12   0 4577.90 355.051
   1 -12   0 4047.49 285.917
   1  12   0 4308.91 322.359
   1  12   0 4097.86 336.990
  -1  12   0 4358.91 334.545
  -1  12   0 4509.66 332.452
   1  12   0 3914.12 300.081
  -2 -12   0 36.4100 74.8109
  -2  12   0 122.464 95.3343
  -2 -12   0 21.3495 102.184
  -2 -12   0 186.555 111.347
  -2  12   0-33.8950 81.3352
   2 -12   0 5.86935 74.6674
   2  12   0 3.92914 71.0928
   2  12   0 98.3505 78.2762
   2  12   0 103.586 117.675
  -3 -12   0 4891.62 366.946
   3  12   0 4888.73 377.050
  -3  12   0 4717.36 186.059
   3  12   0 4758.90 350.611
  -3 -12   0 4475.25 357.083
   3 -12   0 5040.24 338.497
  -3  12   0 5492.60 375.011
  -3 -12   0 4268.80 344.482
  -3 -12   0 4879.62 182.129
  -3  12   0 4607.50 358.964
   3  12   0 4654.06 328.526
  -4 -12   0 130.923 104.090
  -4 -12   0 139.809 59.8353
   4  12   0 131.030 93.4983
  -4  12   0 316.321 118.398
  -4 -12   0 200.521 108.564
   4 -12   0 63.8507 62.5481
   4  12   0 168.058 92.3355
  -4  12   0 91.7257 109.130
   4  12   0 244.075 123.228
  -4 -12   0 55.6552 125.855
   4 -12   0 225.166 90.7588
  -4 -12   0 149.441 35.6147
   5 -12   0 19979.2 554.350
  -5  12   0 19383.7 716.903
   5  12   0 20429.4 703.845
  -5 -12   0 18937.4 770.199
   5 -12   0 20024.4 721.822
  -5  12   0 20667.8 804.417
   5  12   0 20565.0 788.744
   5  12   0 20726.8 766.433
  -5 -12   0 20627.5 759.904
  -5 -12   0 20139.4 802.283
   6 -12   0 11092.9 436.712
  -6  12   0 11200.0 632.218
  -6  12   0 10443.2 534.597
  -6 -12   0 11005.8 574.941
   6  12   0 10090.2 571.918
  -6 -12   0 10844.8 603.295
   6  12   0 11396.7 545.042
   6  12   0 10583.6 579.324
   6 -12   0 10148.1 556.986
  -6  12   0 11953.4 654.988
  -7  12   0 25624.6 976.387
   7  12   0 25250.4 919.624
   7 -12   0 24990.6 898.204
  -7  12   0 24898.6 974.645
  -7  12   0 24467.2 827.272
   7 -12   0 25593.9 695.438
   7  12   0 25940.1 927.679
  -7 -12   0 24982.6 872.463
  -7 -12   0 25009.6 941.973
   8  12   0 20315.3 858.245
  -8  12   0 19153.2 890.112
  -8  12   0 18977.8 753.593
  -8 -12   0 18599.3 840.819
   8  12   0 18808.9 843.360
  -8 -12   0 19412.5 788.469
   8  12   0 20530.6 856.411
   8 -12   0 20586.7 664.040
   8 -12   0 20011.0 846.590
  -8  12   0 19906.8 902.196
   9 -12   0 1093.14 180.907
  -9  12   0 867.139 233.649
  -9 -12   0 810.469 220.483
  -9 -12   0 792.231 182.727
   9  12   0 557.173 190.126
  -9  12   0 912.002 188.066
   9  12   0 954.202 238.103
   9  12   0 982.712 215.443
   9 -12   0 712.249 209.354
  10 -12   0 339.217 183.021
 -10  12   0 401.370 182.163
 -10 -12   0 514.918 166.375
 -10 -12   0 483.881 192.546
  10  12   0 160.076 146.909
 -10  12   0 574.051 176.877
  10  12   0 45.5552 166.134
  10  12   0 250.916 161.200
  10 -12   0 359.282 127.880
 -11 -12   0 207.252 163.200
  11 -12   0 224.269 165.223
  11  12   0 219.173 143.112
  11  12   0 311.917 190.123
 -11  12   0 196.273 137.543
 -11  12   0 380.738 150.496
  11  12   0 269.746 183.555
 -11 -12   0 101.967 95.7303
 -12  12   0 506.472 199.169
 -12 -12   0 362.837 185.875
  12 -12   0 585.942 217.570
  12  12   0 156.069 131.669
  12  12   0 223.490 167.383
  12  12   0 156.298 166.861
 -12  12   0 293.372 174.905
  13  12   0 12249.5 833.829
  13  12   0 12019.7 848.204
  13  12   0 11867.6 762.663
 -13  12   0 10872.5 818.183
 -13  12   0 12319.0 768.018
  13 -12   0 11356.6 813.491
 -13 -12   0 11860.4 793.613
  14  12   0 1324.74 327.730
 -14  12   0 2063.27 384.754
 -14  12   0 1773.00 336.499
  14 -12   0 1880.16 362.374
 -14 -12   0 1638.26 331.452
  14  12   0 1451.39 287.207
 -15 -12   0 415.252 193.421
   0  13   0 36.1199 82.9507
   0 -13   0-48.2882 123.327
   0  13   0 40.6497 84.1524
   0  13   0 18.3727 100.513
   0 -13   0 32.0950 74.0683
  -1 -13   0 13863.8 531.140
   1  13   0 14139.0 638.580
  -1  13   0 13768.6 614.701
   1  13   0 14056.3 585.136
   1 -13   0 13632.8 532.380
   1  13   0 14624.2 609.965
  -1 -13   0 14002.4 633.701
  -1  13   0 14022.4 602.940
   2 -13   0 5437.78 348.444
  -2 -13   0 5819.45 404.714
   2  13   0 5590.68 412.567
   2  13   0 5769.39 373.453
  -2 -13   0 4799.30 387.587
  -2  13   0 6251.35 415.871
   2  13   0 5654.87 384.903
  -2 -13   0 5387.72 397.951
  -2  13   0 5408.48 396.815
  -3 -13   0 5802.29 179.928
   3  13   0 5525.58 404.162
   3  13   0 5332.62 409.500
  -3 -13   0 5218.96 396.129
  -3 -13   0 6258.46 430.334
  -3  13   0 5700.45 403.050
  -3  13   0 5390.60 401.943
  -3 -13   0 5736.30 428.816
   3  13   0 5542.19 367.899
   3 -13   0 5316.68 355.625
  -3  13   0 5235.46 181.548
   4  13   0 16537.8 718.238
  -4 -13   0 16679.1 408.183
   4 -13   0 15684.5 491.794
  -4  13   0 17536.3 696.558
  -4  13   0 16389.3 415.806
  -4  13   0 16477.1 721.327
   4 -13   0 16465.4 647.834
  -4 -13   0 17466.6 739.072
   4  13   0 16808.1 645.951
  -4 -13   0 15526.6 323.359
   4  13   0 16030.0 680.820
  -4 -13   0 16710.6 708.320
  -4 -13   0 16003.0 718.365
  -5 -13   0 2752.92 324.909
  -5 -13   0 2621.71 305.094
   5  13   0 2722.27 276.404
  -5 -13   0 3068.39 333.391
  -5 -13   0 2774.61 203.623
   5  13   0 2514.94 295.442
  -5  13   0 2748.87 297.311
   5 -13   0 2998.10 222.070
   5  13   0 2924.18 320.199
   5 -13   0 2923.18 297.684
  -5  13   0 2779.52 314.132
  -6  13   0 25564.9 979.568
   6 -13   0 26054.7 892.922
  -6  13   0 25162.4 861.196
  -6  13   0 24677.9 947.098
   6  13   0 25620.8 833.784
   6  13   0 25760.5 938.090
  -6 -13   0 24540.8 887.961
  -6 -13   0 24916.6 940.574
   6  13   0 26641.9 922.581
   6 -13   0 25871.5 672.806
  -7  13   0 12969.1 720.668
  -7  13   0 12913.7 629.555
  -7  13   0 14338.0 760.191
  -7 -13   0 13356.4 668.640
   7 -13   0 13121.1 668.634
   7 -13   0 13341.1 508.070
   7  13   0 13341.0 690.289
   7  13   0 12899.4 612.856
   7  13   0 12940.3 687.100
  -7 -13   0 13109.8 708.821
   8  13   0 6493.67 507.014
   8 -13   0 8405.49 564.027
  -8  13   0 7851.34 501.808
   8 -13   0 7854.33 412.109
  -8  13   0 7045.57 562.040
  -8 -13   0 7851.17 565.959
  -8 -13   0 7829.43 526.370
  -8  13   0 7695.17 587.144
   8  13   0 7757.14 549.864
   9  13   0 961.540 237.580
   9 -13   0 1032.69 220.995
  -9 -13   0 767.048 170.261
   9  13   0 594.521 191.123
  -9  13   0 717.623 186.154
  -9 -13   0 734.153 218.348
  -9  13   0 754.999 238.686
  -9  13   0 995.630 248.690
  10  13   0 373.033 160.939
 -10  13   0 182.179 120.802
 -10 -13   0 34.1029 161.935
  10 -13   0-47.8459 150.411
 -10  13   0 48.8419 137.993
  10  13   0 312.883 173.127
 -10 -13   0-96.6472 128.354
 -11  13   0 2057.29 287.079
  11  13   0 2121.53 334.181
 -11 -13   0 1946.28 282.419
 -11  13   0 1766.18 328.720
  11  13   0 1374.06 276.473
  11  13   0 2469.90 364.487
  11 -13   0 2131.47 352.809
 -11 -13   0 1790.00 318.141
 -12  13   0 3478.90 426.146
  12  13   0 3074.09 424.531
  12 -13   0 3445.12 447.824
  12  13   0 3274.49 435.884
  12  13   0 3191.24 399.065
 -12  13   0 2840.92 424.436
 -12 -13   0 3561.47 440.304
  13 -13   0 121.837 152.827
  13  13   0 470.974 186.150
  13  13   0 779.521 253.640
 -13  13   0 623.856 274.520
 -13 -13   0 449.589 188.385
 -13  13   0 852.183 249.120
 -14 -13   0 753.028 236.987
  14  13   0 468.591 223.284
  14  13   0 445.207 225.415
 -14  13   0 447.011 220.536
   0 -14   0 39892.0 1100.84
   0  14   0 41269.9 1063.38
   0  14   0 41418.7 1049.51
   0 -14   0 39124.0 921.890
   0  14   0 40941.6 1108.29
   1  14   0 274.131 124.993
  -1  14   0 372.004 131.317
  -1 -14   0 220.734 138.739
   1  14   0 445.538 137.507
   1  14   0 377.075 129.123
  -1 -14   0 368.451 111.514
  -1  14   0 536.777 154.670
   1 -14   0 443.327 136.420
   2  14   0 382.682 144.858
   2 -14   0 257.240 114.837
  -2  14   0 163.967 100.680
  -2  14   0 126.229 106.081
   2  14   0 244.493 120.297
  -2 -14   0 167.674 121.253
  -2 -14   0 356.024 126.999
   2  14   0 133.153 110.585
  -3 -14   0 6002.30 457.468
  -3 -14   0 5555.87 436.582
   3  14   0 5046.00 415.207
   3 -14   0 5345.55 369.064
   3  14   0 5269.28 377.520
  -3 -14   0 4871.99 399.948
  -3  14   0 4942.78 149.273
  -3  14   0 5575.90 418.974
   3  14   0 5825.16 418.075
  -3  14   0 4823.73 389.945
   4  14   0 101.187 128.969
   4  14   0-79.0294 106.107
  -4  14   0 129.217 108.796
  -4 -14   0 112.189 121.983
  -4  14   0 120.640 47.6140
  -4 -14   0 85.8757 117.932
  -4 -14   0 194.682 54.3265
   4  14   0-11.5262 81.3905
   4 -14   0 189.868 126.760
   4 -14   0 132.197 66.9914
  -4 -14   0 231.683 119.172
  -4  14   0 77.5711 97.8354
  -5 -14   0 7148.04 518.397
  -5  14   0 7798.48 325.862
  -5 -14   0 8241.57 328.252
   5  14   0 8505.33 533.710
   5 -14   0 8186.18 372.085
  -5  14   0 7412.41 524.844
  -5  14   0 7889.98 497.306
  -5 -14   0 7754.14 516.433
   5  14   0 7268.32 455.705
   5  14   0 7004.15 505.694
   5 -14   0 8037.43 490.922
  -5 -14   0 8300.64 555.638
   6 -14   0 704.230 167.460
  -6 -14   0 918.733 234.693
   6 -14   0 796.296 133.456
  -6  14   0 800.906 127.679
   6  14   0 970.603 190.084
   6  14   0 852.710 210.624
  -6 -14   0 745.114 127.197
  -6  14   0 722.332 198.608
  -6 -14   0 1231.15 233.260
  -6  14   0 512.743 157.216
  -6  14   0 822.981 221.593
   6  14   0 633.655 155.472
   7  14   0 2163.50 303.644
  -7  14   0 2479.08 293.575
   7  14   0 1809.31 286.272
   7  14   0 1755.69 242.249
  -7  14   0 2257.41 318.423
  -7  14   0 1540.88 279.859
   7 -14   0 2200.95 307.661
  -7 -14   0 2457.23 321.521
   7 -14   0 1991.11 206.476
  -7 -14   0 1550.05 272.033
  -8 -14   0 1946.21 288.309
  -8  14   0 2533.91 305.122
  -8 -14   0 2436.89 327.353
  -8  14   0 2316.54 354.243
   8 -14   0 2234.86 310.096
   8  14   0 2386.57 333.150
   8  14   0 2074.35 317.114
   8  14   0 2294.37 291.613
  -8  14   0 2439.90 343.255
  -9 -14   0 1419.72 264.674
  -9 -14   0 1147.10 229.361
  -9  14   0 973.924 208.231
   9  14   0 945.983 236.120
  -9  14   0 922.354 213.653
   9 -14   0 1266.78 254.123
   9  14   0 997.861 206.016
  -9  14   0 1243.63 269.420
   9  14   0 1237.14 247.093
  10  14   0 214.604 146.748
  10  14   0 197.245 171.174
 -10  14   0 6.12885 109.824
  10 -14   0 165.615 164.033
 -10  14   0-100.317 169.203
 -10 -14   0 4.01553 140.918
 -10 -14   0 179.671 114.108
 -11  14   0 682.416 191.631
 -11 -14   0 740.797 206.516
 -11  14   0 731.337 245.692
  11  14   0 890.549 235.573
  11 -14   0 163.723 171.409
 -11 -14   0 979.704 257.609
  11  14   0 237.880 172.930
 -12  14   0 4352.69 516.627
 -12 -14   0 3402.38 448.332
  12  14   0 3318.77 429.761
 -12  14   0 3058.98 413.443
  12 -14   0 3136.39 441.623
  12  14   0 3543.49 460.954
 -13  14   0 1465.26 295.347
  13 -14   0 1360.30 326.769
  13  14   0 1023.12 260.084
 -13  14   0 1251.34 325.148
 -13 -14   0 1409.69 321.541
  13  14   0 1081.23 265.437
 -14  14   0-115.125 187.199
   0  15   0-34.1280 112.609
   0 -15   0 305.322 196.811
   0 -15   0 75.6433 78.6625
   0  15   0 129.420 127.667
   1  15   0 2035.23 257.029
  -1 -15   0 1535.21 205.426
   1  15   0 2092.13 278.266
  -1  15   0 1891.68 249.781
  -1 -15   0 2015.84 281.513
   1  15   0 1725.71 239.631
   1 -15   0 1787.04 223.137
  -1  15   0 2017.71 270.154
  -2  15   0 255.617 124.136
   2  15   0 332.993 131.683
   2 -15   0 271.298 113.825
   2  15   0 464.703 142.727
  -2 -15   0 470.799 170.012
  -2 -15   0 264.155 152.241
   2  15   0 436.896 157.550
  -2  15   0 227.446 132.192
   3  15   0 4703.30 365.172
  -3 -15   0 4671.29 419.018
   3 -15   0 4660.09 360.374
  -3  15   0 4873.18 399.945
  -3 -15   0 4169.73 393.528
   3  15   0 5049.35 403.510
  -3 -15   0 4445.73 395.816
   3  15   0 5448.35 452.439
  -3  15   0 5011.43 413.683
   4  15   0 529.044 172.489
   4 -15   0 797.058 124.147
  -4  15   0 464.182 134.345
  -4 -15   0 626.898 184.770
   4  15   0 703.305 159.692
   4  15   0 580.899 163.693
  -4  15   0 629.930 166.874
  -4 -15   0 851.613 208.092
  -4 -15   0 491.057 165.963
   4 -15   0 673.308 162.787
  -5 -15   0 572.131 182.934
   5  15   0 756.390 195.156
   5 -15   0 853.808 177.877
   5  15   0 841.401 214.752
   5 -15   0 865.309 134.932
  -5 -15   0 681.058 196.682
  -5 -15   0 1134.55 256.713
   5  15   0 653.298 165.448
  -5  15   0 1126.97 225.441
  -5  15   0 684.707 196.693
  -6 -15   0 8203.81 583.547
   6 -15   0 9091.30 560.008
  -6  15   0 9012.26 613.001
   6 -15   0 9074.17 413.428
  -6 -15   0 9341.49 622.407
  -6  15   0 9356.36 633.160
  -6  15   0 8784.98 549.922
   6  15   0 8764.43 575.232
  -6 -15   0 8717.69 574.462
   6  15   0 8609.91 518.515
   6  15   0 8352.92 580.517
  -7 -15   0 352.990 172.609
  -7 -15   0 297.893 162.704
   7 -15   0 99.8617 101.084
   7  15   0-46.1691 122.318
  -7  15   0 150.892 135.038
  -7  15   0 84.4668 152.067
   7  15   0 278.932 164.699
   7  15   0 64.8566 95.4592
  -7  15   0 477.974 182.371
   8  15   0 3866.02 410.966
  -8 -15   0 3381.28 380.492
   8 -15   0 3170.45 362.999
  -8  15   0 3726.22 380.546
   8  15   0 3423.08 395.522
  -8  15   0 4115.43 454.358
  -8 -15   0 3764.92 425.794
  -8  15   0 3727.02 443.188
   8  15   0 4360.49 396.262
  -9  15   0 1001.41 262.311
   9  15   0 752.732 226.078
  -9 -15   0 1058.96 243.072
  -9  15   0 1010.95 270.563
   9  15   0 1158.95 221.115
  -9  15   0 1318.07 235.002
   9  15   0 1220.68 265.048
  -9 -15   0 866.945 224.428
   9 -15   0 1032.26 238.428
 -10  15   0 290.399 203.745
  10  15   0-140.129 152.188
 -10  15   0 28.0532 113.282
 -10 -15   0-45.9107 119.238
  10 -15   0 63.1107 143.816
 -10 -15   0-76.3883 152.820
  10  15   0-59.6356 109.185
  10  15   0-21.0634 131.410
 -11 -15   0 162.185 178.249
  11  15   0 261.806 158.658
  11 -15   0 256.389 171.338
 -11  15   0 477.835 242.637
  11  15   0 233.695 134.158
 -11  15   0 119.983 101.601
 -11 -15   0 395.661 165.438
  12  15   0 429.601 215.979
  12 -15   0 517.400 191.248
 -12  15   0 590.224 228.969
 -12  15   0 412.914 171.980
 -12 -15   0 950.600 264.739
  12  15   0 613.555 231.346
 -13 -15   0 188.565 169.164
  13  15   0 302.012 193.343
  13 -15   0 372.516 205.092
  13  15   0 318.866 167.324
 -13  15   0 277.691 188.329
 -14  15   0 338.444 230.555
   0  16   0 1264.46 224.686
   0 -16   0 1098.36 231.620
   0 -16   0 1115.22 182.072
   0  16   0 1307.11 241.504
  -1  16   0 4632.79 397.682
   1  16   0 4591.28 419.804
  -1  16   0 3887.76 381.892
   1  16   0 5248.97 416.618
   1 -16   0 4544.65 417.133
   1  16   0 4395.50 375.604
  -1 -16   0 4763.78 431.840
  -1 -16   0 4441.20 338.830
   1 -16   0 4521.91 348.001
  -2  16   0 3215.63 350.017
  -2 -16   0 3217.68 359.396
  -2 -16   0 3365.76 301.777
  -2  16   0 3295.37 353.092
  -2 -16   0 3267.76 368.548
   2  16   0 3176.04 336.058
   2 -16   0 3567.52 318.850
   2  16   0 3648.78 338.138
   2  16   0 3588.94 382.416
   3  16   0 8190.56 499.812
  -3  16   0 7755.60 534.215
  -3 -16   0 7742.88 545.286
   3 -16   0 7800.85 477.097
   3  16   0 7648.07 553.481
  -3 -16   0 8260.64 579.970
   3  16   0 7914.36 550.756
   3  16   0 7259.98 504.575
  -3  16   0 7862.51 527.968
   4  16   0 8762.16 564.641
  -4  16   0 8094.25 558.473
  -4 -16   0 8387.46 569.024
   4  16   0 8587.35 581.663
   4 -16   0 7834.99 381.116
  -4 -16   0 7908.61 556.147
   4 -16   0 8493.21 511.002
   4  16   0 7587.72 486.509
  -4  16   0 8883.60 562.545
  -4 -16   0 8003.25 573.175
  -5  16   0 30857.8 1116.48
  -5 -16   0 30598.3 1127.08
   5 -16   0 30738.5 751.173
  -5  16   0 30551.4 1046.04
   5  16   0 29185.1 1088.22
   5  16   0 28895.6 1038.84
   5  16   0 30321.3 977.682
  -5 -16   0 31611.2 1131.49
  -5 -16   0 28770.1 1055.04
   5 -16   0 30506.3 993.033
   6  16   0 827.213 194.880
  -6  16   0 726.433 216.490
   6  16   0 634.850 221.920
  -6 -16   0 490.573 182.367
  -6  16   0 502.567 206.650
  -6 -16   0 595.736 187.153
   6  16   0 719.769 217.984
  -6 -16   0 474.421 184.100
  -6  16   0 631.748 175.295
   6 -16   0 985.108 216.914
  -7  16   0 1818.31 329.960
   7  16   0 2032.95 278.287
   7  16   0 2105.99 316.134
   7 -16   0 2183.48 301.378
  -7  16   0 1514.02 245.215
  -7 -16   0 2194.62 339.156
  -7 -16   0 2168.91 317.898
   7  16   0 1622.10 272.542
  -7  16   0 2306.37 350.426
   8  16   0-69.9941 108.739
  -8  16   0 17.6874 119.255
   8  16   0 157.823 145.578
  -8 -16   0 56.7785 134.503
  -8  16   0-86.7630 163.192
  -8 -16   0 105.151 160.397
  -8  16   0 201.276 161.896
   8  16   0 1.07195 112.396
   8 -16   0 60.2976 144.049
  -9 -16   0 939.414 244.827
   9 -16   0 700.541 222.359
   9  16   0 720.109 190.141
   9  16   0 569.337 216.453
  -9  16   0 839.868 213.780
  -9 -16   0 850.031 239.900
   9  16   0 1167.31 263.453
  -9  16   0 568.060 194.848
  -9  16   0 1160.26 289.914
 -10 -16   0 155.472 123.148
  10  16   0 37.2263 139.791
  10 -16   0 26.2208 138.908
 -10  16   0 320.137 151.416
  10  16   0-42.0333 128.924
 -10 -16   0-32.2071 151.266
 -10  16   0 212.674 165.733
  11  16   0-67.0936 175.648
  11 -16   0 325.692 191.212
 -11  16   0-88.7819 173.305
 -11 -16   0 29.0258 146.324
 -11 -16   0 118.126 120.378
 -12  16   0 2992.20 444.874
 -12 -16   0 2261.61 393.114
  12 -16   0 2328.27 381.183
  12  16   0 2795.05 400.706
  12  16   0 2803.18 437.680
 -12  16   0 1920.35 347.345
  13  16   0 2194.00 395.010
 -13  16   0 2443.74 412.087
  13  16   0 2983.83 427.431
   0 -17   0 12.0651 96.5632
   0  17   0 92.8193 123.333
   0  17   0-28.4462 95.9539
   0 -17   0 89.0131 129.153
  -1 -17   0 762.638 193.500
   1 -17   0 560.482 207.623
  -1 -17   0 615.454 148.918
  -1  17   0 738.866 195.656
   1 -17   0 932.539 179.706
  -1  17   0 386.830 165.552
   1  17   0 568.731 160.978
  -1 -17   0 1059.55 234.642
   1  17   0 487.297 163.184
   1  17   0 661.415 212.293
  -2  17   0 4515.10 421.463
   2  17   0 4585.46 417.861
   2 -17   0 4684.43 374.073
  -2 -17   0 4065.55 345.788
  -2 -17   0 4016.60 420.002
  -2  17   0 4175.18 403.837
   2  17   0 4415.49 444.840
  -2 -17   0 4941.09 455.588
   2  17   0 4623.42 392.345
  -3  17   0 1809.62 286.932
  -3 -17   0 1492.60 273.737
   3  17   0 1812.66 273.590
  -3 -17   0 1907.96 279.036
   3  17   0 1733.30 284.827
   3 -17   0 1494.04 220.923
   3  17   0 2320.54 285.396
  -3  17   0 2157.04 309.444
  -4  17   0 916.443 202.984
   4  17   0 1056.97 216.727
  -4  17   0 1089.24 245.991
   4  17   0 793.936 191.839
  -4 -17   0 778.405 194.529
   4  17   0 1196.62 254.200
   4 -17   0 1699.66 260.496
  -4 -17   0 1243.08 259.442
   5 -17   0 427.827 175.128
  -5 -17   0 35.1691 114.717
  -5 -17   0 129.937 163.521
   5  17   0 97.8714 171.349
  -5  17   0 231.550 161.591
  -5 -17   0 403.575 191.846
   5  17   0 161.591 132.129
   5  17   0 43.4335 98.9680
  -5  17   0 138.131 114.411
  -6  17   0-161.567 152.817
  -6  17   0 192.911 183.189
   6  17   0-48.1305 110.357
   6 -17   0 131.959 151.993
  -6 -17   0-83.5885 137.180
   6  17   0-111.829 124.658
  -6 -17   0-151.634 118.210
  -6 -17   0 96.0014 150.928
   6  17   0 261.901 153.268
  -6  17   0 188.811 182.775
  -7 -17   0-203.587 178.602
   7  17   0-43.9111 166.091
  -7  17   0-6.13419 121.777
  -7  17   0 6.30169 164.426
  -7 -17   0-27.4676 133.784
   7 -17   0-61.1010 113.985
  -7  17   0 25.5343 132.372
   7  17   0 146.910 132.113
   7  17   0 72.3259 96.1986
   8 -17   0 946.747 240.035
   8  17   0 836.177 204.515
   8  17   0 230.478 153.653
   8  17   0 698.818 200.738
  -8  17   0 722.861 203.181
  -8  17   0 1181.71 280.959
  -8 -17   0 759.703 221.055
  -8  17   0 858.915 251.567
  -8 -17   0 461.272 191.479
   9  17   0 1230.29 294.087
   9 -17   0 1394.94 269.557
  -9 -17   0 1358.77 308.633
   9  17   0 1472.38 253.474
  -9  17   0 1298.78 314.664
  -9  17   0 1318.34 240.815
  -9 -17   0 1378.81 267.884
   9  17   0 1594.20 314.618
  -9  17   0 1801.66 346.359
 -10  17   0 3895.62 514.921
 -10  17   0 4248.40 441.094
 -10 -17   0 3960.92 449.106
  10  17   0 3644.79 456.729
  10  17   0 5741.95 560.955
 -10 -17   0 4304.86 501.877
  10 -17   0 4542.69 502.634
 -11  17   0 698.314 259.138
  11  17   0 360.884 185.139
  11  17   0 368.770 189.996
 -11 -17   0 320.305 191.257
  11 -17   0 986.360 287.474
 -11 -17   0 530.480 244.397
  12  17   0 1602.07 348.708
  12  17   0 2146.06 376.287
  12 -17   0 1646.39 339.737
 -12  17   0 1854.19 376.577
   0  18   0 989.141 231.905
   0 -18   0 1140.15 206.531
   0  18   0 1293.93 231.340
   0 -18   0 880.498 218.832
  -1 -18   0 1252.98 203.361
   1  18   0 1094.47 224.434
   1 -18   0 1261.56 211.478
  -1 -18   0 1136.95 255.974
  -1  18   0 878.062 210.388
   1  18   0 1267.72 255.150
  -1 -18   0 736.746 204.689
   1  18   0 1078.67 214.332
   1 -18   0 1910.21 319.032
  -1  18   0 1409.38 245.312
   2  18   0 10035.9 627.673
  -2 -18   0 11404.3 576.759
   2  18   0 10659.9 617.414
  -2  18   0 10668.1 664.132
  -2  18   0 11643.7 679.411
  -2 -18   0 11035.0 687.419
   2 -18   0 10497.8 668.269
   2  18   0 9708.65 650.983
  -2 -18   0 10430.1 674.860
   2 -18   0 10596.7 568.225
   3 -18   0 92.9847 99.4436
  -3  18   0-155.623 147.748
  -3 -18   0 34.6851 134.628
  -3 -18   0 69.3575 132.281
   3  18   0 245.110 164.807
  -3 -18   0 193.808 119.711
   3  18   0 33.3024 95.0357
   3  18   0-29.7227 110.024
  -3  18   0 41.2928 131.839
   4 -18   0 53.8092 101.955
   4  18   0 371.321 166.938
  -4  18   0 112.676 103.896
   4  18   0 232.325 128.537
  -4 -18   0 179.685 138.596
  -4 -18   0 244.431 144.756
  -4  18   0 272.584 135.892
   4  18   0 354.694 155.750
   5  18   0 169.901 124.555
  -5 -18   0 406.008 175.963
   5 -18   0 319.586 133.117
   5  18   0 201.524 144.128
   5  18   0 818.617 195.101
  -5 -18   0 371.919 171.320
  -5  18   0 845.688 228.111
  -5  18   0 468.776 164.447
  -6 -18   0 3887.31 460.494
   6 -18   0 3776.98 395.136
  -6  18   0 3113.71 396.039
  -6  18   0 3836.08 462.909
  -6 -18   0 3368.37 414.370
  -6  18   0 2834.33 357.249
   6  18   0 3096.02 346.176
   6  18   0 3400.19 428.633
  -6 -18   0 2679.07 362.289
   6  18   0 3338.44 396.591
  -7  18   0 351.387 157.853
  -7 -18   0 420.400 183.615
  -7  18   0 499.949 215.958
   7 -18   0 742.741 210.279
   7  18   0 573.832 187.110
  -7  18   0 458.192 176.444
   7  18   0 221.117 113.606
  -7 -18   0 571.034 206.303
   7  18   0 487.038 209.411
  -8 -18   0 594.838 226.216
  -8 -18   0 412.173 166.586
  -8  18   0 757.077 241.045
  -8  18   0 560.522 200.302
   8  18   0 560.808 191.883
   8  18   0 278.072 150.255
  -8  18   0 395.198 183.061
   8  18   0 744.108 232.951
   8 -18   0 624.860 207.700
  -9  18   0 640.394 253.105
  -9 -18   0 660.100 213.183
   9 -18   0 45.3386 154.669
   9  18   0 433.855 178.227
  -9  18   0 639.888 204.254
  -9 -18   0 295.667 179.206
  -9  18   0 453.846 202.839
   9  18   0 585.150 225.098
 -10  18   0 696.447 253.917
 -10  18   0 1383.65 282.033
  10  18   0 1024.73 275.164
  10 -18   0 1026.88 266.190
 -10 -18   0 1174.06 267.394
 -10 -18   0 839.876 247.834
  10  18   0 548.044 221.618
  11  18   0 491.964 214.799
  11  18   0 524.533 212.345
 -11 -18   0 621.238 219.651
  11 -18   0 603.965 239.513
  12  18   0 124.181 163.335
  12  18   0 511.300 251.042
   0  19   0 3.38636 100.259
   0 -19   0-56.0831 87.7044
   0  19   0 214.288 184.623
   0 -19   0 82.9326 174.025
   1 -19   0 2354.67 345.499
  -1 -19   0 2508.29 370.951
  -1  19   0 1907.63 300.727
   1  19   0 2271.55 309.256
  -1 -19   0 1517.17 282.211
   1 -19   0 2281.47 281.540
  -1 -19   0 2312.57 277.669
  -1  19   0 2470.37 344.328
   1  19   0 2723.71 375.452
   2 -19   0 0.62197 137.294
  -2 -19   0 114.771 98.0186
   2  19   0 31.5706 105.081
   2  19   0 137.469 115.644
  -2 -19   0 266.022 181.446
   2  19   0 103.282 130.585
  -2  19   0 146.305 158.442
  -2  19   0 117.765 168.259
  -2 -19   0 123.434 131.875
   2 -19   0 124.660 124.043
  -3  19   0 977.621 220.401
   3  19   0 1106.85 231.459
  -3 -19   0 1316.23 287.358
  -3  19   0 1526.36 287.229
   3  19   0 1089.61 232.350
  -3 -19   0 1432.49 274.267
  -3 -19   0 1514.10 234.109
   3  19   0 988.195 239.892
   3 -19   0 1428.63 240.509
   3 -19   0 1478.80 292.563
  -4 -19   0 665.508 211.088
   4  19   0 526.173 164.925
   4  19   0 195.510 121.962
  -4  19   0 757.181 213.073
   4 -19   0 353.247 166.642
   4  19   0 456.779 176.534
  -4 -19   0 356.247 193.586
  -4  19   0 642.818 216.978
  -5  19   0 1599.52 285.738
   5  19   0 1802.54 277.421
  -5  19   0 2040.06 336.615
  -5 -19   0 1650.25 297.121
   5  19   0 1808.37 320.520
  -5 -19   0 2390.47 365.719
   5  19   0 1573.94 292.784
   5 -19   0 1833.79 278.679
  -6  19   0 768.611 226.875
  -6  19   0 800.149 259.772
  -6 -19   0 1048.74 262.885
   6 -19   0 500.934 181.350
   6  19   0 653.713 196.085
  -6  19   0 489.463 164.954
  -6 -19   0 1015.64 265.298
   6  19   0 595.275 201.507
   6  19   0 849.721 231.054
  -7  19   0 4700.88 516.938
  -7  19   0 4835.76 477.412
   7  19   0 4849.13 497.852
   7  19   0 4145.48 429.412
   7  19   0 4349.92 493.693
   7 -19   0 4493.66 454.914
  -7 -19   0 3824.79 464.240
  -7 -19   0 4566.49 490.505
  -7  19   0 4605.49 540.926
   8  19   0 1867.54 350.737
  -8  19   0 3180.00 456.196
  -8  19   0 2158.98 343.415
   8 -19   0 1786.01 316.408
   8  19   0 1994.64 337.676
  -8 -19   0 2322.64 375.205
  -8 -19   0 1929.16 357.878
  -8  19   0 1826.47 350.746
   9  19   0-262.111 201.600
   9  19   0 139.569 142.556
  -9  19   0 338.882 183.714
   9 -19   0-65.5671 167.658
  -9  19   0 27.6075 153.633
  -9 -19   0-113.698 199.398
  -9 -19   0-41.9447 171.127
  -9  19   0 187.540 145.255
  10 -19   0 2891.12 425.813
 -10  19   0 3397.92 492.495
 -10 -19   0 3362.20 441.929
  10  19   0 3127.34 449.037
  10  19   0 4407.85 520.945
  11  19   0-196.094 189.147
 -11 -19   0-61.5230 141.842
  11  19   0 100.087 155.319
   0 -20   0 3546.53 431.473
   0 -20   0 3761.09 353.020
   0  20   0 3424.53 408.527
   0  20   0 3539.07 401.523
   1 -20   0 1293.89 281.755
  -1  20   0 1502.50 280.819
   1  20   0 1327.61 277.545
   1  20   0 1114.47 237.998
  -1 -20   0 1293.31 286.135
  -1 -20   0 1383.55 225.304
   1 -20   0 1289.12 219.192
  -1 -20   0 1471.07 306.872
  -1  20   0 1631.03 281.218
  -2  20   0 1237.59 255.950
  -2  20   0 718.208 218.984
   2  20   0 1128.20 238.625
   2  20   0 1307.41 272.783
  -2 -20   0 886.594 237.912
  -2 -20   0 1175.18 257.739
   2  20   0 1400.78 303.692
  -2 -20   0 1018.59 195.745
   2 -20   0 911.137 260.812
   2 -20   0 1434.39 232.223
  -3  20   0 520.872 192.463
  -3 -20   0 298.949 183.934
   3  20   0 804.989 220.039
  -3  20   0 553.068 211.855
   3  20   0 340.286 158.962
   3  20   0 306.441 161.668
  -3 -20   0 932.147 249.009
  -3 -20   0 626.166 159.529
   3 -20   0 666.644 186.814
   3 -20   0 700.900 236.272
  -4  20   0 722.702 232.974
   4  20   0 509.259 157.958
  -4 -20   0 976.619 283.725
   4  20   0 798.343 227.111
   4 -20   0 383.152 202.691
  -4 -20   0 757.471 239.294
  -4  20   0 387.063 194.210
  -4 -20   0 760.324 186.669
   4  20   0 680.581 209.008
   4 -20   0 809.898 195.682
  -5 -20   0 875.232 232.177
   5 -20   0 1055.36 226.981
  -5  20   0 896.270 231.811
   5  20   0 1011.02 244.545
   5  20   0 1183.97 289.516
  -5  20   0 1526.00 308.750
  -5 -20   0 982.520 281.991
   5  20   0 1093.04 265.202
  -6  20   0 205.132 212.976
  -6 -20   0 690.482 251.399
  -6  20   0 266.716 165.798
  -6  20   0 907.525 287.652
   6  20   0 497.104 182.949
   6  20   0 405.167 167.991
   6 -20   0 500.845 193.035
  -6 -20   0 593.109 227.577
   6  20   0 355.344 217.295
  -7  20   0 23984.8 1218.32
   7  20   0 22001.4 1062.57
  -7  20   0 21401.1 1019.98
   7  20   0 20596.8 1082.72
   7 -20   0 21463.2 995.264
  -7 -20   0 22413.3 1096.91
  -7  20   0 22190.8 1127.24
  -8  20   0 1601.82 367.843
   8 -20   0 1078.10 267.435
   8  20   0 1201.05 288.790
  -8  20   0 1261.69 314.201
   8  20   0 721.354 251.480
  -8 -20   0 1479.97 321.400
  -8  20   0 966.754 250.710
   9 -20   0 356.992 201.699
   9  20   0 452.560 248.013
  -9  20   0 249.566 144.519
  -9  20   0-16.8610 182.884
  -9 -20   0 308.846 173.116
   9  20   0-211.153 217.776
  -9  20   0 651.452 280.523
  10  20   0 2222.03 393.795
  10 -20   0 2423.31 399.152
 -10 -20   0 1968.10 368.072
 -11 -20   0 192.648 183.659
   0 -21   0 75.8030 171.735
   0  21   0 136.801 152.431
   0  21   0 30.6105 124.800
   0 -21   0-97.0620 92.2678
   0 -21   0 393.972 211.645
  -1  21   0 272.902 165.668
  -1 -21   0 318.638 191.537
  -1 -21   0 326.435 201.019
  -1  21   0 566.923 228.321
   1  21   0 289.029 168.301
   1  21   0 577.216 207.284
   1 -21   0 134.966 92.6693
   1 -21   0 222.543 210.352
  -2 -21   0 2099.01 351.811
   2  21   0 2646.23 352.061
   2  21   0 2619.88 382.754
  -2  21   0 2436.96 372.575
   2 -21   0 2001.08 348.451
  -2 -21   0 2355.92 373.594
  -2  21   0 2620.70 369.914
   2  21   0 1768.35 322.953
   2 -21   0 2459.57 309.266
   3 -21   0 42.4888 106.693
   3  21   0 89.4511 140.391
  -3 -21   0-8.41104 155.061
  -3 -21   0 256.630 208.010
   3  21   0 23.3270 102.012
  -3  21   0 349.471 187.211
  -3  21   0 167.905 157.692
   3  21   0 71.7516 143.166
   3 -21   0 4.66811 146.557
   4  21   0-78.4623 110.420
  -4 -21   0 112.259 183.275
  -4  21   0-3.14440 125.323
   4 -21   0 93.2332 107.252
   4  21   0 0.33227 134.684
  -4  21   0-40.7868 123.115
   4 -21   0 207.646 190.448
   4  21   0 118.739 151.993
  -4 -21   0-3.08860 126.996
   5 -21   0 11018.0 681.819
   5  21   0 11474.5 706.054
   5  21   0 11340.7 801.696
  -5  21   0 10551.3 761.687
   5  21   0 10515.4 724.167
  -5 -21   0 9627.06 726.286
   5 -21   0 11395.0 781.096
  -5 -21   0 10355.6 780.422
  -5  21   0 9861.56 710.048
   6  21   0 27154.1 1252.22
   6 -21   0 24885.8 1055.20
  -6  21   0 25584.7 1213.81
   6 -21   0 25031.8 1156.93
  -6  21   0 24732.1 1237.34
   6  21   0 25341.1 1140.50
  -6 -21   0 25543.6 1227.74
  -6  21   0 25739.6 1143.32
  -6 -21   0 27062.8 1228.70
  -7  21   0 816.044 253.793
   7  21   0 672.352 255.036
  -7  21   0 571.026 236.291
  -7 -21   0 523.344 240.065
   7 -21   0 451.601 204.120
  -7  21   0 746.813 273.971
   7  21   0 640.696 230.375
   8 -21   0 2810.73 401.626
  -8  21   0 2322.17 412.606
  -8  21   0 2290.93 370.977
   8  21   0 2848.03 437.555
  -8 -21   0 2214.87 373.774
   8  21   0 2638.70 411.629
   9  21   0-32.6345 174.049
  -9 -21   0-154.405 168.663
   9 -21   0 81.8094 151.868
  10 -21   0-51.6381 152.872
  10  21   0 38.5331 147.758
   0  22   0 10928.4 720.898
   0 -22   0 11488.8 803.564
   0 -22   0 10804.9 795.357
   0  22   0 12345.8 828.645
   1  22   0 5014.20 535.903
   1 -22   0 5336.40 559.054
  -1  22   0 5482.56 522.709
   1  22   0 4788.21 480.313
  -1 -22   0 5017.20 544.562
  -1  22   0 5946.71 577.759
  -1 -22   0 4304.26 512.888
  -2 -22   0 476.409 209.718
   2  22   0 844.835 247.750
  -2 -22   0 1141.37 300.529
   2  22   0 937.086 239.001
  -2  22   0 933.752 249.821
   2 -22   0 1073.95 281.644
  -2  22   0 1022.18 276.930
  -3 -22   0 1625.45 333.777
   3  22   0 1788.91 300.447
   3  22   0 1467.11 270.546
   3  22   0 1437.64 304.737
  -3  22   0 1779.76 321.695
  -3  22   0 2321.90 378.837
  -3 -22   0 1299.42 294.261
   3 -22   0 1695.49 336.141
  -4 -22   0 562.126 255.302
  -4 -22   0 414.382 203.463
   4  22   0 524.964 249.219
  -4  22   0-25.3615 150.062
  -4  22   0 577.035 183.221
   4  22   0 680.917 195.776
   4 -22   0 628.357 219.158
   4  22   0 465.846 181.601
  -5  22   0 284.293 153.462
   5  22   0 987.463 294.631
  -5 -22   0 514.480 198.718
  -5 -22   0 831.111 294.343
  -5  22   0 649.100 262.191
   5 -22   0 857.960 271.586
   5  22   0 322.980 143.769
   6 -22   0 3074.10 446.022
  -6 -22   0 3504.18 477.537
  -6  22   0 3055.56 422.892
   6  22   0 3133.71 463.379
  -6 -22   0 3211.11 484.296
  -6  22   0 3409.95 492.953
  -6  22   0 4036.07 504.796
   6  22   0 3751.50 465.689
   6 -22   0 3336.43 414.917
   7  22   0 3442.58 453.888
  -7  22   0 3628.42 456.979
   7  22   0 4885.03 563.841
   7 -22   0 4375.48 489.398
   7 -22   0 4846.74 544.836
  -7 -22   0 4354.94 532.815
  -7  22   0 5325.80 596.839
   8 -22   0 6619.45 628.632
   8  22   0 6419.43 629.059
  -8 -22   0 6677.89 649.643
   8 -22   0 5616.23 551.200
  -8  22   0 6668.92 612.936
   9 -22   0 192.262 196.756
   9  22   0-57.4752 141.111
   0 -23   0 148.271 168.490
   0  23   0 48.8244 131.323
   0  23   0 158.958 169.986
   0 -23   0 56.9120 168.262
  -1  23   0 2460.00 392.877
   1 -23   0 2005.99 367.972
  -1  23   0 1850.57 322.374
  -1 -23   0 1752.48 339.638
   1  23   0 1712.42 296.119
  -1 -23   0 1811.38 353.233
   1  23   0 1573.82 326.771
  -2 -23   0 354.495 199.090
  -2  23   0 220.084 163.400
   2 -23   0 313.356 205.580
  -2  23   0 443.100 213.313
   2  23   0 262.144 164.646
   2  23   0 271.378 229.166
  -2 -23   0 388.017 201.766
   3 -23   0 497.726 219.297
  -3 -23   0 475.906 219.346
  -3 -23   0 42.3972 218.316
   3  23   0 148.319 128.628
  -3  23   0 604.902 235.957
   3  23   0 365.842 228.197
  -3  23   0 576.427 240.079
   4  23   0 15.3764 174.212
  -4  23   0-184.114 166.543
  -4 -23   0 97.0638 182.245
   4  23   0 208.600 166.138
  -4  23   0-23.9565 152.750
   4 -23   0 273.943 184.420
  -4 -23   0 136.611 200.921
  -5 -23   0 340.948 192.343
  -5  23   0 231.631 187.976
   5  23   0 228.323 185.121
   5  23   0 185.285 187.899
  -5  23   0-12.2185 140.442
  -5 -23   0 210.198 221.953
   5 -23   0 306.085 195.916
  -6  23   0 263.172 211.329
  -6  23   0-61.8889 166.283
   6 -23   0 161.514 199.157
   6  23   0-306.593 235.068
  -7  23   0 506.736 250.189
   7  23   0 361.937 215.068
  -8  23   0 773.572 256.467
   8  23   0 1559.33 347.420
   0 -24   0 600.827 272.171
   0 -24   0 802.731 271.621
   0  24   0 418.628 195.476
   0  24   0 566.922 243.572
  -1  24   0 4066.65 510.339
   1  24   0 4144.64 512.987
  -1  24   0 4325.77 489.658
   1 -24   0 4311.79 538.931
  -1 -24   0 4685.50 570.926
   1  24   0 4448.42 489.801
   1 -24   0 4428.57 561.506
  -1 -24   0 3609.48 502.579
   2  24   0 1402.76 282.364
  -2  24   0 1363.14 305.428
  -2  24   0 1680.82 350.265
  -2 -24   0 1561.99 338.541
   2 -24   0 1605.12 358.116
  -3 -24   0 917.818 314.326
  -3  24   0 1500.97 327.248
  -3  24   0 727.403 247.002
  -4  24   0 497.785 248.963
  -4  24   0-19.3181 182.289
   4  24   0 208.383 168.157
  -5  24   0 2241.37 382.710
   5  24   0 1971.06 365.416
   6  24   0 1167.71 291.058
   0  25   0 183.757 166.063
   1  25   0 378.493 207.891
  -1  25   0 135.377 149.012
  -2  25   0 708.915 239.297
  -3  25   0-140.092 212.658
 -17   0   1-192.636 177.138
  17   0  -1 188.920 186.981
 -16   0   1 29.1676 143.504
  16   0  -1 275.410 200.353
  16   0  -1 136.800 167.744
  15   0  -1 296.674 231.942
  15   0  -1 89.9376 143.556
 -15   0   1 222.827 174.809
  14   0  -1 183.356 152.022
  14   0  -1-39.1784 107.850
 -14   0   1 217.766 172.636
  14   0  -1 150.910 155.554
 -14   0   1 264.362 130.373
  13   0  -1-96.1514 142.226
  13   0  -1 69.5722 137.103
 -13   0   1-23.5973 122.471
 -13   0   1-122.496 114.616
  13   0  -1 13.2285 120.422
  13   0  -1 37.3634 142.429
 -12   0   1-141.040 123.102
  12   0  -1 75.1058 138.981
  12   0  -1 187.522 147.585
 -12   0   1 405.516 140.145
  12   0  -1 55.8117 117.024
  12   0  -1 64.0689 116.711
 -11   0   1-66.3483 98.0070
  11   0  -1 93.3550 102.278
 -11   0   1-56.6289 42.0855
  11   0  -1 109.434 113.293
  11   0  -1-0.11336 103.809
 -11   0   1 90.8657 81.9135
  11   0  -1-126.463 118.318
  10   0  -1 286.018 134.203
 -10   0   1 12.2511 44.5966
  10   0  -1 215.118 158.599
  10   0  -1-86.7083 69.0339
 -10   0   1 14.2855 87.4361
 -10   0   1-159.121 119.772
  10   0  -1-18.1460 95.7235
   9   0  -1-33.9223 86.7375
   9   0  -1 12.8477 96.9030
  -9   0   1 223.155 106.479
  -9   0   1-74.9113 119.911
   9   0  -1-50.2438 57.8564
  -9   0   1 26.7364 48.7517
   9   0  -1 8.27032 99.8660
   8   0  -1-28.0740 40.9554
   8   0  -1 87.3661 85.8169
   8   0  -1 124.843 87.9678
  -8   0   1 62.5921 83.3327
  -8   0   1 53.4618 83.4503
   8   0  -1 175.298 118.306
   7   0  -1-0.94753 66.0907
   7   0  -1-1.53608 28.3888
   7   0  -1 77.4126 67.0912
   7   0  -1 185.851 102.903
  -7   0   1-3.83270 64.0937
  -7   0   1 110.631 75.6170
   6   0  -1-36.1634 63.5469
   6   0  -1 94.6056 81.8927
   6   0  -1-19.3619 27.4897
  -6   0   1-101.919 77.1600
  -6   0   1 36.9519 64.6911
   6   0  -1 64.8885 85.2011
   5   0  -1 87.6041 60.8788
   5   0  -1 59.0288 69.6497
   5   0  -1 52.1374 53.0427
  -5   0   1 38.8966 58.7353
  -5   0   1-20.0368 51.7687
  -5   0   1-45.6805 51.8881
   5   0  -1-62.3308 49.9799
   5   0  -1 90.6099 65.6028
   5   0  -1 12.7892 20.4942
   5   0  -1-10.8346 42.7320
   4   0  -1 95.1246 54.2191
   4   0  -1 109.957 47.7277
  -4   0   1 64.2257 54.7774
  -4   0   1 71.7984 59.5774
  -4   0   1-41.2531 49.8359
   4   0  -1 62.8299 55.7702
  -4   0   1 5.67684 61.5955
  -4   0   1-52.6119 47.1531
   4   0  -1 51.8627 65.1342
   4   0  -1 7.17807 35.0063
   4   0  -1 35.6915 52.6821
   3   0  -1 2.83829 38.8691
  -3   0   1 84.8470 38.7320
  -3   0   1 110.433 55.0478
   3   0  -1 33.8514 37.1534
  -3   0   1-16.5202 39.5888
   3   0  -1 63.6472 58.4097
   3   0  -1 76.3262 58.1822
  -3   0   1-62.9923 50.5820
   3   0  -1 59.4250 45.1596
  -3   0   1 41.7654 32.8914
   3   0  -1 49.7817 31.1378
  -3   0   1 47.9618 46.3603
   2   0  -1 38.1459 41.8126
  -2   0   1 21.9561 30.4128
  -2   0   1 83.8244 38.6881
   2   0  -1 41.8567 40.4755
  -2   0   1 20.3171 28.2231
   2   0  -1 46.8184 23.3633
   2   0  -1 8.73327 36.5607
  -2   0   1 42.8356 22.9488
  -2   0   1 50.7507 28.6985
  -2   0   1 57.4164 26.8405
   1   0  -1 51.7382 22.2361
   1   0  -1 9.40549 23.5467
   1   0  -1 12.8474 12.9255
  -1   0   1 28.8838 26.6648
  -1   0   1 6.33412 14.2936
   1   0  -1 102.818 31.9397
   0   0  -1 45.4736 25.3500
   0   0  -1 55.4712 30.8183
   0   0   1 77.9427 28.3109
   0   0  -1 118.200 31.9165
   0   0  -1 40.5285 16.4864
   0   0   1 100.586 22.1241
   1   0   1 6.25268 27.2884
   1   0   1 44.0846 31.4600
   1   0   1 13.7561 30.3965
   1   0   1 16.0439 28.4158
  -1   0  -1 35.7591 36.5450
  -1   0  -1 12.8699 35.6323
  -1   0  -1 102.064 32.3433
  -1   0  -1-1.62660 28.1549
  -1   0  -1 21.4267 34.3475
   1   0   1 55.9381 40.8545
   1   0   1 65.1515 31.4788
  -1   0  -1 106.811 41.3180
  -2   0  -1 51.4465 57.8551
  -2   0  -1 0.77918 50.3109
   2   0   1 26.6969 48.8010
  -2   0  -1 11.1967 47.3930
   2   0   1 51.1950 41.7294
   2   0   1 30.4088 41.6484
   2   0   1 117.331 51.6825
   2   0   1-7.79522 22.9653
  -2   0  -1 43.9267 40.4709
   2   0   1 7.31569 40.5234
  -2   0  -1 49.7257 22.5661
  -2   0  -1 50.6548 39.7465
  -2   0  -1-11.7296 37.6680
   3   0   1-49.0013 42.1655
  -3   0  -1 46.3898 27.8881
  -3   0  -1 37.7822 53.9887
   3   0   1-5.47024 23.8731
   3   0   1 30.1618 56.3944
   3   0   1-25.0601 32.4632
  -3   0  -1 16.5945 45.1872
  -3   0  -1-25.8657 60.4380
  -3   0  -1 45.8861 51.8786
   3   0   1-34.2922 55.3473
  -3   0  -1 42.5892 31.4984
  -3   0  -1 20.3163 33.3318
   3   0   1-3.16495 25.2504
   4   0   1 23.9245 32.9902
  -4   0  -1-19.9734 70.5469
   4   0   1 85.7787 80.2012
  -4   0  -1-26.3342 29.4172
   4   0   1 34.9608 41.2155
   4   0   1-6.13565 38.3115
  -4   0  -1 45.8834 37.8086
  -4   0  -1-9.69970 48.3545
   4   0   1-55.2253 35.4218
   4   0   1-33.3422 56.1263
  -4   0  -1 24.0450 38.2785
  -5   0  -1-22.3468 54.2107
   5   0   1 29.2895 48.7008
  -5   0  -1 11.7444 84.9827
  -5   0  -1-22.4201 39.8508
  -5   0  -1 7.61864 39.7327
   5   0   1-32.7064 42.8291
  -5   0  -1 41.6489 50.0650
   5   0   1 95.1778 90.3511
   5   0   1 71.1430 77.6216
   6   0   1 27.5099 47.5929
  -6   0  -1 35.6383 51.9187
  -6   0  -1 13.9866 45.9198
   6   0   1 52.7062 54.9127
  -6   0  -1 20.6931 64.2813
  -6   0  -1 1.76731 40.9382
   6   0   1-76.6694 96.0037
   6   0   1 11.5175 82.7024
  -6   0  -1 202.908 107.018
  -7   0  -1 126.186 65.5993
  -7   0  -1 114.970 122.247
   7   0   1 44.2680 47.4697
   7   0   1 28.2134 91.5162
  -7   0  -1 51.7422 63.0949
   7   0   1-33.3493 96.7937
  -7   0  -1 137.455 72.9975
   8   0   1-14.0885 56.1703
   8   0   1-43.1158 103.725
  -8   0  -1-132.105 101.092
  -8   0  -1-46.1896 49.5958
   8   0   1 19.6756 89.7644
  -8   0  -1 37.8884 71.8460
  -8   0  -1-28.5252 47.6722
  -9   0  -1-25.4855 50.4925
   9   0   1 123.935 120.597
   9   0   1 35.3364 68.1990
  -9   0  -1-92.7757 66.1390
   9   0   1 162.218 112.982
  -9   0  -1 55.4865 116.666
 -10   0  -1-100.443 117.970
 -10   0  -1-18.4404 56.5858
  10   0   1 157.376 141.409
 -10   0  -1 4.99155 60.4145
  10   0   1 217.942 95.7754
  10   0   1-120.801 127.441
 -11   0  -1 123.079 124.600
  11   0   1 105.900 132.861
 -11   0  -1 55.7461 65.1948
 -11   0  -1 47.6037 65.2436
 -12   0  -1-176.575 156.824
  12   0   1-112.291 141.009
  13   0   1 10.7058 96.9494
  13   0   1 65.7982 150.169
 -13   0  -1 82.0769 185.289
 -14   0  -1 159.036 201.939
  14   0   1 366.839 221.788
  14   0   1 52.7982 179.777
 -15   0  -1-211.666 208.504
  15   0   1 137.098 151.282
  15   0   1 94.6571 201.283
  16   0   1 289.023 209.841
 -16   0  -1-112.954 198.042
 -17  -1   1 4099.14 501.090
 -17   1   1 5351.68 568.887
  17  -1  -1 4200.11 498.296
  17   1  -1 4855.78 556.737
  16  -1  -1 1960.99 385.486
  16  -1  -1 2152.56 334.339
 -16   1   1 2226.81 377.462
 -16  -1   1 1873.19 349.188
  16   1  -1 2946.63 458.666
  16   1  -1 2430.72 380.006
  15   1  -1 556.327 177.280
  15   1  -1 1518.18 344.192
  15  -1  -1 685.532 277.063
 -15   1   1 1121.26 276.173
  15  -1  -1 1251.09 265.035
  15  -1  -1 1262.75 289.736
  15   1  -1 974.542 264.513
 -15  -1   1 1024.94 248.069
 -14   1   1 1280.24 257.125
  14   1  -1 1715.98 306.671
 -14   1   1 1616.62 239.467
 -14  -1   1 1254.06 226.649
  14   1  -1 1571.33 261.930
  14  -1  -1 1319.67 239.503
  14  -1  -1 1345.67 305.378
 -14  -1   1 1308.75 248.869
  14  -1  -1 1325.28 265.837
  14   1  -1 1268.43 219.885
  14   1  -1 1091.52 248.035
 -13  -1   1 829.807 206.757
  13  -1  -1 997.619 212.695
  13  -1  -1 1223.46 277.634
  13   1  -1 1157.99 222.826
 -13   1   1 1209.07 251.917
 -13  -1   1 944.840 197.163
  13   1  -1 960.068 249.788
  13  -1  -1 1126.06 231.880
 -13   1   1 1079.09 198.696
  13   1  -1 1319.98 218.131
  13   1  -1 718.027 199.358
  12   1  -1 60.0776 123.885
 -12  -1   1 122.287 104.520
 -12  -1   1 38.2284 111.161
  12  -1  -1 275.930 153.557
  12   1  -1 342.239 136.262
 -12   1   1 162.786 101.495
  12  -1  -1 140.503 106.435
  12   1  -1 280.623 116.616
 -12   1   1 101.671 128.485
  12   1  -1 252.995 180.951
  12  -1  -1 276.196 144.538
  11   1  -1 365.022 204.669
  11  -1  -1 91.4964 116.179
  11   1  -1 134.940 140.536
 -11   1   1-49.3043 121.624
  11   1  -1 188.560 127.869
  11  -1  -1 94.1486 106.297
 -11  -1   1 144.793 137.206
  11   1  -1-14.8759 106.392
 -11  -1   1 183.863 108.904
 -11   1   1 119.636 62.3561
  11  -1  -1 148.059 128.820
 -11   1   1 288.192 112.006
  10   1  -1 41809.5 1122.55
 -10  -1   1 43734.8 1104.76
  10  -1  -1 41343.9 1031.51
  10   1  -1 42923.9 1202.79
 -10   1   1 43063.6 761.328
 -10  -1   1 40779.4 1015.11
 -10   1   1 40997.8 984.316
 -10  -1   1 42275.2 568.028
  10   1  -1 41202.8 966.280
  10  -1  -1 41186.5 1077.76
  10  -1  -1 41692.8 1040.79
  10   1  -1 42179.7 1050.98
 -10   1   1 40453.5 1081.73
   9  -1  -1 29174.3 542.352
  -9  -1   1 30268.0 467.190
   9  -1  -1 29346.2 854.791
  -9  -1   1 28509.2 808.275
   9   1  -1 29862.5 776.157
   9   1  -1 28728.6 875.280
   9  -1  -1 29953.4 830.632
  -9   1   1 30406.2 808.579
   9  -1  -1 29437.3 825.521
   9   1  -1 29563.8 941.642
  -9  -1   1 29370.6 845.912
  -9   1   1 30956.4 881.917
   9   1  -1 29835.7 556.527
   9   1  -1 28910.9 832.122
  -8  -1   1 24722.4 474.649
  -8   1   1 25265.6 734.850
  -8   1   1 23991.5 677.454
  -8  -1   1 25371.1 731.758
   8   1  -1 24558.9 660.850
   8  -1  -1 24641.5 730.041
  -8  -1   1 24024.0 702.722
   8  -1  -1 24044.8 707.224
   8   1  -1 24263.8 718.685
   8   1  -1 25326.8 761.698
   8   1  -1 24166.7 470.548
  -8  -1   1 25219.1 406.097
   8  -1  -1 24702.7 719.106
   8   1  -1 23875.7 788.653
   8  -1  -1 25303.2 471.224
  -7   1   1 114.661 77.8590
   7   1  -1 8.36233 89.5824
   7   1  -1-5.40392 65.7667
   7  -1  -1 6.89161 34.4767
   7  -1  -1 41.6428 67.2405
   7  -1  -1 77.2729 96.0741
  -7  -1   1 18.6959 32.3543
  -7  -1   1 161.549 66.9064
   7   1  -1 67.2129 38.5625
  -7  -1   1 66.6329 66.4797
   7  -1  -1 111.936 90.3069
   7   1  -1-5.54213 64.4137
   7   1  -1-20.7408 103.665
  -7   1   1 26.7213 69.6800
   6  -1  -1 41801.2 808.617
   6  -1  -1 42649.9 492.424
  -6   1   1 42156.1 780.030
  -6   1   1 42813.9 800.617
   6   1  -1 42088.1 840.607
   6  -1  -1 41818.6 813.118
   6   1  -1 43198.1 892.746
   6   1  -1 43433.8 752.023
  -6  -1   1 42381.1 818.222
   6   1  -1 42195.1 503.937
   6   1  -1 42176.4 825.091
  -6  -1   1 42561.6 513.010
   6  -1  -1 41866.8 788.963
  -6  -1   1 41331.9 778.599
   5  -1  -1 1678.34 153.582
   5  -1  -1 1534.47 145.990
   5   1  -1 1634.62 156.840
   5  -1  -1 1616.58 84.0309
   5   1  -1 1409.41 155.706
   5  -1  -1 1443.04 138.965
   5   1  -1 1528.31 139.397
  -5  -1   1 1604.72 139.846
   5   1  -1 1366.06 83.4763
  -5   1   1 1518.24 142.736
  -5  -1   1 1499.81 86.3733
   5   1  -1 1606.35 152.034
   5  -1  -1 1607.99 158.604
   5  -1  -1 1644.96 156.180
   5   1  -1 1224.44 125.489
  -5  -1   1 1513.92 149.472
  -5   1   1 1681.35 147.604
  -5   1   1 1632.73 147.715
   5   1  -1 1472.33 135.577
   4   1  -1 82123.9 963.076
   4  -1  -1 80420.4 472.897
   4  -1  -1 79788.3 852.880
  -4   1   1 79741.2 854.236
  -4   1   1 82462.4 863.016
  -4   1   1 80642.6 972.581
  -4  -1   1 81964.1 953.366
   4  -1  -1 81974.3 939.674
  -4  -1   1 80696.7 516.776
  -4   1   1 79626.8 909.171
   4   1  -1 78784.5 815.263
   4   1  -1 81740.4 935.635
   4   1  -1 79264.5 987.185
   4   1  -1 81431.2 514.399
  -4   1   1 81605.8 908.865
  -4   1   1 82862.6 958.169
   4  -1  -1 80254.3 898.114
   4  -1  -1 78514.2 838.644
  -4  -1   1 80934.1 947.990
   4   1  -1 81180.8 824.659
   4  -1  -1 80902.4 944.769
  -4  -1   1 80032.7 816.777
   4   1  -1 80937.3 958.845
   4   1  -1 82401.4 843.735
  -4  -1   1 81300.5 964.704
   3   1  -1 508.887 58.9497
  -3   1   1 624.395 80.3461
   3   1  -1 635.243 90.3007
  -3   1   1 651.545 78.9414
   3   1  -1 511.497 64.4818
  -3  -1   1 734.676 77.6550
  -3  -1   1 520.273 43.7920
  -3  -1   1 687.425 70.8837
   3  -1  -1 751.333 95.9860
   3   1  -1 577.680 85.8059
   3  -1  -1 582.601 73.6544
   3  -1  -1 486.268 69.0858
   3  -1  -1 728.234 95.5064
   3   1  -1 496.012 55.0564
  -3  -1   1 1245.30 110.829
   3  -1  -1 628.592 71.5792
  -3   1   1 641.234 85.0623
   3   1  -1 544.633 81.0567
   3   1  -1 595.765 85.3182
  -3   1   1 735.669 76.6506
  -3   1   1 517.784 68.4029
  -3  -1   1 657.934 85.8666
  -3  -1   1 608.671 82.2277
  -3   1   1 626.610 77.5337
  -2   1   1 262487. 1315.81
  -2   1   1 268295. 992.733
   2  -1  -1 263213. 1313.40
  -2  -1   1 266789. 1281.91
   2   1  -1 257946. 1288.34
  -2  -1   1 259010. 1170.30
   2   1  -1 268862. 1366.64
   2   1  -1 263340. 1176.63
  -2  -1   1 263951. 846.796
  -2   1   1 262226. 1339.18
  -2   1   1 261114. 1213.03
   2   1  -1 261642. 1343.84
  -2  -1   1 262153. 1306.26
  -2  -1   1 262188. 1340.15
   2  -1  -1 267058. 1342.52
  -2   1   1 264051. 1187.15
   2  -1  -1 257977. 1187.05
  -2  -1   1 262567. 1350.69
   2   1  -1 262531. 917.462
  -1  -1   1 78979.0 605.113
   1   1  -1 75467.8 597.968
   1  -1  -1 75651.6 487.641
   1   1  -1 76898.0 592.444
   1  -1  -1 76893.6 603.472
   1   1  -1 76061.6 545.463
   1   1  -1 74977.7 608.611
   1  -1  -1 75970.3 570.308
  -1  -1   1 76929.5 611.321
  -1   1   1 78655.6 576.670
  -1   1   1 77237.6 613.683
  -1  -1   1 78561.1 606.932
   1   1  -1 74927.0 577.477
   1   1  -1 76178.7 552.545
  -1   1   1 76255.5 608.379
  -1   1   1 75446.6 596.138
  -1  -1   1 75944.1 588.416
  -1   1   1 76892.8 489.323
   0  -1   1 43883.4 352.664
   0   1  -1 42893.8 339.924
   0  -1  -1 43251.3 448.365
   0   1   1 42357.0 439.467
   0  -1  -1 42957.5 449.100
   0   1  -1 41236.6 384.539
   0  -1  -1 42958.8 400.696
   0  -1   1 42761.4 390.000
   0   1   1 43786.0 391.780
   0   1  -1 42018.0 416.760
   0   1  -1 42911.1 438.360
   0   1   1 43847.2 452.746
   0  -1  -1 42687.3 412.734
   0  -1  -1 44162.7 442.292
   0  -1  -1 41923.3 388.548
   0  -1   1 43404.6 342.074
   0  -1  -1 42621.4 378.307
   0   1  -1 42851.4 457.128
   1  -1   1 785.998 78.4575
   1  -1   1 812.044 76.8434
  -1   1  -1 726.713 73.8837
   1  -1   1 953.161 79.9233
  -1  -1  -1 874.212 82.1472
  -1  -1  -1 692.874 68.3561
  -1  -1  -1 901.176 55.9389
  -1  -1  -1 897.396 80.8107
   1  -1   1 781.641 78.6487
   1  -1   1 862.320 76.3508
  -1   1  -1 841.426 77.5105
  -1  -1  -1 854.908 81.6740
  -1  -1  -1 879.473 78.0000
   1   1   1 656.043 52.6861
   1   1   1 818.884 53.2450
   1   1   1 834.791 75.3047
  -1  -1  -1 864.685 60.6564
   1   1   1 748.762 77.6008
   1   1   1 784.959 61.8501
   1  -1   1 810.744 75.0995
  -1   1  -1 984.011 82.5629
   1   1   1 774.926 67.7759
  -1   1  -1 891.501 77.3343
   1   1   1 842.691 83.6855
   2  -1   1 23381.1 461.595
  -2   1  -1 24415.6 443.353
  -2  -1  -1 23422.6 313.760
   2  -1   1 23505.6 436.213
  -2  -1  -1 23143.9 351.964
   2  -1   1 22349.3 407.418
   2   1   1 22953.0 452.531
  -2  -1  -1 22556.6 456.168
  -2  -1  -1 22632.6 430.012
  -2   1  -1 23404.2 452.578
  -2  -1  -1 23799.1 371.406
   2  -1   1 22515.3 443.150
   2   1   1 24426.9 400.060
  -2   1  -1 22593.6 458.008
  -2   1  -1 23012.9 433.117
   2   1   1 23725.1 361.880
  -2  -1  -1 23484.0 451.586
   2   1   1 22871.5 463.829
   2   1   1 22258.1 367.389
  -2  -1  -1 23516.2 441.402
  -2  -1  -1 23030.8 393.086
  -2   1  -1 23159.3 411.901
   2   1   1 23046.6 436.671
   2  -1   1 23616.1 436.635
  -2   1  -1 23326.3 438.961
   2   1   1 23256.9 283.319
   3   1   1 26320.0 510.990
  -3   1  -1 26039.0 337.684
   3  -1   1 27397.0 544.997
  -3  -1  -1 26703.3 555.080
   3   1   1 25598.4 565.470
  -3   1  -1 26391.5 535.648
   3  -1   1 26492.5 571.217
  -3  -1  -1 26329.3 423.669
  -3   1  -1 25995.2 305.389
   3   1   1 26854.6 560.652
  -3   1  -1 25915.1 563.356
   3  -1   1 25759.9 314.052
  -3  -1  -1 26279.9 511.288
  -3  -1  -1 26481.6 511.453
  -3   1  -1 26835.8 544.938
   3   1   1 26485.3 374.267
   3  -1   1 26562.3 509.230
  -3  -1  -1 26580.2 571.084
  -3   1  -1 25526.1 469.439
   3   1   1 26478.8 509.663
  -3   1  -1 26686.3 511.821
  -3  -1  -1 25856.2 420.573
   3  -1   1 27204.5 546.500
   3  -1   1 26467.6 477.819
   3   1   1 26072.6 427.953
   3   1   1 25162.5 412.232
  -3  -1  -1 26065.0 368.564
   4  -1   1 12591.7 419.211
   4   1   1 12989.0 407.866
   4  -1   1 12879.9 387.886
   4  -1   1 12702.0 417.326
  -4  -1  -1 13026.2 307.791
  -4   1  -1 12675.5 288.088
   4   1   1 12520.6 333.655
  -4   1  -1 12960.2 450.852
   4   1   1 12775.3 304.719
   4   1   1 12229.4 431.334
   4  -1   1 12421.9 269.791
  -4  -1  -1 12631.5 404.724
   4   1   1 12311.3 309.295
  -4   1  -1 12486.5 263.045
  -4  -1  -1 12733.9 316.272
  -4  -1  -1 12535.4 442.952
  -4  -1  -1 12701.7 383.896
   4  -1   1 12727.7 283.518
  -4  -1  -1 12495.9 329.863
  -4   1  -1 12636.6 389.168
   4   1   1 12892.0 387.343
  -4   1  -1 12508.2 355.299
   5  -1   1 15288.6 366.928
   5   1   1 15380.9 381.474
   5  -1   1 15982.8 520.324
  -5   1  -1 15786.9 371.413
  -5   1  -1 15245.8 417.329
  -5  -1  -1 15887.1 411.642
   5   1   1 15822.6 415.843
  -5  -1  -1 15353.0 371.162
   5   1   1 15396.3 528.317
   5  -1   1 15872.4 354.250
  -5   1  -1 15735.9 545.072
  -5   1  -1 16313.8 470.975
   5   1   1 15352.3 367.554
   5  -1   1 15960.1 521.737
   5   1   1 16242.9 509.825
  -5   1  -1 15213.4 349.687
  -5  -1  -1 15405.3 460.015
  -5  -1  -1 15724.2 384.244
  -5  -1  -1 15260.0 537.538
   6   1   1 1352.57 178.368
  -6   1  -1 1655.15 138.542
   6  -1   1 1805.47 137.940
   6  -1   1 1377.87 180.970
  -6   1  -1 1670.09 204.299
   6   1   1 1571.69 148.148
   6  -1   1 1877.70 213.007
  -6  -1  -1 1452.36 194.098
  -6  -1  -1 1567.53 168.792
  -6   1  -1 1536.80 129.090
  -6   1  -1 1626.16 165.367
  -6  -1  -1 1588.89 132.833
   6   1   1 1780.98 148.336
  -6  -1  -1 1675.47 144.741
  -6   1  -1 1715.54 154.589
   6   1   1 1683.11 199.747
  -6  -1  -1 1569.67 148.007
   6  -1   1 1864.21 145.837
   7  -1   1 308.700 122.935
   7  -1   1 593.109 94.4426
  -7  -1  -1 811.203 126.835
  -7  -1  -1 812.409 162.416
   7   1   1 758.601 148.025
   7  -1   1 771.321 164.733
  -7   1  -1 586.754 93.5621
   7   1   1 861.046 172.121
   7  -1   1 774.024 109.596
  -7  -1  -1 674.198 105.624
   7   1   1 590.655 101.410
  -7   1  -1 753.137 114.799
  -7   1  -1 646.918 103.389
  -7   1  -1 720.577 150.356
  -7  -1  -1 619.209 92.9331
  -8  -1  -1 1533.75 176.673
   8   1   1 1930.55 185.059
  -8   1  -1 1834.16 172.035
  -8  -1  -1 2049.88 260.641
   8   1   1 1801.64 232.346
  -8  -1  -1 1746.14 153.955
  -8   1  -1 2043.40 261.492
  -8   1  -1 1861.29 169.905
   8   1   1 1541.06 222.771
  -8  -1  -1 1716.77 178.186
   8  -1   1 2187.35 260.858
   8  -1   1 1813.10 238.567
   8  -1   1 1787.12 170.411
   9   1   1 824.068 206.633
   9  -1   1 818.900 196.656
   9   1   1 535.682 114.074
  -9  -1  -1 615.210 121.335
  -9   1  -1 563.296 178.290
  -9  -1  -1 713.784 111.919
   9  -1   1 326.458 131.560
  -9   1  -1 688.138 125.378
  -9  -1  -1 715.198 142.020
  -9   1  -1 607.285 112.565
  -9  -1  -1 928.746 210.609
 -10   1  -1 153.804 74.6927
  10   1   1 45.3409 127.617
 -10   1  -1 161.737 73.5292
 -10  -1  -1 162.346 72.6956
  10  -1   1 72.9190 121.085
 -10  -1  -1 132.694 79.9709
 -10  -1  -1 159.752 88.6522
 -10   1  -1 24.5020 113.567
 -10  -1  -1 270.815 170.831
  10  -1   1 349.710 167.397
  10   1   1 71.8741 74.1224
 -11   1  -1 5101.80 315.162
 -11  -1  -1 5074.66 350.464
  11  -1   1 5429.88 471.292
 -11   1  -1 5016.64 462.930
 -11   1  -1 4629.78 309.442
  11   1   1 5560.02 368.092
  11   1   1 4405.47 432.638
  11  -1   1 4597.17 433.710
 -11  -1  -1 5085.50 461.498
 -12   1  -1 1974.44 338.356
 -12  -1  -1 2235.14 251.257
 -12  -1  -1 2387.40 354.391
  12   1   1 2073.02 336.352
  12   1   1 2224.47 249.501
  12  -1   1 2610.63 353.108
  12   1   1 2886.75 385.523
 -13   1  -1 150.715 157.318
  13   1   1-149.945 158.098
  13  -1   1 456.604 192.987
  13   1   1 49.6108 110.670
 -13  -1  -1-107.687 163.441
  13   1   1 179.576 187.681
  14   1   1 3624.35 460.519
 -14  -1  -1 3251.04 432.297
  14  -1   1 3881.12 411.841
 -14   1  -1 4065.34 491.595
  14   1   1 3857.63 479.029
  14  -1   1 4061.25 480.024
  15   1   1 1664.07 340.108
  15   1   1 1370.06 355.164
  15  -1   1 1278.96 288.239
  15  -1   1 788.465 251.096
 -15  -1  -1 1335.32 301.914
 -15   1  -1 1313.74 311.757
 -16  -1  -1-12.0911 169.065
 -16   1  -1-72.0406 179.450
  16  -1   1 462.915 258.189
 -17   2   1 659.583 237.836
  17  -2  -1 872.645 264.934
 -17  -2   1 490.997 204.212
 -16   2   1 5560.10 564.446
 -16  -2   1 4405.12 495.233
  16  -2  -1 4911.45 582.342
  16   2  -1 4562.73 513.566
  16   2  -1 5399.95 606.361
  16  -2  -1 5044.74 523.376
 -15  -2   1 1198.55 257.976
  15  -2  -1 1182.50 297.103
  15   2  -1 1985.06 378.786
  15  -2  -1 2718.76 376.381
  15   2  -1 2011.52 299.458
 -15  -2   1 1781.92 281.164
  15  -2  -1 1618.00 289.826
  15   2  -1 1577.39 307.575
 -15   2   1 1890.59 332.346
  14  -2  -1-41.4234 139.314
 -14  -2   1 8.52441 137.816
 -14  -2   1-78.9630 122.022
  14   2  -1 436.961 190.516
  14   2  -1-72.2178 112.804
  14   2  -1-181.292 150.516
 -14   2   1 78.0445 151.157
  14  -2  -1 106.872 144.920
  14  -2  -1 326.840 187.671
  13   2  -1 1644.44 294.516
 -13   2   1 1417.23 274.160
 -13   2   1 1239.60 199.262
  13   2  -1 1643.95 236.748
  13   2  -1 1333.01 228.382
 -13  -2   1 2059.61 293.203
  13  -2  -1 1670.03 278.616
  13   2  -1 1532.82 275.221
  13  -2  -1 1480.01 248.557
 -13  -2   1 2157.91 300.803
 -12   2   1 262.805 123.420
  12  -2  -1 159.481 126.697
  12   2  -1 112.010 103.102
 -12  -2   1 48.4211 108.672
  12   2  -1 269.440 158.817
  12  -2  -1 157.039 126.273
  12   2  -1 31.2532 90.6435
  12   2  -1 58.1922 130.131
 -12   2   1 265.100 151.536
 -12  -2   1 176.582 121.291
  11   2  -1 194.193 151.012
  11   2  -1 147.957 111.660
 -11   2   1 48.3814 78.1875
 -11  -2   1-19.6680 100.884
  11   2  -1 168.997 107.186
  11  -2  -1 7.65695 105.406
  11  -2  -1 90.1426 108.373
  11   2  -1 88.3272 138.805
 -11  -2   1 18.8087 96.9581
 -11   2   1-12.2704 58.0153
 -11   2   1-145.711 139.726
 -10  -2   1 10016.7 520.293
 -10   2   1 10807.3 561.212
  10  -2  -1 10573.6 545.264
  10   2  -1 9622.20 519.066
  10   2  -1 10684.6 478.627
  10  -2  -1 10314.5 533.555
 -10  -2   1 11107.3 561.622
  10   2  -1 10560.8 578.100
 -10  -2   1 10073.3 363.218
 -10   2   1 10877.2 503.502
  10   2  -1 9260.59 570.878
   9   2  -1 17021.4 566.238
   9   2  -1 16918.4 440.764
  -9  -2   1 16618.2 633.955
   9   2  -1 16938.7 715.784
   9   2  -1 17275.3 645.854
   9  -2  -1 16409.5 418.307
  -9   2   1 16195.8 579.565
  -9  -2   1 15924.4 237.183
  -9   2   1 15954.4 639.270
   9  -2  -1 16979.5 634.072
   9  -2  -1 15788.5 631.425
   9   2  -1 17274.8 690.326
  -9  -2   1 17140.8 646.189
   9  -2  -1 16685.5 634.577
  -9  -2   1 16147.9 435.792
  -8  -2   1 9733.44 454.930
   8  -2  -1 10132.9 459.025
   8  -2  -1 10027.3 460.121
   8  -2  -1 10122.8 304.896
   8  -2  -1 9508.31 498.457
   8   2  -1 9942.75 493.264
   8   2  -1 9734.10 512.259
  -8   2   1 10990.9 498.846
  -8  -2   1 9616.02 457.303
   8   2  -1 11018.5 423.737
  -8  -2   1 10029.7 184.431
   8   2  -1 10032.6 319.393
   8   2  -1 9859.08 464.873
   8  -2  -1 9413.79 463.848
  -8   2   1 9663.14 426.028
  -8  -2   1 10341.7 322.229
   7   2  -1 4235.43 244.454
   7  -2  -1 4001.65 266.069
   7   2  -1 3649.60 304.137
  -7  -2   1 4254.98 192.300
   7  -2  -1 4210.86 306.534
  -7  -2   1 3889.56 108.201
  -7  -2   1 4407.01 289.780
  -7  -2   1 3943.87 107.187
  -7   2   1 3677.19 275.889
  -7   2   1 3961.87 262.603
   7   2  -1 4027.40 296.882
   7  -2  -1 3881.84 268.261
   7  -2  -1 3922.98 179.403
   7   2  -1 4082.25 190.878
  -7  -2   1 4033.14 283.515
   7   2  -1 4185.06 290.838
   6  -2  -1 2234.41 191.337
  -6   2   1 2731.47 201.055
  -6  -2   1 2136.66 200.957
   6   2  -1 2494.65 222.853
   6  -2  -1 2430.76 227.035
  -6   2   1 2471.74 204.994
  -6  -2   1 2272.03 132.746
   6   2  -1 2627.04 141.769
   6   2  -1 2259.81 203.013
   6  -2  -1 2294.43 124.282
   6   2  -1 2280.33 225.397
   6  -2  -1 2086.61 190.108
   6   2  -1 2414.20 178.688
  -6  -2   1 2630.96 199.946
   5   2  -1 9172.08 366.012
  -5   2   1 9441.82 364.681
  -5  -2   1 8916.25 231.657
  -5   2   1 8990.93 330.843
  -5  -2   1 8842.29 323.316
   5  -2  -1 8601.69 348.665
   5   2  -1 8845.60 327.956
   5   2  -1 8250.46 226.798
  -5  -2   1 8420.10 351.378
  -5   2   1 8958.69 337.855
   5   2  -1 8375.42 367.890
  -5   2   1 9133.28 316.440
   5  -2  -1 8456.31 331.208
   5  -2  -1 8898.13 366.197
   5  -2  -1 8739.19 216.108
   5  -2  -1 8204.76 303.637
   5   2  -1 9262.82 299.927
   5   2  -1 8607.88 356.811
   4  -2  -1 7689.73 295.860
  -4   2   1 7981.36 253.648
  -4   2   1 7404.03 277.030
   4  -2  -1 7619.04 251.184
   4   2  -1 7271.97 301.028
  -4  -2   1 7632.89 302.375
  -4   2   1 7763.10 281.502
  -4  -2   1 7415.60 302.237
  -4  -2   1 7900.36 262.386
   4  -2  -1 7815.08 280.440
  -4   2   1 7615.34 296.469
   4   2  -1 7946.71 248.182
  -4  -2   1 7933.22 314.832
   4   2  -1 7207.25 259.209
  -4   2   1 7728.59 301.532
  -4  -2   1 7309.23 243.866
  -4  -2   1 7752.27 193.601
  -4   2   1 7625.60 301.897
   4   2  -1 7118.25 299.032
   4  -2  -1 7719.43 304.606
   4   2  -1 7552.19 317.090
   4   2  -1 7923.00 313.950
   4  -2  -1 7585.62 297.280
  -3  -2   1 971877. 3074.10
  -3  -2   1 975012. 2440.19
   3   2  -1 961602. 3063.53
  -3  -2   1 941789. 3039.38
  -3  -2   1 951220. 2432.13
  -3   2   1 976637. 3037.32
   3  -2  -1 958474. 2936.58
  -3   2   1 973943. 2698.71
  -3  -2   1 973127. 2029.71
   3   2  -1 948412. 3087.59
   3   2  -1 944459. 2996.73
   3   2  -1 962994. 2431.73
  -3   2   1 970233. 2932.94
   3   2  -1 959025. 2443.99
  -3   2   1 946494. 2851.74
   3   2  -1 945732. 3044.32
  -2  -2   1 22338.8 415.186
  -2  -2   1 23442.2 422.967
  -2  -2   1 22073.6 337.575
   2  -2  -1 22399.8 289.256
   2  -2  -1 21509.1 404.400
   2   2  -1 21243.8 411.612
  -2   2   1 21907.9 403.247
   2   2  -1 23080.8 418.310
  -2  -2   1 22150.3 414.468
   2  -2  -1 21998.7 394.036
  -2   2   1 22407.0 353.061
   2   2  -1 22628.0 303.152
   2   2  -1 22585.3 416.828
   2   2  -1 21999.7 275.348
   2   2  -1 21831.3 410.392
  -2   2   1 22028.0 395.549
  -2  -2   1 21895.8 280.568
   2  -2  -1 21944.3 347.686
   2   2  -1 22441.5 339.848
   1   2  -1 1422.52 93.6095
   1   2  -1 1346.89 96.5322
  -1  -2   1 1409.78 94.1496
   1  -2  -1 1399.57 95.3258
  -1  -2   1 1539.77 90.7507
   1   2  -1 1566.70 92.2029
  -1   2   1 1354.35 94.3399
  -1   2   1 1459.12 83.9779
  -1  -2   1 1468.30 85.7160
   1   2  -1 1370.11 90.7265
  -1  -2   1 1339.92 82.7202
  -1   2   1 1649.10 98.6029
   1  -2  -1 1428.79 92.2322
   1  -2  -1 1492.19 100.268
  -1   2   1 1520.91 63.8086
   1  -2  -1 1389.15 84.6338
  -1   2   1 1394.95 84.0473
   1  -2  -1 1550.19 65.0329
  -1   2   1 1535.30 102.613
   1   2  -1 1412.73 82.6109
  -1  -2   1 1438.20 95.5686
  -1  -2   1 1365.88 96.8133
  -1  -2   1 1520.00 96.1358
   0   2  -1 1091.56 85.9877
   0  -2   1 1149.98 76.1831
   0  -2   1 1269.09 69.1522
   0  -2  -1 1189.25 78.5292
   0  -2  -1 1242.22 83.5654
   0   2  -1 1235.63 74.4827
   0   2  -1 1274.92 95.3404
   0   2  -1 1278.74 69.0780
   0   2   1 1251.93 79.2188
   0  -2   1 1120.49 87.6425
   0   2   1 1177.18 88.9878
   0  -2   1 1122.96 84.8884
   0  -2  -1 1121.29 65.6364
   0  -2   1 1441.76 75.7190
   0  -2  -1 1244.73 72.0553
   0   2   1 1150.63 65.3759
   0  -2  -1 1234.29 89.9581
   0   2  -1 1279.60 79.6215
   0   2   1 1123.14 67.7345
   0   2   1 1134.82 79.0660
   0  -2   1 1266.00 70.3142
   1  -2   1 191.334 56.2477
   1   2   1 168.069 42.6163
   1   2   1 133.767 28.3599
  -1  -2  -1 210.515 44.8281
  -1  -2  -1 257.769 35.0489
  -1  -2  -1 204.187 34.4413
  -1   2  -1 207.272 30.7873
   1  -2   1 169.969 52.6171
  -1   2  -1 169.817 42.5692
   1  -2   1 191.338 27.9039
  -1   2  -1 224.311 53.8074
   1   2   1 161.310 35.2675
   1   2   1 244.717 46.3226
   1   2   1 254.747 56.6939
  -1  -2  -1 220.942 58.0341
   1   2   1 300.710 47.8850
  -1  -2  -1 184.480 48.7211
   1   2   1 407.600 63.7255
  -1  -2  -1 187.440 52.8702
   1   2   1 241.002 36.5827
   1   2   1 159.938 43.8392
  -1  -2  -1 161.032 44.1927
  -1   2  -1 340.570 63.0065
   1  -2   1 227.877 48.7709
   1   2   1 258.222 34.7276
   1  -2   1 292.787 57.2386
  -1  -2  -1 206.232 43.0034
   1   2   1 322.362 62.0825
  -1   2  -1 148.902 51.8548
   2  -2   1 9075.84 282.224
   2   2   1 9302.70 235.692
  -2  -2  -1 9472.30 233.024
  -2   2  -1 9408.94 290.754
   2  -2   1 9194.20 301.450
  -2  -2  -1 9638.31 284.021
  -2   2  -1 9500.65 170.197
   2   2   1 9558.92 297.379
  -2  -2  -1 9503.61 294.179
  -2  -2  -1 9489.88 291.756
  -2   2  -1 9518.81 309.703
   2   2   1 9081.06 287.493
  -2  -2  -1 9381.34 259.116
   2  -2   1 9183.54 290.706
   2   2   1 10239.5 318.562
   2   2   1 8996.55 218.719
  -2  -2  -1 9222.66 236.525
  -2   2  -1 9424.29 294.105
  -2   2  -1 9285.84 284.063
   2   2   1 9592.24 265.558
   2  -2   1 8990.14 289.948
  -2  -2  -1 9162.85 305.462
   2   2   1 9491.24 246.284
  -2  -2  -1 9390.56 244.507
  -2   2  -1 9585.00 282.755
   3  -2   1 4616.19 247.471
   3  -2   1 4369.16 221.676
   3   2   1 3922.97 228.330
  -3  -2  -1 4298.23 213.398
   3   2   1 4556.78 207.650
  -3  -2  -1 4255.11 235.137
  -3   2  -1 4064.53 140.153
   3   2   1 4295.43 171.061
  -3   2  -1 4436.95 229.023
  -3  -2  -1 4195.17 228.326
  -3  -2  -1 4229.82 198.137
   3   2   1 4133.21 213.245
  -3   2  -1 4234.81 239.930
   3   2   1 4437.39 170.226
   3   2   1 4106.85 191.028
  -3  -2  -1 3950.85 173.378
   3   2   1 4627.12 241.290
  -3   2  -1 4155.71 208.189
   3  -2   1 3985.47 222.125
   3  -2   1 4593.05 219.449
  -3   2  -1 4205.93 148.187
  -3   2  -1 4260.45 222.027
  -3  -2  -1 4385.05 167.398
  -3  -2  -1 4393.62 196.408
  -4  -2  -1 228.923 84.4230
  -4  -2  -1 254.232 62.1730
  -4  -2  -1 202.418 50.7425
   4   2   1 251.303 89.6598
  -4   2  -1 131.190 42.7816
   4  -2   1 243.529 76.2168
   4   2   1 303.659 73.1702
  -4   2  -1 257.588 77.7025
   4   2   1 285.451 78.6719
   4   2   1 300.113 89.4493
  -4  -2  -1 259.029 56.4626
   4   2   1 252.449 53.8033
  -4  -2  -1 233.624 68.3334
   4   2   1 195.297 47.5329
  -4  -2  -1 334.717 77.6101
   4  -2   1 366.362 74.1211
  -4   2  -1 63.1910 72.7717
  -4   2  -1 246.386 39.5350
   4  -2   1 363.990 88.8155
   5   2   1 2488.89 206.006
   5   2   1 2281.76 175.574
   5   2   1 2188.92 210.184
  -5   2  -1 1922.27 206.232
  -5  -2  -1 2227.25 179.867
   5   2   1 2312.28 159.213
  -5  -2  -1 2405.71 228.318
  -5   2  -1 2161.84 119.794
  -5   2  -1 2116.27 171.176
  -5  -2  -1 2261.64 138.001
  -5  -2  -1 2394.61 160.769
   5   2   1 2302.38 138.279
  -5  -2  -1 2228.76 170.262
   5  -2   1 2235.54 214.166
   5  -2   1 2566.03 217.536
  -5   2  -1 2122.11 143.247
  -6   2  -1 1951.35 218.871
  -6   2  -1 2079.40 136.325
   6   2   1 1987.57 161.985
   6   2   1 1858.35 201.506
  -6  -2  -1 1952.37 134.522
  -6  -2  -1 1952.92 174.107
  -6   2  -1 1845.85 169.089
   6  -2   1 2191.16 229.064
  -6  -2  -1 1649.53 150.454
   6   2   1 1811.84 211.923
  -6  -2  -1 1800.13 176.446
  -6  -2  -1 1796.07 215.690
  -6   2  -1 1708.19 142.991
   6  -2   1 2018.94 217.945
  -7   2  -1 7.53273 41.3017
   7   2   1-6.65933 55.5518
   7   2   1 162.407 114.582
   7  -2   1 108.136 86.9954
  -7  -2  -1 67.8884 93.7942
  -7   2  -1 203.412 125.782
  -7  -2  -1 73.3890 48.5583
  -7   2  -1-2.57474 60.2555
   7   2   1 120.001 103.427
  -7  -2  -1 156.798 85.3187
  -7  -2  -1 13.9073 64.0988
   7  -2   1-33.0383 88.7025
  -8  -2  -1 8872.06 429.280
  -8   2  -1 8794.10 514.637
  -8  -2  -1 8999.40 313.452
   8   2   1 9166.25 396.560
  -8   2  -1 8925.49 340.694
   8  -2   1 8594.76 496.967
  -8  -2  -1 8761.91 402.350
  -8  -2  -1 9343.20 517.649
  -8   2  -1 9206.46 399.443
   8  -2   1 10142.7 521.975
   8   2   1 8190.51 490.940
   9   2   1 923.727 217.058
  -9  -2  -1 865.155 153.250
  -9   2  -1 764.086 135.339
  -9   2  -1 898.440 122.432
   9   2   1 841.067 138.711
   9  -2   1 880.353 204.470
  -9   2  -1 666.935 177.679
   9  -2   1 944.132 191.427
  -9  -2  -1 658.385 146.241
  -9  -2  -1 579.295 90.4484
  -9  -2  -1 712.182 186.822
 -10  -2  -1 249.568 66.1472
 -10  -2  -1 456.932 107.238
  10   2   1 255.631 89.2316
  10  -2   1 266.659 162.362
 -10   2  -1 187.028 114.505
 -10   2  -1 306.500 87.4582
  10  -2   1 153.438 123.083
  10   2   1 429.212 189.742
 -10  -2  -1 396.673 162.743
 -10   2  -1 271.694 95.0613
 -10  -2  -1 382.173 114.181
  10   2   1 353.014 153.333
 -11  -2  -1 1087.30 180.816
 -11   2  -1 811.237 220.213
 -11   2  -1 699.198 133.329
  11  -2   1 990.692 227.264
  11   2   1 494.054 194.610
  11   2   1 826.868 237.094
 -11  -2  -1 838.971 165.255
 -11   2  -1 684.293 137.715
 -11  -2  -1 405.816 187.303
  11  -2   1 1108.97 243.684
  11   2   1 814.255 148.661
 -12   2  -1 7200.29 586.979
 -12  -2  -1 7518.95 586.254
  12  -2   1 7833.23 609.167
 -12  -2  -1 7735.16 466.503
  12   2   1 7557.02 587.572
  12  -2   1 7209.47 558.404
  12   2   1 7770.52 598.475
  12   2   1 7358.75 450.085
  12   2   1 7464.75 445.463
  13   2   1 239.957 189.414
 -13  -2  -1 37.9697 165.833
  13   2   1 228.643 187.031
 -13   2  -1 23.4527 147.063
  13  -2   1 53.2190 138.059
  14   2   1 239.183 217.764
  14  -2   1 238.299 142.492
 -14   2  -1 306.370 179.585
 -14  -2  -1 223.005 155.401
  14   2   1-28.6584 145.793
  15   2   1 1609.53 349.288
  15   2   1 2210.79 390.168
 -15   2  -1 1730.60 363.356
 -15  -2  -1 1520.37 326.537
  15  -2   1 1788.20 352.851
  16  -2   1 11.4852 147.167
 -16   2  -1 120.236 172.267
 -16  -2  -1-57.7382 201.902
 -17   3   1-222.730 195.160
 -17  -3   1 42.8559 175.550
  17  -3  -1 169.578 163.619
  16   3  -1 952.809 302.625
 -16   3   1 1299.62 310.299
  16   3  -1 1406.78 333.483
  16  -3  -1 1095.17 285.275
 -16  -3   1 926.578 234.184
  16  -3  -1 972.543 259.688
  16  -3  -1 1289.13 282.416
 -15  -3   1 6112.37 546.088
 -15  -3   1 5594.90 491.993
  15  -3  -1 5683.40 584.965
 -15   3   1 6846.69 597.968
  15   3  -1 6042.88 522.552
  15  -3  -1 5753.23 525.629
  15   3  -1 6546.47 621.924
  15   3  -1 5892.80 569.633
  15  -3  -1 6161.39 550.584
  14   3  -1 581.608 195.853
 -14  -3   1 459.165 173.223
  14  -3  -1 636.921 217.328
 -14   3   1 325.930 164.797
  14   3  -1 727.250 204.562
 -14  -3   1 560.784 178.796
  14   3  -1 472.125 207.510
  14  -3  -1 709.209 221.061
 -13   3   1 753.224 157.866
  13  -3  -1 1085.74 243.934
  13  -3  -1 662.196 195.634
  13   3  -1 1001.13 186.228
  13   3  -1 343.839 148.634
 -13   3   1 940.492 240.704
 -13  -3   1 486.128 156.265
  13   3  -1 1002.24 250.301
 -13  -3   1 821.531 195.913
  13   3  -1 952.546 237.541
 -12  -3   1 597.737 176.681
  12   3  -1 793.478 214.726
  12   3  -1 966.884 196.785
 -12   3   1 1067.00 229.891
 -12   3   1 783.116 158.445
  12   3  -1 924.162 172.764
  12  -3  -1 833.872 208.216
  12   3  -1 1137.03 261.354
  12  -3  -1 1025.96 230.728
 -12   3   1 918.498 150.193
 -12  -3   1 923.443 204.651
 -11   3   1 946.552 153.673
 -11  -3   1 1070.79 211.896
 -11  -3   1 840.128 176.675
  11   3  -1 841.040 175.576
  11  -3  -1 1127.43 218.417
 -11   3   1 1019.71 209.436
  11  -3  -1 797.878 189.468
  11   3  -1 721.412 196.473
 -11   3   1 899.104 165.463
  11   3  -1 858.860 205.612
  11   3  -1 863.558 157.972
 -11  -3   1 1004.08 134.828
  10  -3  -1 3628.64 330.587
  10  -3  -1 4115.13 366.517
  10   3  -1 3133.59 259.496
  10   3  -1 3620.99 371.139
 -10  -3   1 3520.75 226.536
 -10   3   1 3830.92 344.397
 -10  -3   1 3650.09 325.924
 -10   3   1 3583.52 293.283
  10   3  -1 3792.05 361.740
 -10  -3   1 3753.21 330.544
  10   3  -1 3560.03 327.266
   9   3  -1 20079.9 500.616
   9   3  -1 21089.8 800.648
   9  -3  -1 20967.3 783.807
  -9  -3   1 21156.4 517.184
  -9  -3   1 20631.0 719.315
   9  -3  -1 20877.0 492.188
   9   3  -1 21116.1 601.432
  -9   3   1 21101.0 743.448
   9   3  -1 21701.0 787.012
   9  -3  -1 21203.3 703.198
  -9  -3   1 22260.2 739.419
  -9   3   1 19536.0 637.766
   9   3  -1 20399.0 722.757
   8  -3  -1 2427.71 159.205
   8  -3  -1 3073.57 292.370
   8   3  -1 2490.15 172.511
  -8  -3   1 2787.87 256.682
   8  -3  -1 2550.53 238.288
   8   3  -1 2543.87 261.217
  -8  -3   1 2584.00 173.287
  -8  -3   1 2759.79 253.143
   8   3  -1 3015.82 294.631
   8   3  -1 2803.55 259.266
   8   3  -1 2753.47 207.888
  -8   3   1 2497.43 217.522
  -8   3   1 2519.53 246.128
   7   3  -1 62303.3 1170.20
  -7  -3   1 63755.9 1081.36
  -7  -3   1 63719.0 799.549
   7  -3  -1 64431.8 1184.70
  -7  -3   1 61834.2 1123.33
  -7   3   1 63120.6 1008.75
  -7   3   1 65114.3 1136.60
   7   3  -1 67077.4 918.145
   7  -3  -1 64956.6 1042.19
   7   3  -1 62758.5 1199.56
   7   3  -1 63183.8 795.068
   7   3  -1 65186.2 1138.45
   7  -3  -1 64888.5 766.860
   6   3  -1 9141.19 430.800
  -6  -3   1 10229.3 426.282
   6  -3  -1 9820.82 277.820
  -6   3   1 9794.52 403.266
  -6  -3   1 9444.10 383.162
  -6   3   1 9646.59 359.944
  -6   3   1 9806.70 375.527
   6   3  -1 9560.99 290.550
   6  -3  -1 9861.83 426.542
   6   3  -1 8843.90 411.744
  -6   3   1 9075.13 410.937
   6   3  -1 9619.01 320.763
  -6  -3   1 9559.74 287.492
   6  -3  -1 9773.94 361.946
   6   3  -1 9862.53 421.892
  -5   3   1 9656.76 345.464
   5   3  -1 9916.76 414.218
  -5  -3   1 9543.69 344.706
  -5  -3   1 9189.20 382.480
   5   3  -1 9418.50 269.498
  -5   3   1 9531.75 310.249
   5  -3  -1 9104.63 308.787
  -5   3   1 9531.42 366.091
   5   3  -1 9428.24 382.075
   5   3  -1 10057.4 296.010
  -5  -3   1 9524.76 269.764
   5   3  -1 9797.92 353.359
   5   3  -1 8749.33 376.497
  -5   3   1 9839.52 390.699
   5  -3  -1 9658.98 383.645
   4   3  -1 10223.8 369.255
   4  -3  -1 10376.0 353.766
   4   3  -1 10187.0 319.832
   4   3  -1 11113.8 383.530
  -4  -3   1 10830.6 323.561
  -4  -3   1 10481.0 266.373
   4   3  -1 10823.4 277.617
  -4   3   1 10291.6 273.167
  -4  -3   1 10106.2 369.488
  -4   3   1 10512.0 357.477
   4  -3  -1 10306.8 364.999
   4   3  -1 10682.4 381.286
  -4   3   1 10829.9 371.898
  -4   3   1 10216.6 357.472
   4  -3  -1 9888.60 271.286
   4   3  -1 10274.2 376.883
  -4  -3   1 10405.2 277.418
  -4   3   1 10499.9 346.646
  -4  -3   1 10690.0 373.659
  -3  -3   1 93460.0 1004.92
  -3   3   1 89564.7 953.741
   3   3  -1 90553.2 996.675
  -3  -3   1 89408.2 993.243
   3   3  -1 91270.9 1005.12
   3  -3  -1 87449.3 620.546
   3   3  -1 91954.7 736.873
   3   3  -1 90531.9 989.829
  -3  -3   1 87371.1 984.475
   3  -3  -1 87941.6 883.577
  -3  -3   1 90701.1 994.053
  -3   3   1 90362.7 897.070
   3   3  -1 88386.5 518.508
   3   3  -1 88669.2 817.819
  -3   3   1 90809.2 972.556
  -3   3   1 92209.9 629.492
  -3  -3   1 89598.8 727.515
   3   3  -1 91649.1 1020.02
  -3  -3   1 91026.6 751.443
   3  -3  -1 90429.8 973.650
  -2  -3   1 41088.9 472.422
  -2   3   1 43809.4 616.735
   2   3  -1 42337.6 613.599
  -2  -3   1 43078.9 616.792
  -2  -3   1 41295.7 612.933
   2  -3  -1 41225.7 485.359
   2  -3  -1 41479.4 600.936
  -2   3   1 42600.1 499.033
   2  -3  -1 42427.3 610.402
   2   3  -1 40204.5 610.543
   2  -3  -1 41528.6 596.043
  -2  -3   1 44106.8 626.239
   2   3  -1 40481.2 426.976
   2   3  -1 41617.0 612.634
   2   3  -1 42328.2 617.636
   2  -3  -1 42661.4 495.472
  -2  -3   1 43028.1 615.695
  -2   3   1 42306.8 605.076
   2   3  -1 42894.8 483.557
  -1   3   1 215366. 1006.39
   1   3  -1 210238. 1246.73
   1   3  -1 211906. 765.983
   1   3  -1 213218. 1213.20
   1  -3  -1 216358. 795.335
  -1   3   1 219557. 1168.62
   1   3  -1 209701. 1294.23
   1   3  -1 211021. 1110.45
  -1  -3   1 219742. 1252.10
  -1  -3   1 219379. 1211.51
  -1   3   1 220421. 806.652
  -1  -3   1 216401. 1280.48
  -1   3   1 219603. 1307.53
  -1  -3   1 219366. 1009.52
  -1   3   1 216537. 1272.01
   1  -3  -1 216467. 1315.38
  -1  -3   1 212758. 1114.29
   1  -3  -1 211167. 1168.73
   1  -3  -1 221107. 1276.16
  -1  -3   1 219283. 1315.88
   1  -3  -1 212026. 1154.25
   0  -3   1 197137. 971.741
   0  -3   1 198386. 969.424
   0  -3  -1 195738. 783.263
   0   3   1 203018. 1175.23
   0   3  -1 195890. 938.308
   0  -3  -1 199801. 948.910
   0   3  -1 196947. 980.411
   0   3   1 197946. 1237.80
   0   3  -1 190819. 1226.60
   0  -3   1 200501. 1040.42
   0  -3  -1 199074. 882.142
   0   3  -1 199082. 1183.20
   0  -3   1 198336. 947.332
   0  -3   1 201610. 1247.65
   0   3  -1 199483. 1035.32
   0   3   1 194134. 941.907
   0  -3  -1 198549. 942.108
   0  -3  -1 199840. 1198.51
   0   3   1 198483. 889.512
   0   3  -1 196782. 967.862
   0   3   1 196436. 956.184
   0   3   1 200727. 1204.46
   0  -3  -1 200231. 1178.76
   1   3   1 376357. 1826.33
   1   3   1 368444. 1710.84
  -1   3  -1 371303. 1802.24
  -1  -3  -1 373508. 1481.90
   1  -3   1 364836. 1753.67
   1  -3   1 360347. 1465.05
   1   3   1 367505. 1511.92
   1  -3   1 372911. 1022.19
   1   3   1 371719. 1058.45
   1   3   1 361115. 1574.46
  -1  -3  -1 366848. 1295.08
   1   3   1 369480. 1750.89
  -1  -3  -1 373102. 1500.81
  -1   3  -1 369960. 1767.01
   1   3   1 372855. 1298.44
  -1  -3  -1 356708. 1559.62
  -1   3  -1 362029. 1471.89
  -1  -3  -1 374408. 1617.89
   1  -3   1 369166. 1292.03
   1   3   1 370365. 1603.88
  -1   3  -1 362295. 1746.81
   1  -3   1 366954. 1656.08
   1   3   1 358571. 1455.82
  -1  -3  -1 366667. 1755.08
  -1   3  -1 359495. 1283.59
  -1  -3  -1 368318. 1057.65
   2  -3   1 4360.07 223.174
   2   3   1 4394.00 213.174
  -2   3  -1 4285.97 213.600
  -2  -3  -1 4175.70 196.292
   2   3   1 4306.59 209.428
  -2   3  -1 4273.43 220.517
  -2  -3  -1 4268.76 207.475
   2  -3   1 4243.08 202.589
   2   3   1 4088.60 172.700
  -2  -3  -1 4288.53 190.596
   2  -3   1 4330.40 143.207
  -2   3  -1 4402.74 213.585
   2  -3   1 4462.36 218.383
  -2  -3  -1 4127.69 162.396
   2   3   1 4354.52 220.407
   2   3   1 4159.82 109.602
  -2  -3  -1 4137.08 181.919
   2   3   1 3995.06 162.223
  -2  -3  -1 4251.67 208.287
   2  -3   1 4111.44 205.769
  -2   3  -1 4222.89 140.744
   2   3   1 4092.55 187.647
  -2  -3  -1 4751.16 233.385
  -2   3  -1 3819.78 179.905
   2   3   1 4149.87 185.569
   2   3   1 4534.93 207.562
  -3  -3  -1 18911.5 346.490
   3   3   1 18933.1 461.813
   3  -3   1 19027.3 462.610
   3  -3   1 17902.8 498.556
  -3  -3  -1 18681.9 411.467
  -3   3  -1 19033.0 491.148
   3   3   1 18963.0 449.882
  -3  -3  -1 18631.1 486.784
   3   3   1 19055.8 507.573
  -3   3  -1 18831.8 461.474
  -3   3  -1 17395.2 493.419
   3   3   1 18428.3 347.535
  -3  -3  -1 19295.9 511.026
  -3  -3  -1 18274.9 410.938
  -3  -3  -1 18599.8 460.543
  -3   3  -1 18817.3 465.257
   3  -3   1 18593.3 483.896
   3   3   1 18363.5 392.471
   3   3   1 18566.8 487.671
   3   3   1 19186.3 442.835
  -3   3  -1 18681.1 326.458
  -3  -3  -1 18198.0 437.339
   3  -3   1 18538.6 497.188
   4  -3   1 17904.1 482.412
  -4  -3  -1 17695.2 459.985
   4   3   1 17653.5 536.927
   4  -3   1 16646.7 478.751
  -4  -3  -1 17192.5 433.603
  -4  -3  -1 17736.5 548.150
  -4   3  -1 17428.4 474.541
   4  -3   1 18114.3 525.778
  -4   3  -1 17143.0 355.290
   4   3   1 18220.1 471.011
   4   3   1 17178.0 481.414
  -4  -3  -1 17962.8 484.510
  -4   3  -1 17774.5 540.523
  -4   3  -1 17303.0 374.343
   4   3   1 17336.2 413.958
  -4  -3  -1 17866.9 474.267
   4   3   1 17931.6 350.131
  -4   3  -1 16954.5 253.991
  -4  -3  -1 17796.9 345.927
  -5  -3  -1 3868.97 243.259
   5   3   1 4208.94 272.274
  -5   3  -1 3463.79 141.078
  -5   3  -1 3663.56 194.295
   5   3   1 3556.24 207.353
  -5   3  -1 3107.83 174.700
   5  -3   1 3605.77 253.131
  -5  -3  -1 3798.39 169.769
   5   3   1 3651.65 277.596
   5  -3   1 3936.31 279.913
  -5  -3  -1 3781.66 276.292
  -5   3  -1 3743.24 280.310
  -5  -3  -1 3755.08 213.736
  -5   3  -1 3800.03 240.604
   5   3   1 3346.93 158.797
  -5  -3  -1 3771.64 232.254
   6   3   1 7358.86 319.932
  -6   3  -1 7468.47 236.342
  -6  -3  -1 7445.49 421.076
   6  -3   1 7214.01 400.462
   6   3   1 7817.27 402.326
  -6   3  -1 7196.09 295.342
   6  -3   1 7046.56 380.128
  -6   3  -1 7806.39 353.634
  -6  -3  -1 7655.04 245.759
   6   3   1 7378.32 242.125
   6   3   1 6774.69 403.160
  -6   3  -1 7362.77 416.594
  -6  -3  -1 7503.27 358.322
  -6  -3  -1 6677.68 327.463
  -7  -3  -1 352.743 64.3601
   7   3   1 547.700 115.132
  -7  -3  -1 593.825 116.732
  -7   3  -1 466.491 114.984
  -7   3  -1 445.158 141.596
  -7  -3  -1 413.624 133.163
   7  -3   1 332.452 120.009
   7   3   1 289.471 112.635
   7   3   1 577.696 139.776
   7  -3   1 452.766 140.335
  -7   3  -1 463.877 76.9593
  -7  -3  -1 500.318 100.251
   8   3   1 128.736 85.0817
  -8  -3  -1 19.9691 81.8903
   8  -3   1 95.5746 93.1949
  -8   3  -1 36.6176 42.2458
  -8  -3  -1 33.5247 88.5404
  -8   3  -1 99.8541 86.7079
  -8  -3  -1 173.699 90.8254
  -8   3  -1 224.965 126.343
   8   3   1 326.656 152.639
  -8  -3  -1-15.6285 40.8588
   8  -3   1 81.4832 86.3663
   8   3   1 68.8894 116.036
   9  -3   1 1544.83 236.742
  -9  -3  -1 2127.84 283.292
   9   3   1 1917.84 278.924
   9   3   1 1903.11 273.367
  -9   3  -1 1772.43 261.359
  -9  -3  -1 1950.23 214.089
  -9   3  -1 2026.39 214.629
  -9   3  -1 2217.61 179.119
  -9  -3  -1 2087.82 225.544
   9  -3   1 2674.45 311.998
   9   3   1 1934.74 207.168
  -9  -3  -1 2121.36 144.216
 -10  -3  -1 4384.36 413.139
 -10   3  -1 4630.37 325.125
 -10   3  -1 4773.96 431.801
  10   3   1 4749.49 438.657
 -10   3  -1 4695.07 276.395
 -10  -3  -1 4821.19 348.824
  10  -3   1 5203.15 443.081
 -10  -3  -1 4510.90 337.187
  10   3   1 4049.44 390.134
  10  -3   1 4174.36 389.965
  10   3   1 4972.31 343.467
 -11  -3  -1 11243.3 550.664
 -11  -3  -1 10367.3 533.214
  11  -3   1 11343.0 691.296
 -11   3  -1 10437.6 665.913
  11  -3   1 10976.2 651.335
  11   3   1 11155.3 501.623
  11   3   1 9858.52 649.650
 -11   3  -1 11738.2 530.569
  11   3   1 10626.7 658.321
 -11  -3  -1 11635.8 691.682
  11   3   1 10210.1 507.983
 -12  -3  -1 1772.65 237.246
 -12  -3  -1 1934.53 302.353
 -12   3  -1 2061.51 238.928
  12   3   1 2673.99 372.879
  12  -3   1 2462.70 350.906
  12  -3   1 2147.11 327.587
 -12   3  -1 2182.43 351.974
 -12  -3  -1 2230.12 264.790
  12   3   1 2078.30 346.000
  12   3   1 2237.23 256.828
  13  -3   1 1162.14 286.581
  13   3   1 1346.37 280.110
  13  -3   1 1543.50 307.297
  13   3   1 981.224 249.462
 -13  -3  -1 1498.89 317.608
 -13   3  -1 1353.52 291.934
  14  -3   1 255.323 161.148
  14   3   1 532.179 257.954
 -14  -3  -1 153.098 169.316
  14   3   1 89.9624 140.832
 -14   3  -1 352.102 232.550
 -15  -3  -1 268.679 202.773
  15   3   1 5.83364 184.547
  15   3   1 433.652 230.408
 -15   3  -1 215.112 184.724
  15  -3   1 62.9827 142.510
  15  -3   1 473.999 224.310
  16  -3   1 2527.78 415.333
 -16  -3  -1 3327.49 474.241
 -17  -4   1-23.7314 170.256
 -17   4   1 354.512 199.232
 -16  -4   1 1907.74 336.081
  16  -4  -1 1618.03 314.128
  16  -4  -1 1981.96 345.107
  16   4  -1 2071.31 377.817
 -16   4   1 1586.76 334.845
  16   4  -1 2570.62 443.047
  16  -4  -1 1959.62 366.266
 -15  -4   1-80.6551 150.274
 -15   4   1 43.8426 153.346
 -15  -4   1 100.572 162.707
  15  -4  -1 126.567 156.016
  15   4  -1-27.2819 146.214
  15   4  -1 106.342 156.678
  15  -4  -1 147.916 172.523
 -15   4   1-1.72544 112.444
  15   4  -1 165.930 105.997
  14  -4  -1 5986.72 527.056
  14  -4  -1 5711.28 495.484
 -14  -4   1 6272.94 517.422
 -14  -4   1 6075.97 526.960
 -14   4   1 5739.74 473.471
  14   4  -1 5842.19 548.238
 -14   4   1 6177.89 554.627
  14   4  -1 5502.75 551.378
  14   4  -1 5895.47 495.084
  13  -4  -1 3272.40 367.834
  13   4  -1 4048.71 450.833
 -13  -4   1 3826.55 385.235
 -13  -4   1 3794.76 405.446
 -13   4   1 3232.46 342.686
  13   4  -1 3259.29 358.697
  13   4  -1 3880.53 430.435
 -13   4   1 3602.86 326.593
 -13   4   1 3710.81 410.297
  13  -4  -1 3794.29 402.301
  12   4  -1 17134.3 771.910
 -12  -4   1 17436.2 798.564
 -12   4   1 16718.2 669.681
 -12   4   1 17232.0 632.427
  12   4  -1 17163.1 834.004
  12  -4  -1 16611.4 790.637
 -12   4   1 17056.9 814.678
  12  -4  -1 15939.3 733.787
 -12  -4   1 17545.3 783.916
  12   4  -1 17104.0 852.021
  12   4  -1 16741.6 615.885
  11   4  -1 9.65788 106.766
 -11   4   1 70.1205 130.940
 -11  -4   1 51.5283 107.342
 -11   4   1 144.049 99.8546
 -11  -4   1-13.8993 62.4882
  11  -4  -1-74.1069 107.658
 -11  -4   1 123.832 122.866
  11   4  -1 12.5260 130.136
  11  -4  -1 161.521 124.090
  11   4  -1-28.6726 104.525
  11   4  -1 127.108 85.8217
  10   4  -1 21212.6 843.179
  10   4  -1 22458.9 803.853
 -10  -4   1 20999.1 777.738
 -10  -4   1 19620.0 755.503
 -10   4   1 21092.3 686.095
  10  -4  -1 21531.9 852.820
  10   4  -1 21583.6 620.362
 -10  -4   1 21436.4 575.793
 -10   4   1 22019.3 822.055
  10   4  -1 19983.1 837.486
  10  -4  -1 21202.9 741.596
   9   4  -1 23317.7 829.333
  -9   4   1 24068.9 808.623
   9  -4  -1 23477.8 839.214
  -9  -4   1 22530.8 566.018
   9   4  -1 23356.0 849.082
   9  -4  -1 24013.1 734.748
  -9   4   1 22940.6 681.891
  -9  -4   1 23893.3 773.522
   9   4  -1 22640.5 768.287
   9  -4  -1 22964.4 539.069
   9   4  -1 23440.7 606.300
  -9  -4   1 22239.3 773.938
   8   4  -1 2603.92 267.905
  -8  -4   1 3020.27 200.347
  -8   4   1 3016.85 276.405
   8   4  -1 2650.97 285.109
  -8  -4   1 2873.37 257.854
   8  -4  -1 3253.92 254.601
  -8  -4   1 2923.48 273.207
  -8   4   1 3060.42 238.888
   8   4  -1 3079.08 208.976
   8   4  -1 2907.78 268.855
   8  -4  -1 2933.15 188.311
   8   4  -1 2758.73 194.146
   8  -4  -1 3268.58 303.418
   7   4  -1 6775.08 382.132
  -7   4   1 6406.53 324.922
   7   4  -1 6216.56 271.615
  -7   4   1 6482.31 376.981
  -7  -4   1 6876.24 363.095
   7  -4  -1 6658.17 387.520
  -7  -4   1 6709.02 278.140
   7  -4  -1 6280.11 319.139
   7  -4  -1 6765.91 269.170
  -7  -4   1 7149.17 393.658
   7   4  -1 6980.95 410.177
  -7   4   1 6546.33 386.595
   7   4  -1 6857.48 285.569
   7   4  -1 6462.90 398.952
   6   4  -1 477.081 135.831
   6   4  -1 340.635 76.4477
   6   4  -1 550.482 132.970
  -6   4   1 391.368 104.878
  -6   4   1 348.069 116.875
  -6  -4   1 414.252 104.437
   6   4  -1 220.088 72.9068
  -6   4   1 356.969 81.4384
  -6  -4   1 548.901 89.5313
   6  -4  -1 521.024 126.682
  -6  -4   1 536.066 116.169
   6   4  -1 396.991 70.2275
   6  -4  -1 482.812 95.5649
  -6   4   1 522.470 102.218
  -5  -4   1 36458.0 697.977
  -5  -4   1 36029.4 779.516
  -5  -4   1 36645.4 585.885
  -5   4   1 37460.2 795.045
  -5   4   1 36775.1 597.421
   5   4  -1 37441.1 794.502
  -5  -4   1 35976.4 548.277
   5   4  -1 35147.3 696.526
  -5   4   1 37663.0 765.517
   5   4  -1 36364.0 771.515
  -5   4   1 35892.7 730.312
   5  -4  -1 35840.2 591.054
   5   4  -1 37603.1 542.970
   5  -4  -1 36526.1 752.604
   5   4  -1 35976.1 797.315
  -4   4   1 8376.11 238.374
   4  -4  -1 8232.11 238.530
  -4  -4   1 8407.77 271.412
   4  -4  -1 8438.64 322.549
  -4   4   1 8191.44 328.726
   4   4  -1 8302.54 303.191
   4   4  -1 7745.68 340.997
  -4  -4   1 8174.37 236.299
   4   4  -1 7951.89 337.612
   4   4  -1 8176.09 350.402
  -4   4   1 8153.03 325.488
  -4  -4   1 7487.46 330.827
  -4   4   1 8662.06 329.690
   4   4  -1 8434.52 238.705
  -4   4   1 8796.04 353.944
   3   4  -1 160.233 58.0314
   3   4  -1 129.398 78.7343
   3  -4  -1 256.739 78.7210
   3  -4  -1 101.985 55.3107
   3  -4  -1 151.776 32.0885
  -3  -4   1 69.2175 32.8143
   3   4  -1 136.355 49.2699
  -3  -4   1 83.8969 47.5076
   3   4  -1 84.8590 58.3428
   3   4  -1 101.231 30.2775
  -3  -4   1 329.725 70.6151
  -3  -4   1 80.4711 56.9776
  -3  -4   1 82.7044 66.0285
  -3  -4   1 41.2805 52.6748
  -3   4   1 79.8574 47.8546
  -3  -4   1 160.048 62.7308
   3   4  -1 71.0394 42.9201
   3   4  -1 73.1769 31.5232
  -3   4   1 145.723 62.6342
  -3   4   1 254.332 34.9753
  -3   4   1 57.4337 53.8199
  -2  -4   1 890181. 3034.05
   2   4  -1 874335. 3033.34
   2   4  -1 873558. 2990.29
  -2  -4   1 872209. 3067.33
  -2  -4   1 884150. 2980.48
  -2   4   1 880750. 2962.84
  -2   4   1 886236. 3063.04
   2   4  -1 873267. 3018.80
  -2  -4   1 895968. 3058.44
  -2   4   1 887635. 2389.71
   2   4  -1 885564. 3098.15
   2  -4  -1 889479. 2994.13
   2  -4  -1 876160. 3050.98
  -2  -4   1 886371. 2292.21
  -1  -4   1 21514.9 316.049
  -1  -4   1 21599.4 314.308
  -1   4   1 21062.6 314.019
   1  -4  -1 21090.0 400.575
   1  -4  -1 20657.9 343.899
   1   4  -1 21403.3 422.227
   1   4  -1 20610.1 427.675
  -1   4   1 21441.9 292.557
   1  -4  -1 21282.6 417.018
   1   4  -1 20886.3 306.953
   1  -4  -1 21321.9 439.065
   1  -4  -1 20416.4 281.017
  -1  -4   1 20569.1 410.226
  -1   4   1 20938.2 451.798
   1   4  -1 21206.3 452.204
   1  -4  -1 21831.7 459.769
  -1   4   1 21406.8 440.895
  -1  -4   1 21080.2 456.095
  -1  -4   1 21775.0 429.176
   0  -4  -1 28830.4 507.506
   0   4   1 28145.0 354.977
   0   4  -1 28572.0 427.374
   0   4   1 29472.4 372.396
   0  -4  -1 29296.4 507.417
   0  -4   1 29120.0 360.707
   0   4  -1 28656.6 419.162
   0  -4  -1 27745.6 362.989
   0  -4   1 28838.0 530.787
   0  -4  -1 29107.8 361.602
   0   4   1 28751.9 502.941
   0   4  -1 28528.1 458.322
   0   4  -1 28031.0 519.624
   0   4   1 28289.6 374.342
   0  -4   1 29113.4 460.669
   0  -4  -1 28210.2 372.573
   0   4   1 29221.0 506.730
   0  -4   1 28247.5 419.760
   0   4  -1 28838.6 358.063
   0   4   1 27757.2 517.608
   0  -4  -1 29289.3 396.806
   0  -4   1 29276.3 429.093
   1   4   1 19138.7 386.561
   1   4   1 19248.2 434.403
  -1   4  -1 18956.1 351.968
   1   4   1 18848.9 334.724
   1   4   1 19397.4 337.807
   1   4   1 19215.7 432.402
  -1  -4  -1 18421.4 384.963
  -1   4  -1 18615.2 295.306
  -1   4  -1 18642.9 334.205
  -1   4  -1 18892.6 437.946
   1  -4   1 18733.6 432.345
   1  -4   1 19349.5 294.974
  -1  -4  -1 18737.9 412.501
   1   4   1 19164.1 259.138
   1  -4   1 19303.0 338.870
  -1   4  -1 18143.7 396.089
   1   4   1 19003.1 417.986
   1  -4   1 18990.4 402.520
  -1  -4  -1 18670.4 330.877
  -1  -4  -1 18779.3 377.145
  -1  -4  -1 18633.6 253.136
  -1  -4  -1 18750.0 334.978
   1  -4   1 18917.4 352.292
   1  -4   1 19440.2 450.276
  -1  -4  -1 18574.8 436.095
   2  -4   1 51940.5 771.905
  -2  -4  -1 54239.1 664.113
  -2  -4  -1 53738.5 723.795
   2   4   1 56229.3 786.878
  -2   4  -1 53144.1 665.994
   2   4   1 52261.1 744.359
  -2  -4  -1 52231.7 651.234
   2   4   1 53049.5 723.908
  -2  -4  -1 53237.1 591.082
   2   4   1 54277.0 624.542
  -2   4  -1 51628.6 765.511
  -2  -4  -1 53383.2 757.130
  -2  -4  -1 53640.9 723.601
   2   4   1 52571.4 715.330
   2   4   1 54917.1 774.023
  -2  -4  -1 52928.9 779.848
  -2   4  -1 54264.6 802.141
   2   4   1 53329.6 649.991
   2  -4   1 53728.8 588.086
   2  -4   1 52185.6 716.565
  -2  -4  -1 52820.5 741.683
  -2   4  -1 52543.5 804.326
   2  -4   1 53120.9 776.251
  -2   4  -1 53499.3 588.387
  -2   4  -1 52124.8 420.676
   2   4   1 53196.9 809.382
   3   4   1 12224.0 360.103
   3   4   1 11246.4 338.291
   3   4   1 11949.4 405.760
  -3  -4  -1 11666.0 414.350
  -3  -4  -1 11126.3 327.861
  -3   4  -1 12108.0 294.055
   3   4   1 11938.3 384.171
   3   4   1 11103.8 368.363
   3  -4   1 11553.8 401.267
   3  -4   1 11376.3 365.949
   3   4   1 11841.8 388.443
  -3  -4  -1 11264.1 352.427
   3  -4   1 11491.3 288.058
  -3   4  -1 11910.1 417.996
   3   4   1 11472.1 284.998
  -3  -4  -1 11791.9 391.829
  -3  -4  -1 11320.9 375.351
  -4   4  -1 10869.3 401.043
   4   4   1 9990.98 343.124
  -4  -4  -1 10322.5 388.540
   4  -4   1 10152.5 381.843
   4   4   1 10306.4 272.623
   4   4   1 10949.3 387.754
  -4   4  -1 10140.1 430.163
  -4  -4  -1 9852.47 353.742
  -4  -4  -1 9956.62 358.524
  -4  -4  -1 10384.4 431.701
   4   4   1 10149.8 420.459
  -4   4  -1 9750.03 196.765
  -4   4  -1 9974.19 292.223
   4  -4   1 9955.29 407.424
  -4  -4  -1 10128.8 375.495
  -5   4  -1 53959.3 1056.73
  -5   4  -1 53878.5 535.020
  -5   4  -1 55800.2 780.064
  -5  -4  -1 53502.1 1046.54
  -5   4  -1 54554.7 742.619
   5   4   1 55139.6 1046.22
  -5  -4  -1 55830.2 940.111
  -5   4  -1 56837.2 952.837
   5  -4   1 54229.8 941.460
  -5  -4  -1 55467.0 927.156
   5   4   1 55391.3 854.792
   5   4   1 56436.6 974.162
   5   4   1 53651.0 624.823
   5  -4   1 54383.3 1023.96
  -6   4  -1 124.126 83.7709
   6   4   1 325.634 134.269
   6   4   1 89.9957 38.9774
   6  -4   1 46.9365 69.1773
  -6  -4  -1 140.998 79.9788
  -6   4  -1 22.1144 29.8358
  -6   4  -1 98.4412 67.0096
   6  -4   1 290.940 107.707
   6   4   1 79.2725 69.2376
  -6  -4  -1 85.1731 41.2997
   6   4   1 89.9578 109.318
  -6   4  -1 147.946 72.3982
  -6   4  -1 135.569 60.5129
  -6  -4  -1 15.7888 90.4075
  -6  -4  -1 61.9129 67.5640
  -7  -4  -1 15174.0 546.467
  -7   4  -1 15046.7 363.172
   7  -4   1 14924.8 582.967
  -7   4  -1 14892.4 638.560
  -7   4  -1 15161.0 543.446
   7   4   1 14928.7 605.557
   7  -4   1 15622.2 630.156
  -7  -4  -1 15728.7 343.053
  -7   4  -1 14834.2 456.094
  -7  -4  -1 14864.8 544.099
   7   4   1 15933.6 522.481
  -7  -4  -1 14277.4 614.745
   7   4   1 14810.9 638.649
   8   4   1 934.303 175.931
  -8  -4  -1 806.679 85.0467
   8  -4   1 1035.23 199.621
  -8   4  -1 567.664 161.807
  -8   4  -1 828.891 98.6445
   8  -4   1 793.842 162.991
  -8  -4  -1 1008.41 163.657
  -8  -4  -1 872.456 186.733
  -8   4  -1 787.558 121.032
   8   4   1 774.615 190.675
  -8  -4  -1 1035.57 166.471
   8   4   1 818.134 141.784
  -8   4  -1 1045.45 163.258
  -9   4  -1 2160.11 228.075
  -9   4  -1 2314.39 176.074
   9  -4   1 2400.87 280.091
  -9   4  -1 2132.69 203.601
  -9  -4  -1 1920.67 277.289
   9   4   1 1786.74 210.354
  -9  -4  -1 2566.27 252.522
  -9   4  -1 2144.84 296.491
   9   4   1 2114.08 278.433
   9   4   1 2055.97 279.960
  -9  -4  -1 2195.76 236.750
   9   4   1 2084.99 189.293
   9  -4   1 1984.01 281.350
 -10  -4  -1 50504.0 1140.76
  10   4   1 50066.8 927.763
  10   4   1 49750.8 1373.01
 -10   4  -1 54124.3 1437.81
 -10   4  -1 49178.2 1007.77
 -10   4  -1 51154.4 1113.71
  10   4   1 50932.9 1350.13
  10   4   1 51838.5 1113.88
  10  -4   1 49928.9 1282.89
 -10  -4  -1 52090.3 1390.43
 -10   4  -1 49144.4 834.417
  10  -4   1 49083.9 1356.49
 -10  -4  -1 49201.8 1147.63
  11   4   1-21.5403 75.2063
  11   4   1 170.825 169.307
 -11  -4  -1 14.4659 83.7425
 -11   4  -1-79.0750 142.959
 -11  -4  -1 275.548 117.452
  11   4   1 101.288 81.8959
  11  -4   1 64.7263 128.524
  11   4   1 231.527 148.459
 -11   4  -1 36.4066 91.5000
 -11  -4  -1-97.4393 120.434
 -11   4  -1-176.764 92.6629
  11  -4   1-9.71407 144.402
 -12  -4  -1 344.687 135.833
 -12   4  -1 220.339 128.281
  12   4   1 25.7723 168.696
  12  -4   1 26.9765 155.592
  12   4   1 263.921 95.2832
 -12   4  -1 128.607 140.002
  12  -4   1 316.437 170.377
  12   4   1-27.3244 146.974
 -12  -4  -1 83.2887 101.984
 -12  -4  -1-88.8650 148.773
  13  -4   1 6393.43 552.408
  13  -4   1 6820.92 601.417
  13   4   1 7188.23 614.497
 -13  -4  -1 6991.30 491.149
  13   4   1 6886.42 607.597
 -13  -4  -1 7987.32 633.129
 -13   4  -1 7659.02 641.575
  14   4   1 1476.39 314.935
 -14   4  -1 1554.53 331.038
  14  -4   1 1447.77 308.540
 -14  -4  -1 1364.50 301.835
  14   4   1 1140.82 294.456
 -15  -4  -1 2320.90 387.596
  15  -4   1 2054.83 339.146
  15   4   1 1434.85 320.912
  15  -4   1 1936.15 352.560
  15   4   1 1965.90 368.137
 -15   4  -1 1749.58 369.766
  16  -4   1 11556.6 836.993
 -17   5   1 460.127 241.672
  17  -5  -1 98.3563 146.542
  16   5  -1 2224.70 393.638
 -16  -5   1 1237.80 277.138
 -16   5   1 1907.39 358.608
  16  -5  -1 2091.44 358.757
  16   5  -1 1917.10 384.889
  15   5  -1-159.901 220.326
  15   5  -1 125.552 158.175
 -15   5   1-30.2012 142.007
  15   5  -1 36.2855 142.441
  15  -5  -1-30.6792 135.593
  15  -5  -1 188.363 148.637
 -15  -5   1-105.478 132.444
 -15  -5   1-130.865 118.444
 -14   5   1 11685.8 673.480
 -14   5   1 11364.6 749.194
  14  -5  -1 11997.5 703.347
 -14  -5   1 12079.5 718.432
  14  -5  -1 10728.3 711.450
 -14  -5   1 11746.1 724.736
  14   5  -1 11843.5 707.199
  14   5  -1 11332.8 765.977
  14   5  -1 12150.6 813.959
  13   5  -1 19059.6 944.206
  13  -5  -1 19424.8 845.458
 -13  -5   1 20476.4 912.292
 -13   5   1 19786.8 932.817
  13  -5  -1 19544.9 914.845
  13   5  -1 19109.3 862.368
  13   5  -1 18543.4 951.709
 -13  -5   1 20650.6 902.258
 -13   5   1 19172.5 826.904
  12   5  -1 6708.12 551.916
 -12   5   1 6514.53 416.516
 -12  -5   1 6213.80 486.450
 -12   5   1 5403.61 425.115
 -12   5   1 5789.41 391.305
  12  -5  -1 6248.44 508.778
  12  -5  -1 6012.08 449.213
  12   5  -1 6277.13 522.638
 -12   5   1 5947.52 491.776
  12   5  -1 5929.96 468.149
 -12  -5   1 5625.82 465.323
 -11  -5   1 4881.18 411.607
 -11   5   1 4460.33 368.996
  11  -5  -1 4537.97 418.047
  11   5  -1 4878.14 450.808
  11  -5  -1 4232.63 410.497
  11   5  -1 4408.60 383.692
 -11   5   1 4340.65 404.011
  11   5  -1 4242.82 409.688
 -11  -5   1 4710.69 293.732
 -11  -5   1 4003.58 375.098
  11   5  -1 4367.67 291.884
  11  -5  -1 4389.33 372.017
 -11   5   1 4522.63 340.315
  10   5  -1 2200.40 307.290
 -10  -5   1 2570.35 294.068
  10  -5  -1 1844.75 264.835
  10  -5  -1 1790.21 219.913
 -10  -5   1 1828.15 178.673
 -10   5   1 2085.63 220.216
 -10  -5   1 1849.48 251.682
  10   5  -1 2501.18 304.362
 -10   5   1 2292.71 287.505
  10   5  -1 2315.47 281.585
 -10   5   1 1756.64 229.100
  10   5  -1 1799.09 179.570
   9   5  -1 1378.65 231.405
   9   5  -1 1423.55 250.859
  -9   5   1 1612.85 235.519
  -9  -5   1 1831.65 233.410
  -9  -5   1 1798.48 175.442
   9  -5  -1 1917.15 260.871
   9   5  -1 1200.07 193.942
  -9   5   1 1777.75 193.281
   9  -5  -1 2004.93 229.156
  -9  -5   1 2231.69 266.644
  -9   5   1 1804.05 224.603
   9   5  -1 1935.23 174.181
  -8   5   1 1595.44 226.951
   8  -5  -1 1419.78 208.587
   8   5  -1 1248.08 201.818
   8   5  -1 1480.94 217.743
  -8  -5   1 1169.44 185.015
  -8  -5   1 1582.99 203.072
   8   5  -1 1655.20 149.208
  -8   5   1 1203.29 179.809
   8  -5  -1 1206.76 168.534
  -8  -5   1 1602.54 162.970
  -8   5   1 1385.27 168.405
   8   5  -1 1602.05 213.383
   7   5  -1 249.815 70.5368
   7  -5  -1 310.282 92.5304
  -7  -5   1 282.040 110.545
  -7   5   1 376.718 130.625
  -7  -5   1 366.591 83.0307
   7   5  -1 738.092 153.151
  -7   5   1 329.016 118.310
   7   5  -1 400.921 121.139
  -7  -5   1 238.055 107.703
   7  -5  -1 146.219 109.007
  -7   5   1 338.206 93.5578
   7   5  -1 233.845 109.838
  -7   5   1 280.664 92.8068
   6   5  -1 51015.5 999.360
  -6   5   1 52315.3 1053.23
   6   5  -1 51680.8 665.264
   6   5  -1 50962.8 1033.73
  -6  -5   1 50715.7 787.120
  -6   5   1 50339.7 989.577
   6   5  -1 51020.7 1036.14
  -6  -5   1 49429.7 1001.34
  -6  -5   1 52000.4 935.871
  -6   5   1 48696.0 928.575
   6  -5  -1 48517.0 767.544
   6  -5  -1 50515.3 985.789
  -6   5   1 51204.7 781.707
   5   5  -1 17864.6 569.704
  -5   5   1 18357.8 558.287
  -5  -5   1 18629.6 579.717
  -5   5   1 19300.5 593.728
  -5   5   1 18470.6 546.094
  -5   5   1 18247.4 410.138
   5   5  -1 18964.7 584.327
   5  -5  -1 18895.6 415.663
   5  -5  -1 18072.3 537.214
   5   5  -1 18483.3 369.126
  -5  -5   1 17939.9 376.283
  -5  -5   1 18459.1 460.276
   5   5  -1 18663.0 577.957
  -4   5   1 19568.3 555.245
   4   5  -1 17590.5 529.503
   4   5  -1 17370.8 523.080
   4  -5  -1 17578.0 474.860
   4   5  -1 18002.8 537.378
   4   5  -1 17445.4 270.565
  -4  -5   1 17608.2 529.259
  -4  -5   1 17441.3 336.466
   4   5  -1 16421.8 460.675
   4   5  -1 17148.5 338.739
   4  -5  -1 17241.3 332.612
  -4   5   1 17689.4 332.505
  -4   5   1 17081.1 498.854
  -4  -5   1 17902.1 440.696
   3   5  -1 325282. 2116.16
  -3   5   1 331869. 1816.18
   3  -5  -1 324923. 1797.76
  -3   5   1 324565. 2037.11
  -3  -5   1 324929. 2100.79
   3   5  -1 329718. 1439.49
   3  -5  -1 336560. 2065.32
  -3   5   1 330815. 2139.11
  -3  -5   1 330724. 1837.35
   3   5  -1 324854. 1379.17
  -3  -5   1 325474. 1417.36
   3   5  -1 336462. 2147.41
  -3  -5   1 320657. 2161.13
   2   5  -1 59786.6 602.483
  -2   5   1 61034.6 839.387
   2  -5  -1 62463.0 883.181
   2   5  -1 62080.9 852.958
  -2   5   1 61794.1 679.670
  -2  -5   1 62020.7 846.436
  -2  -5   1 61952.4 871.882
  -2   5   1 61399.7 873.006
  -2  -5   1 61575.7 854.289
  -2  -5   1 62859.3 886.084
   2  -5  -1 61997.7 848.263
   2   5  -1 62297.7 871.752
   2   5  -1 62190.7 863.577
  -2  -5   1 60769.4 637.396
   2  -5  -1 59686.7 660.433
  -1   5   1 29502.5 393.076
  -1  -5   1 30067.4 538.706
   1  -5  -1 29276.7 585.750
   1   5  -1 29260.8 558.478
  -1  -5   1 29860.7 439.608
   1  -5  -1 29989.2 572.023
  -1   5   1 29664.0 570.997
   1   5  -1 30189.9 586.389
   1  -5  -1 29017.0 304.783
  -1  -5   1 28956.7 578.027
  -1  -5   1 29816.0 557.488
   1  -5  -1 28861.6 544.869
   1  -5  -1 29221.8 467.075
  -1   5   1 30172.5 585.866
   1   5  -1 29121.1 428.618
  -1   5   1 29699.6 370.039
  -1  -5   1 30270.7 372.926
   1   5  -1 29651.2 543.204
   1  -5  -1 29772.7 388.416
   0  -5  -1 43985.5 683.284
   0  -5  -1 44032.2 708.535
   0   5  -1 42690.9 695.537
   0   5  -1 41617.2 581.874
   0  -5   1 43133.6 627.146
   0  -5  -1 42930.5 683.508
   0  -5   1 43133.9 580.734
   0   5   1 42994.3 490.181
   0   5  -1 41690.1 566.338
   0   5   1 42049.5 674.080
   0   5   1 44182.6 682.641
   0   5   1 42197.4 687.123
   0   5   1 42833.7 679.990
   0  -5   1 41561.8 697.965
   0  -5  -1 41845.3 533.341
   0  -5  -1 41237.8 487.739
   0   5   1 42255.3 428.531
   0  -5   1 43797.2 434.589
   0   5  -1 42319.9 429.963
   0   5   1 41471.5 537.233
   0  -5   1 42223.0 578.119
   0  -5  -1 41405.0 518.100
   0  -5  -1 44286.4 438.428
   0   5  -1 41714.3 622.875
  -1  -5  -1 9639.09 239.252
  -1  -5  -1 9340.51 283.094
   1   5   1 9911.67 332.073
  -1   5  -1 9156.68 303.738
   1  -5   1 10371.0 257.268
   1   5   1 9070.82 263.267
   1   5   1 9351.76 331.459
  -1   5  -1 9518.60 249.939
   1  -5   1 10054.7 351.182
   1  -5   1 9468.14 329.242
  -1   5  -1 9689.04 337.507
  -1   5  -1 9703.21 288.368
  -1  -5  -1 9801.79 268.692
   1  -5   1 10025.7 290.902
   1   5   1 9753.10 339.737
   1  -5   1 9513.01 309.409
  -1  -5  -1 9977.70 330.231
  -1  -5  -1 9715.87 342.505
  -1  -5  -1 9326.82 304.202
   1   5   1 9824.14 291.747
  -1   5  -1 9196.12 235.916
  -1  -5  -1 9593.37 201.853
  -2   5  -1 3472.59 210.445
   2   5   1 3580.71 211.950
  -2  -5  -1 3671.45 186.964
   2   5   1 3858.89 213.846
  -2  -5  -1 3899.89 215.908
  -2  -5  -1 3854.14 212.301
   2  -5   1 3812.85 225.970
  -2   5  -1 4006.70 237.693
   2   5   1 3812.40 223.329
  -2  -5  -1 3791.43 223.448
  -2   5  -1 3731.08 227.610
  -2   5  -1 3659.58 176.381
   2   5   1 3414.40 176.970
   2  -5   1 3757.71 177.448
   2  -5   1 3719.85 216.274
  -2  -5  -1 4037.66 231.571
   2   5   1 3547.55 205.112
   2   5   1 4006.17 226.611
  -2  -5  -1 3920.02 181.394
  -2   5  -1 3772.48 140.445
  -2   5  -1 3638.34 177.769
  -2  -5  -1 3574.60 204.273
   3   5   1 19.7073 49.9344
  -3  -5  -1 45.9833 44.4645
  -3  -5  -1 2.75874 56.3984
  -3  -5  -1-19.2034 68.8858
   3   5   1 32.4339 58.6072
  -3  -5  -1 54.9474 53.3370
   3   5   1 110.179 55.3357
  -3  -5  -1 65.9411 63.9821
   3  -5   1 1.22547 58.6204
   3  -5   1 28.3311 39.3153
  -3   5  -1-42.3714 63.7185
  -3   5  -1 87.1353 70.6308
  -3   5  -1 108.085 50.9075
   3   5   1 119.499 74.0672
  -3   5  -1 96.5329 30.8620
   3   5   1 82.1723 79.9095
   3  -5   1-21.7356 54.4513
   4   5   1 223217. 1962.50
  -4   5  -1 231408. 2081.19
  -4  -5  -1 220359. 1856.79
  -4  -5  -1 213579. 1674.47
   4  -5   1 221340. 1964.68
  -4  -5  -1 232772. 2045.46
  -4  -5  -1 223946. 1893.54
   4   5   1 218959. 1306.19
   4   5   1 222990. 1784.58
  -4   5  -1 219985. 1468.84
   4  -5   1 217130. 1767.94
   4   5   1 222180. 1717.25
  -5   5  -1 3991.10 302.935
  -5  -5  -1 3030.50 266.480
   5   5   1 3678.98 239.889
  -5   5  -1 3292.47 139.020
   5   5   1 3347.16 161.249
   5  -5   1 3609.17 247.787
  -5  -5  -1 3440.10 254.987
   5   5   1 3246.40 270.181
  -5   5  -1 3392.50 198.562
   5   5   1 3512.70 251.681
  -5  -5  -1 3564.15 255.290
   5  -5   1 3119.81 255.196
  -6  -5  -1 9027.82 462.575
   6   5   1 7920.31 448.187
  -6   5  -1 8005.30 400.083
  -6   5  -1 7918.06 321.213
  -6   5  -1 8166.80 236.906
   6   5   1 7877.50 241.811
   6  -5   1 8922.75 463.355
  -6  -5  -1 7730.07 389.354
  -6  -5  -1 8261.96 397.689
   6  -5   1 7389.07 386.355
   6   5   1 8347.49 419.998
  -6   5  -1 8270.73 454.804
   6   5   1 8057.56 368.864
   7   5   1 8682.54 460.362
   7  -5   1 9211.06 458.599
  -7   5  -1 8999.72 510.524
   7   5   1 8996.93 504.941
  -7   5  -1 9213.00 277.377
   7   5   1 9182.13 413.100
  -7  -5  -1 9042.07 442.593
  -7  -5  -1 9170.20 501.500
  -7   5  -1 9496.28 450.936
  -7  -5  -1 9397.68 447.227
   7  -5   1 9205.93 504.586
  -7   5  -1 9803.04 380.613
   7   5   1 9117.92 283.426
   7   5   1 8753.76 253.804
  -8   5  -1 15672.1 394.203
  -8   5  -1 15495.0 594.418
   8   5   1 15398.3 655.608
   8   5   1 15943.2 410.218
   8   5   1 15373.6 570.157
   8   5   1 15036.6 692.828
   8  -5   1 15133.0 624.487
  -8   5  -1 14959.9 688.337
   8  -5   1 14598.0 667.943
  -8  -5  -1 15645.2 690.042
  -8   5  -1 15170.8 501.876
  -8  -5  -1 14712.3 597.077
  -8  -5  -1 16138.6 605.642
  -9   5  -1 1304.26 165.556
  -9   5  -1 1350.56 129.695
   9   5   1 1059.75 207.441
  -9  -5  -1 1627.31 216.872
   9   5   1 1298.15 244.953
   9   5   1 1199.95 191.075
   9  -5   1 1495.04 260.068
  -9   5  -1 1039.96 172.824
  -9  -5  -1 1569.14 252.791
  -9  -5  -1 1257.48 188.802
   9   5   1 1186.83 135.280
   9  -5   1 1483.99 222.487
  -9   5  -1 963.861 203.243
  10   5   1 235.495 105.687
  10   5   1 247.616 85.7432
 -10   5  -1 193.938 170.290
  10  -5   1 303.555 154.731
 -10  -5  -1 103.192 88.2219
  10   5   1 119.357 139.443
 -10  -5  -1 177.237 92.7985
 -10   5  -1 58.3414 92.4443
  10  -5   1-43.4932 112.566
  10   5   1 251.066 188.581
 -10  -5  -1-139.089 134.679
 -10   5  -1 86.7871 85.3274
  11  -5   1 4513.28 415.756
 -11   5  -1 4668.55 370.980
  11   5   1 4386.79 453.037
 -11   5  -1 5135.34 489.370
  11   5   1 4934.76 464.094
 -11   5  -1 4744.29 335.410
 -11  -5  -1 5422.56 395.437
  11   5   1 5496.79 391.147
 -11  -5  -1 4502.12 377.078
 -11  -5  -1 4883.06 475.897
  11  -5   1 4560.35 447.919
 -12  -5  -1 21977.4 819.501
 -12  -5  -1 21448.9 853.561
  12   5   1 21853.8 816.282
 -12  -5  -1 22860.3 1032.16
  12  -5   1 21636.4 943.507
  12   5   1 21995.8 1028.93
 -12   5  -1 23308.5 833.056
 -12   5  -1 24450.6 1088.01
  12   5   1 22740.5 1014.02
  12  -5   1 21789.0 1015.20
  13  -5   1 315.120 216.606
  13   5   1-91.7243 183.707
 -13  -5  -1 116.528 125.936
 -13  -5  -1 66.9261 137.463
  13   5   1 169.430 181.178
  13  -5   1 84.1792 164.920
 -13   5  -1 92.4942 155.883
 -14  -5  -1 1538.38 307.494
 -14   5  -1 1541.34 330.635
  14   5   1 1514.25 325.562
  14  -5   1 1292.06 300.220
  14   5   1 1963.49 357.533
  14  -5   1 1536.89 293.802
 -15  -5  -1 2516.78 406.520
  15  -5   1 2633.48 391.673
  15   5   1 2197.13 388.153
  15   5   1 2603.78 423.103
 -15   5  -1 2891.78 433.364
  16  -5   1 1262.63 318.852
  16  -5   1 510.013 204.374
  17  -6  -1 150.874 202.131
 -17   6   1 249.712 215.005
  16   6  -1-160.883 184.922
  16  -6  -1-254.271 181.627
 -16  -6   1 353.731 194.780
 -16  -6   1-41.3906 128.055
 -16   6   1 34.2527 159.341
  15   6  -1 1417.15 317.980
  15   6  -1 1434.09 313.322
 -15  -6   1 1364.66 291.276
  15   6  -1 1293.64 258.839
 -15   6   1 1086.75 266.311
  15  -6  -1 1200.69 298.838
 -15  -6   1 1424.44 282.073
  15  -6  -1 1565.41 283.291
 -14  -6   1-38.1662 112.076
  14   6  -1 70.0559 184.312
  14   6  -1 109.647 151.460
 -14  -6   1 129.057 104.856
 -14   6   1-45.1580 114.593
  14  -6  -1 55.6195 148.878
  14   6  -1 84.1615 132.882
 -14   6   1 94.7706 162.920
  14  -6  -1 281.176 200.837
  13   6  -1-37.6901 126.436
  13   6  -1-10.9996 106.459
  13  -6  -1 44.6973 134.893
 -13  -6   1 98.2172 150.438
 -13   6   1 3.91511 84.7600
 -13  -6   1 141.451 136.382
 -13   6   1 122.344 159.012
  13  -6  -1 237.487 146.142
 -13   6   1 133.874 153.734
  13   6  -1 170.030 187.898
 -12   6   1 10044.8 644.138
  12   6  -1 8725.43 630.215
 -12   6   1 9400.71 493.613
  12  -6  -1 8918.26 614.473
  12   6  -1 9579.66 603.141
  12  -6  -1 9245.37 645.175
 -12  -6   1 9741.58 608.252
  12   6  -1 9473.00 648.349
  12  -6  -1 10564.0 586.784
 -12  -6   1 10228.7 628.786
 -12   6   1 8577.79 538.296
 -11   6   1 830.992 161.648
 -11   6   1 1368.36 255.885
  11   6  -1 978.244 142.307
  11   6  -1 1125.76 216.426
 -11   6   1 1042.99 170.457
  11   6  -1 838.469 219.425
 -11  -6   1 898.815 189.930
 -11  -6   1 831.240 196.175
  11   6  -1 907.169 231.003
 -11  -6   1 644.888 114.287
  11  -6  -1 1089.44 203.533
  11  -6  -1 1168.21 249.434
  10  -6  -1 2387.59 299.330
  10   6  -1 2698.41 205.788
  10  -6  -1 2552.89 266.940
 -10   6   1 2606.12 278.131
  10   6  -1 2711.37 329.849
 -10  -6   1 2563.87 290.481
  10   6  -1 2647.06 331.833
 -10   6   1 2422.46 237.314
 -10   6   1 2595.12 312.451
 -10  -6   1 2226.62 207.704
 -10  -6   1 2963.13 317.397
  10   6  -1 2360.18 285.445
  -9  -6   1 3836.28 348.496
   9   6  -1 4522.43 392.789
  -9  -6   1 3736.47 259.321
  -9  -6   1 4272.36 341.055
  -9   6   1 3763.08 317.634
   9   6  -1 4519.62 362.955
   9   6  -1 4144.17 233.392
  -9   6   1 4238.95 302.293
   9   6  -1 3894.35 357.921
   9  -6  -1 3637.79 347.022
   9  -6  -1 3831.64 291.827
  -9   6   1 3930.40 353.600
   8   6  -1 5091.83 389.973
   8   6  -1 5294.43 244.136
  -8   6   1 4705.24 303.311
  -8   6   1 5093.30 349.541
  -8  -6   1 5145.23 289.761
  -8   6   1 5062.61 387.882
  -8   6   1 5531.23 389.683
   8   6  -1 4363.33 362.796
  -8  -6   1 5045.12 358.639
   8   6  -1 5542.39 382.552
   8  -6  -1 6267.66 415.867
  -8  -6   1 4459.36 354.787
   8  -6  -1 4987.90 306.287
  -7   6   1 27217.1 759.942
  -7   6   1 28728.7 859.734
  -7   6   1 28537.5 832.361
   7  -6  -1 29083.0 823.310
   7   6  -1 29630.9 830.786
   7   6  -1 28092.1 844.151
   7   6  -1 28220.9 844.754
   7  -6  -1 28694.8 654.887
   7   6  -1 29830.7 527.486
  -7  -6   1 30002.8 672.894
  -7  -6   1 27093.2 811.555
   6   6  -1 208373. 2139.65
   6  -6  -1 210057. 1562.11
  -6   6   1 209721. 1985.16
   6   6  -1 215470. 2129.99
  -6   6   1 207788. 2159.72
  -6  -6   1 211503. 2139.73
   6  -6  -1 206786. 2026.55
  -6   6   1 212038. 1557.90
   6   6  -1 211782. 1302.11
  -6   6   1 213019. 2101.55
  -6  -6   1 211482. 1725.56
   6   6  -1 213139. 2163.61
   5   6  -1 61810.1 482.875
   5   6  -1 63395.3 1115.67
  -5  -6   1 63173.5 667.854
  -5   6   1 61484.6 1021.97
   5   6  -1 62023.0 1088.74
   5  -6  -1 62159.8 1017.76
  -5   6   1 63840.7 1128.64
  -5   6   1 65653.0 1103.32
   5   6  -1 63080.9 1106.75
  -5  -6   1 63074.4 917.233
  -5  -6   1 61240.8 1100.61
  -5   6   1 64405.4 749.463
   5  -6  -1 62906.5 745.098
   5   6  -1 63747.0 674.104
  -4  -6   1 32009.1 641.283
   4   6  -1 32413.9 463.980
  -4   6   1 32203.5 751.632
  -4   6   1 30432.4 688.613
   4  -6  -1 30793.9 430.528
   4  -6  -1 31646.2 655.660
   4   6  -1 31520.9 731.861
  -4  -6   1 30316.5 746.740
   4   6  -1 30976.9 735.982
   4   6  -1 30894.5 427.609
  -4  -6   1 30138.2 725.667
  -4  -6   1 31260.2 449.783
   3  -6  -1 22178.9 292.077
   3   6  -1 22530.3 589.236
  -3  -6   1 22386.6 393.115
  -3   6   1 23531.7 508.208
  -3  -6   1 23013.1 613.354
   3   6  -1 22137.0 431.705
  -3   6   1 22032.1 589.663
  -3  -6   1 23626.5 599.290
   3  -6  -1 22638.3 497.191
   3   6  -1 22523.1 592.035
  -3   6   1 24801.4 596.341
   2   6  -1 2585.01 143.549
  -2   6   1 2598.12 153.359
  -2  -6   1 2755.02 208.639
   2   6  -1 2951.55 210.150
   2   6  -1 3305.36 224.637
   2  -6  -1 2902.52 158.581
  -2   6   1 3040.33 210.418
  -2   6   1 3043.82 219.967
  -2  -6   1 2708.53 199.518
  -2  -6   1 2840.22 149.716
  -1   6   1 1758.92 90.8472
   1   6  -1 1808.96 125.853
   1  -6  -1 1780.49 90.8574
   1  -6  -1 1784.09 110.122
   1   6  -1 1644.56 162.101
   1  -6  -1 1719.57 153.231
   1   6  -1 1679.89 151.506
   1  -6  -1 1716.03 131.446
  -1   6   1 1491.82 149.471
  -1  -6   1 1949.17 168.565
  -1  -6   1 1874.67 127.989
  -1  -6   1 1759.68 90.8017
   1  -6  -1 2000.88 166.077
   1   6  -1 1723.33 145.385
   1  -6  -1 1856.46 166.611
  -1  -6   1 1795.88 148.453
  -1   6   1 1784.93 161.632
  -1  -6   1 1883.85 156.555
   0   6   1 22069.4 307.611
   0   6   1 22528.2 534.357
   0  -6   1 22506.4 466.855
   0   6   1 23525.8 554.451
   0  -6  -1 23497.8 544.794
   0   6  -1 22402.2 550.412
   0   6  -1 22540.7 471.341
   0  -6  -1 22034.9 352.265
   0  -6   1 23074.2 310.696
   0   6  -1 22103.2 456.898
   0  -6  -1 22500.6 535.811
   0  -6  -1 22002.3 389.326
   0   6   1 22202.9 384.657
   0  -6   1 22809.1 505.609
   0   6   1 22547.1 439.676
   0   6   1 21474.4 528.143
   0  -6  -1 22018.7 439.155
   0  -6   1 22092.2 546.754
   0  -6  -1 22146.6 542.615
   0  -6  -1 23096.7 313.483
   0   6  -1 22433.2 309.416
   0  -6   1 22245.5 464.002
   0   6  -1 22519.4 504.318
   1  -6   1 62482.2 851.068
   1   6   1 62980.5 917.385
   1   6   1 62057.9 757.178
   1  -6   1 61306.3 893.768
  -1  -6  -1 63127.0 859.574
  -1   6  -1 61848.3 716.862
   1  -6   1 62220.5 714.185
  -1  -6  -1 60247.9 758.461
  -1   6  -1 61410.4 607.080
  -1  -6  -1 60402.6 739.532
   1  -6   1 62369.8 804.302
  -1  -6  -1 59909.0 564.828
   1   6   1 62832.6 907.519
  -1   6  -1 61114.2 830.249
  -1  -6  -1 60682.3 605.406
  -1   6  -1 62507.7 812.759
   1   6   1 62541.0 759.611
  -1  -6  -1 61840.8 912.494
  -2  -6  -1 64544.6 727.714
  -2  -6  -1 65255.5 970.210
  -2   6  -1 63679.9 935.702
   2   6   1 64639.3 826.225
  -2  -6  -1 63839.2 911.404
  -2  -6  -1 62038.3 409.114
   2  -6   1 64060.6 812.502
   2   6   1 65453.9 889.280
   2   6   1 63662.2 938.733
   2  -6   1 64249.0 954.280
  -2   6  -1 65256.1 824.066
  -2   6  -1 63600.4 730.684
  -2   6  -1 62561.9 665.356
  -2  -6  -1 63504.0 888.649
  -2  -6  -1 64226.9 966.771
  -2  -6  -1 62703.1 813.627
  -3   6  -1 330.050 72.0103
   3   6   1 412.783 113.802
  -3  -6  -1 423.425 93.6788
  -3  -6  -1 371.010 85.8775
  -3   6  -1 302.476 52.6913
  -3  -6  -1 391.059 112.274
   3  -6   1 394.711 107.862
   3  -6   1 397.486 81.1610
  -3   6  -1 314.535 109.828
  -3  -6  -1 213.485 76.1295
  -3   6  -1 350.986 107.113
  -3   6  -1 291.727 77.0522
  -3  -6  -1 433.583 98.8075
   3   6   1 296.657 81.0476
   3  -6   1 124.294 64.3449
   3   6   1 404.382 96.3000
  -4   6  -1 25982.5 726.022
   4   6   1 25757.7 626.674
  -4   6  -1 25640.5 706.220
  -4  -6  -1 25656.4 666.592
   4  -6   1 25228.7 539.056
   4   6   1 24979.0 617.012
   4   6   1 25100.7 685.553
   4  -6   1 24263.8 672.890
   4  -6   1 25465.2 607.756
  -4   6  -1 25259.8 539.918
   4   6   1 25902.3 473.691
  -4  -6  -1 24836.5 661.078
   5   6   1 7159.78 366.056
  -5  -6  -1 7776.45 383.415
  -5  -6  -1 6564.49 358.615
   5   6   1 7049.49 245.538
  -5  -6  -1 6892.66 394.649
   5   6   1 6786.35 391.552
  -5   6  -1 6936.33 297.631
   5  -6   1 6719.48 343.687
   5   6   1 6594.94 337.828
   5  -6   1 6484.93 379.398
  -5   6  -1 6993.36 404.408
  -6   6  -1 129.265 106.615
  -6  -6  -1 254.650 118.147
   6   6   1 197.204 53.0937
   6  -6   1 161.792 78.9551
   6   6   1 170.739 28.6695
   6   6   1 158.920 82.4194
   6   6   1 285.211 105.518
  -6  -6  -1 190.204 100.048
   6   6   1 162.436 28.7104
   6   6   1 38.3353 93.4250
  -6   6  -1 340.992 82.3870
   6  -6   1 257.597 128.762
  -6   6  -1 241.359 46.7721
  -6  -6  -1 231.572 101.706
  -7  -6  -1 4466.76 362.038
  -7  -6  -1 4514.33 320.340
   7   6   1 3757.71 313.329
   7  -6   1 4235.40 318.772
  -7   6  -1 3755.07 177.659
  -7  -6  -1 4033.37 316.597
   7  -6   1 4329.81 353.998
   7   6   1 3709.81 148.244
  -7   6  -1 4113.71 313.226
   7   6   1 3763.46 343.364
   7   6   1 4046.75 292.339
  -7   6  -1 3788.12 348.926
  -7   6  -1 3938.69 251.287
   7   6   1 3772.61 168.212
   8  -6   1 272.035 129.714
  -8  -6  -1 61.0199 131.912
  -8   6  -1 184.784 131.656
   8   6   1 47.6428 105.222
   8   6   1-32.2206 86.6063
   8   6   1-11.9784 134.548
  -8   6  -1 105.898 55.4823
   8  -6   1 47.1441 92.0591
  -8   6  -1 82.9907 84.5999
  -8  -6  -1 190.979 93.3913
   8   6   1 47.8781 42.4247
  -8  -6  -1 22.7829 81.0392
  -8   6  -1-13.9365 61.6045
  -9   6  -1-53.4237 86.7048
   9  -6   1 80.3735 102.081
  -9   6  -1-6.26385 41.2564
  -9   6  -1 2.14087 111.543
   9   6   1 13.5314 103.203
  -9  -6  -1-89.9194 108.153
   9   6   1 184.580 156.428
  -9   6  -1-8.30815 66.0270
   9  -6   1-32.2482 136.701
  -9  -6  -1 111.677 99.0184
  -9  -6  -1-67.5488 105.515
   9   6   1 170.010 100.345
   9   6   1 39.1532 50.0175
 -10   6  -1 8630.09 504.444
 -10   6  -1 8981.99 614.239
 -10  -6  -1 8455.07 571.792
 -10   6  -1 8500.10 430.162
  10  -6   1 8105.02 571.832
 -10  -6  -1 7899.87 471.666
  10   6   1 8699.28 564.422
 -10  -6  -1 8111.10 500.972
  10   6   1 8465.35 482.836
  10   6   1 8017.65 570.209
  10  -6   1 9087.10 556.555
 -11  -6  -1 2505.54 341.926
  11  -6   1 2728.58 373.137
  11   6   1 2459.38 339.464
  11   6   1 2767.34 369.340
 -11  -6  -1 2795.73 311.112
 -11  -6  -1 2510.65 281.837
 -11   6  -1 2901.61 305.170
  11   6   1 2608.42 291.581
  11  -6   1 2383.88 305.227
 -11   6  -1 2466.69 248.229
 -11   6  -1 2515.20 350.994
  12   6   1 759.174 238.202
 -12   6  -1 810.549 189.118
  12   6   1 656.086 165.788
 -12   6  -1 854.424 221.172
  12   6   1 713.959 201.674
 -12  -6  -1 646.666 198.320
  12  -6   1 915.721 245.821
  12  -6   1 1083.76 253.445
 -12  -6  -1 498.387 144.607
 -12  -6  -1 745.252 188.798
 -13  -6  -1 1931.40 286.118
  13   6   1 1990.81 343.823
 -13   6  -1 2418.96 387.446
  13   6   1 2246.29 382.163
  13  -6   1 2635.78 392.473
 -13  -6  -1 2007.87 348.532
  13  -6   1 1939.47 312.179
  14  -6   1 112.774 145.752
  14  -6   1-184.255 164.950
  14   6   1-177.309 210.492
  14   6   1-77.9010 189.771
 -14  -6  -1 36.7935 149.532
 -14   6  -1 23.1515 137.361
 -15  -6  -1 199.536 178.939
 -15   6  -1 687.601 261.843
  15  -6   1 629.620 210.601
  15   6   1 489.370 232.341
  16  -6   1 1123.98 295.542
  16  -6   1 1206.97 290.212
 -16  -7   1-105.597 144.012
 -16   7   1 120.891 153.126
  16  -7  -1 84.9525 168.544
  15   7  -1 584.764 218.210
 -15  -7   1 69.1325 155.976
 -15  -7   1 239.752 199.056
 -15   7   1 102.168 175.576
  15   7  -1 28.2559 154.869
  15   7  -1 441.169 230.104
  15  -7  -1 50.8930 169.432
 -14   7   1 335.564 142.267
  14  -7  -1 505.551 173.384
  14   7  -1 322.468 185.706
  14  -7  -1 561.316 238.987
 -14  -7   1 517.382 189.911
 -14   7   1 357.129 204.539
  14   7  -1 324.058 202.272
  14   7  -1 437.667 194.853
 -14  -7   1 240.883 161.022
 -13   7   1 2434.48 290.292
  13  -7  -1 2275.86 358.211
 -13  -7   1 2006.26 305.960
  13  -7  -1 1919.45 275.227
  13  -7  -1 2393.02 355.033
  13   7  -1 1941.20 331.385
 -13   7   1 2487.91 322.264
 -13   7   1 2402.50 348.812
 -13  -7   1 1721.42 290.228
  13   7  -1 2136.12 346.140
  13   7  -1 2385.72 337.029
 -12   7   1 432.788 151.279
 -12   7   1 717.588 236.645
  12  -7  -1 511.114 155.091
 -12   7   1 371.519 120.721
  12  -7  -1 855.790 239.667
 -12  -7   1 578.501 188.072
  12  -7  -1 729.127 217.138
  12   7  -1 471.049 183.025
  12   7  -1 447.879 186.647
 -12  -7   1 149.462 130.815
  12   7  -1 313.028 160.630
  11   7  -1 504.910 159.482
 -11  -7   1-40.1962 114.057
 -11  -7   1 184.836 89.5935
 -11   7   1 180.354 145.077
 -11   7   1 266.980 98.6994
  11  -7  -1 213.136 133.335
 -11   7   1 92.2074 97.4132
 -11  -7   1 183.967 136.760
  11   7  -1-44.7300 134.981
  11   7  -1 28.8306 147.729
  11  -7  -1 151.561 135.330
  10   7  -1 1274.54 241.614
 -10   7   1 1819.18 270.901
  10  -7  -1 1291.64 189.263
 -10   7   1 1732.62 203.251
  10   7  -1 1269.99 224.400
  10  -7  -1 1839.00 274.642
  10   7  -1 965.770 209.695
  10   7  -1 1502.28 148.303
 -10  -7   1 1138.24 214.968
 -10   7   1 1178.17 199.339
 -10  -7   1 1525.11 186.517
 -10  -7   1 1428.73 231.652
   9   7  -1 10268.1 342.721
  -9   7   1 9784.84 560.644
  -9  -7   1 10894.9 461.402
   9   7  -1 10706.6 599.770
  -9  -7   1 9713.59 559.994
   9  -7  -1 9918.66 566.404
   9  -7  -1 10565.5 468.894
  -9   7   1 10656.1 530.533
   9   7  -1 10076.3 555.361
  -9   7   1 9991.32 458.367
   9   7  -1 10043.8 582.781
  -8   7   1 689.644 145.384
  -8   7   1 744.836 187.291
   8   7  -1 1105.49 212.500
  -8   7   1 921.343 145.812
   8  -7  -1 527.733 148.773
   8   7  -1 827.527 175.907
  -8  -7   1 894.869 144.911
   8   7  -1 911.593 104.036
   8   7  -1 910.738 200.126
  -8  -7   1 1073.78 204.400
   8  -7  -1 777.555 129.959
  -8   7   1 990.222 195.581
  -7  -7   1 5640.29 392.809
  -7  -7   1 5954.92 322.466
   7   7  -1 6003.62 225.253
   7  -7  -1 6179.63 301.889
  -7   7   1 5917.59 367.796
  -7   7   1 6351.55 407.967
   7   7  -1 5502.98 395.801
   7  -7  -1 5968.27 385.925
   7   7  -1 5712.24 399.416
  -7   7   1 6415.11 421.384
   7   7  -1 6064.75 395.390
  -6   7   1 45667.2 1028.75
  -6   7   1 44977.0 957.622
  -6  -7   1 46274.3 1040.37
   6   7  -1 44626.6 1023.71
  -6   7   1 46881.3 723.836
   6   7  -1 46135.9 580.925
   6  -7  -1 46798.9 982.251
  -6  -7   1 43256.5 577.700
   6   7  -1 44685.0 1032.50
   6   7  -1 44954.8 1019.60
   6  -7  -1 44997.0 716.139
  -6  -7   1 45726.5 863.188
  -6   7   1 44575.9 1045.30
   5   7  -1 33053.9 824.411
  -5   7   1 32857.5 846.102
  -5   7   1 33360.9 821.156
   5   7  -1 31641.7 427.311
   5   7  -1 33239.2 831.171
  -5   7   1 32454.9 774.908
  -5  -7   1 33204.6 843.247
   5  -7  -1 32771.3 762.640
  -5  -7   1 32231.6 468.656
  -5  -7   1 32448.8 710.061
   5  -7  -1 33879.4 540.976
  -4   7   1 4470.28 303.316
  -4  -7   1 4602.98 264.939
  -4  -7   1 4496.34 178.618
   4  -7  -1 4377.81 166.117
  -4  -7   1 5327.58 322.549
   4   7  -1 4629.79 302.923
  -4   7   1 4711.07 294.777
   4   7  -1 4717.19 303.214
   4  -7  -1 4660.70 264.368
  -4  -7   1 4802.12 322.681
   3   7  -1 16908.7 539.579
   3   7  -1 17230.4 546.113
  -3   7   1 17237.7 548.192
  -3   7   1 17817.4 465.189
   3  -7  -1 17105.0 273.843
   3   7  -1 15958.5 406.456
  -3   7   1 16740.7 516.180
  -3  -7   1 17516.5 562.990
  -3  -7   1 16783.4 356.447
   3  -7  -1 17102.4 450.981
  -3  -7   1 18194.9 554.586
  -2   7   1 27884.6 674.586
   2   7  -1 26847.8 648.220
  -2  -7   1 27506.7 641.036
  -2  -7   1 27345.0 680.162
  -2   7   1 27117.7 519.669
   2  -7  -1 27043.4 506.368
   2   7  -1 27660.6 670.161
   2  -7  -1 27344.9 580.650
  -2   7   1 27578.5 650.076
   2   7  -1 26597.5 503.149
   1  -7  -1 19290.4 389.845
  -1  -7   1 19920.8 511.033
  -1  -7   1 20068.2 293.164
  -1   7   1 19537.3 294.915
   1   7  -1 19164.0 437.822
   1  -7  -1 19024.2 330.527
   1   7  -1 20246.7 561.700
  -1   7   1 19170.4 538.254
  -1   7   1 19799.1 549.312
   1  -7  -1 19499.5 530.196
   1  -7  -1 19555.7 462.790
   1   7  -1 19387.5 526.995
  -1  -7   1 20390.6 460.205
   0  -7   1 9712.62 198.360
   0   7   1 10293.6 330.507
   0  -7   1 9639.84 335.739
   0  -7   1 9443.13 329.076
   0   7  -1 9385.88 388.219
   0   7   1 9129.91 194.271
   0  -7  -1 9586.33 197.867
   0   7   1 9207.31 372.228
   0   7  -1 9238.74 330.801
   0   7   1 10032.8 387.972
   0   7  -1 9200.21 323.051
   0  -7  -1 9748.26 321.295
   0   7  -1 9406.64 353.611
   0  -7  -1 9651.85 382.687
   0  -7  -1 9709.60 260.965
   0  -7   1 9491.90 363.260
   0   7  -1 9424.62 197.201
   0  -7  -1 9778.31 281.936
   1  -7   1 20326.5 451.170
  -1   7  -1 19307.3 443.474
  -1   7  -1 19876.8 506.028
   1  -7   1 19518.2 505.004
  -1   7  -1 18983.2 336.710
   1  -7   1 19015.0 524.084
  -1  -7  -1 18747.4 545.487
  -1  -7  -1 19436.3 455.539
  -1  -7  -1 19295.6 336.050
  -1  -7  -1 19324.7 352.147
  -1  -7  -1 19681.8 520.978
   1  -7   1 19463.3 495.400
   1   7   1 19511.5 449.944
   1   7   1 19616.5 546.951
   1   7   1 19859.5 473.781
  -1   7  -1 19064.5 495.303
  -1  -7  -1 18446.5 446.127
   1   7   1 19724.3 550.186
  -2  -7  -1 7397.87 337.290
   2   7   1 7977.39 328.554
  -2   7  -1 7376.76 339.420
  -2  -7  -1 7622.16 253.188
   2   7   1 7510.48 348.594
   2  -7   1 6999.19 337.175
   2   7   1 8078.00 314.840
   2  -7   1 8225.47 319.705
  -2  -7  -1 7551.59 355.961
  -2  -7  -1 7318.17 299.785
  -2   7  -1 7242.09 248.298
  -2  -7  -1 7358.82 165.704
  -2   7  -1 7130.58 301.821
  -2  -7  -1 7509.60 354.883
  -2   7  -1 7600.98 262.287
  -3  -7  -1 28.5482 70.4257
   3   7   1 75.4920 94.2340
  -3   7  -1 99.1205 85.1546
   3  -7   1-56.9908 67.9567
  -3   7  -1 86.1620 65.7713
  -3   7  -1 29.0210 32.5421
  -3  -7  -1-22.3326 67.2611
  -3   7  -1 42.0261 58.4215
  -3  -7  -1 141.306 68.8211
  -3  -7  -1-82.4658 94.4997
   3   7   1 92.4304 66.9866
  -3   7  -1-83.2030 90.3310
   3   7   1 41.2427 69.2452
   3  -7   1-40.6234 43.8449
   3  -7   1-19.8084 59.7698
  -4  -7  -1 2462.23 231.240
  -4   7  -1 2275.67 131.607
  -4   7  -1 2315.85 233.293
  -4   7  -1 1960.65 224.847
   4  -7   1 2287.32 222.967
   4  -7   1 2142.90 194.072
   4   7   1 2385.68 209.303
  -4   7  -1 2257.40 179.255
   4   7   1 2018.68 211.082
  -4  -7  -1 2193.20 214.888
   4   7   1 2711.71 218.470
   4   7   1 2162.74 149.570
  -5   7  -1 31280.1 887.005
   5   7   1 32120.3 768.786
   5  -7   1 32275.8 854.138
  -5  -7  -1 32328.1 827.879
   5  -7   1 31203.1 737.709
   5   7   1 31229.4 543.398
   5   7   1 32778.9 856.182
   5   7   1 32386.4 783.071
  -5   7  -1 31059.8 660.918
  -5  -7  -1 32840.2 816.201
  -6   7  -1 19972.6 398.442
  -6  -7  -1 19250.4 672.338
  -6  -7  -1 19110.2 649.279
   6   7   1 19550.8 410.446
   6   7   1 19861.4 726.732
  -6  -7  -1 20482.9 726.732
   6  -7   1 18911.4 610.620
   6  -7   1 19061.6 699.808
   6   7   1 20090.6 635.332
   6   7   1 21890.4 693.077
  -6   7  -1 19777.3 551.860
  -6   7  -1 19831.6 743.203
   7   7   1 6122.18 399.238
  -7  -7  -1 7096.97 414.270
   7   7   1 5935.41 213.182
   7  -7   1 6549.49 439.683
  -7   7  -1 6266.23 405.127
  -7   7  -1 5856.73 317.540
  -7  -7  -1 6230.42 442.822
  -7   7  -1 5965.41 437.549
   7   7   1 6798.64 389.510
   7   7   1 6263.94 442.890
   7  -7   1 6660.20 388.736
  -7   7  -1 6156.35 232.210
  -7  -7  -1 5945.23 389.330
  -8   7  -1-38.3476 88.3598
  -8   7  -1 40.5525 36.3513
   8   7   1-103.302 148.922
  -8  -7  -1 71.5945 132.215
  -8  -7  -1 79.4078 82.5067
  -8   7  -1-81.3711 65.6439
   8   7   1 76.1300 89.4135
   8   7   1 26.5675 21.8128
   8  -7   1 35.4899 82.2153
  -8   7  -1 149.392 147.940
   8  -7   1 51.0785 97.7839
   8   7   1 104.023 108.882
  -8  -7  -1 124.149 99.5063
  -9   7  -1 2105.08 149.926
  -9   7  -1 2100.20 264.083
   9  -7   1 2050.12 253.000
   9   7   1 2185.37 300.496
  -9   7  -1 2222.00 304.690
   9  -7   1 1944.79 280.378
   9   7   1 2080.43 242.719
  -9  -7  -1 1993.90 242.696
   9   7   1 1936.48 273.026
  -9  -7  -1 1778.13 247.610
  -9   7  -1 2262.61 220.108
  -9  -7  -1 1574.62 257.769
  10  -7   1 489.971 163.447
  10   7   1 604.865 149.612
 -10  -7  -1 430.850 181.590
 -10  -7  -1 672.088 188.729
 -10   7  -1-45.2657 138.280
 -10   7  -1 266.422 142.244
  10  -7   1 617.174 202.684
  10   7   1 639.312 203.742
  10   7   1 510.548 165.051
 -10  -7  -1 597.878 146.818
 -10   7  -1 596.839 134.027
 -11   7  -1 4302.90 383.648
 -11  -7  -1 4659.43 387.501
 -11  -7  -1 4614.29 468.494
  11   7   1 4993.59 466.083
 -11   7  -1 5071.24 354.225
 -11   7  -1 4575.69 468.259
  11  -7   1 4282.18 448.393
 -11  -7  -1 3831.80 381.342
  11  -7   1 4297.59 412.661
  11   7   1 5005.59 401.789
  11   7   1 4742.98 482.415
  12   7   1 93.9799 184.944
 -12   7  -1-80.0906 165.950
  12   7   1-100.425 134.292
 -12  -7  -1 118.316 114.892
 -12  -7  -1 309.510 136.403
  12  -7   1-54.2920 120.385
  12   7   1-36.4708 95.5353
  12  -7   1-0.17079 142.781
 -12  -7  -1 134.288 133.773
 -12   7  -1 3.85339 112.098
 -13   7  -1 1116.14 284.944
  13  -7   1 1779.03 344.241
  13   7   1 1808.18 344.096
  13  -7   1 1508.09 280.772
 -13  -7  -1 1293.78 315.332
 -13  -7  -1 1658.56 274.347
  13   7   1 1814.30 333.092
 -14  -7  -1 614.588 252.618
  14  -7   1 371.517 172.365
  14  -7   1 685.758 257.847
 -14   7  -1 43.5292 153.700
 -14  -7  -1-10.0248 104.338
  14   7   1 499.143 218.608
  14   7   1 279.247 207.371
 -15  -7  -1 1334.36 297.384
  15  -7   1 2006.72 434.903
 -15   7  -1 1389.94 335.939
 -15  -7  -1 1969.24 363.507
  15   7   1 1109.86 280.423
 -15   7  -1 1466.03 330.184
  16  -7   1 417.641 235.490
 -16  -8   1 276.833 159.274
 -16   8   1 251.149 188.650
  16  -8  -1 214.261 195.166
  15   8  -1 957.537 295.531
  15   8  -1 184.285 183.064
 -15   8   1 218.507 191.730
  15   8  -1 570.335 208.329
  15  -8  -1 831.799 282.054
 -15  -8   1 307.952 186.507
 -14   8   1 7283.32 548.143
  14   8  -1 6591.00 559.023
 -14  -8   1 6634.60 576.776
 -14   8   1 7686.72 643.764
  14  -8  -1 6998.46 622.684
  14   8  -1 7692.33 664.121
  14   8  -1 6448.63 603.154
 -13   8   1 3767.91 439.769
  13   8  -1 4607.17 499.120
  13  -8  -1 4811.67 417.456
  13   8  -1 3939.62 430.681
 -13  -8   1 4279.73 455.353
  13   8  -1 5134.00 528.339
  13  -8  -1 4580.65 484.473
  13  -8  -1 3814.32 456.836
 -13   8   1 4702.32 433.406
 -13   8   1 4740.25 413.180
  12  -8  -1 828.996 173.750
 -12  -8   1 724.945 194.595
  12  -8  -1 437.962 171.258
  12   8  -1 329.670 142.224
 -12   8   1 906.977 222.625
 -12   8   1 557.638 170.400
  12   8  -1 422.591 175.021
  12   8  -1 715.617 229.843
 -11   8   1 7636.07 560.686
  11   8  -1 8094.84 594.962
 -11  -8   1 7995.01 439.430
  11   8  -1 7625.87 571.079
  11  -8  -1 8098.36 584.024
 -11  -8   1 7514.39 544.891
 -11   8   1 7881.33 505.330
 -11   8   1 7455.15 429.567
  11  -8  -1 7614.30 458.161
  11   8  -1 7986.13 551.018
 -10  -8   1 101.417 87.8849
  10  -8  -1 183.417 147.295
 -10   8   1 294.360 157.411
  10   8  -1 228.690 140.699
 -10   8   1 73.5000 89.3107
  10   8  -1-118.580 183.298
 -10   8   1-20.0925 102.006
  10   8  -1 83.7860 90.6170
 -10  -8   1 7.86253 119.220
  10  -8  -1 145.231 111.446
  -9   8   1 945.860 188.845
   9   8  -1 1254.97 244.939
   9   8  -1 855.253 185.155
   9  -8  -1 936.265 151.496
  -9   8   1 933.853 203.708
  -9   8   1 1084.20 220.850
  -9  -8   1 837.978 181.277
   9   8  -1 717.229 196.655
   9  -8  -1 853.943 206.384
  -9   8   1 768.850 147.690
  -9  -8   1 858.913 150.679
   9   8  -1 691.534 89.0852
   8   8  -1 65.0219 42.2194
  -8   8   1 130.658 110.496
   8  -8  -1 103.273 84.0149
   8   8  -1 108.684 121.533
  -8  -8   1 236.756 157.933
   8   8  -1-18.1795 97.7019
  -8   8   1 96.8140 127.969
  -8  -8   1 48.5355 107.732
   8   8  -1-83.7689 126.144
  -8   8   1 10.4839 100.280
   8  -8  -1-145.761 125.388
   7  -8  -1 1809.49 240.737
  -7   8   1 1712.30 217.159
   7   8  -1 1870.12 253.134
  -7  -8   1 1872.89 252.833
  -7   8   1 1264.65 207.364
   7  -8  -1 1686.04 163.006
  -7  -8   1 1673.20 192.458
   7   8  -1 1185.26 200.360
   7   8  -1 1648.08 114.938
  -7   8   1 2038.66 253.995
   7   8  -1 1840.58 231.704
  -6  -8   1 122690. 920.966
   6   8  -1 124790. 1757.75
  -6   8   1 126032. 1767.60
   6   8  -1 123195. 1749.06
  -6  -8   1 126431. 1512.62
  -6  -8   1 125813. 1773.67
   6  -8  -1 125544. 1648.15
   6  -8  -1 126014. 1187.15
  -6   8   1 129459. 1823.31
  -6   8   1 121953. 1630.02
   6   8  -1 123027. 792.177
   5  -8  -1 18363.1 579.647
   5   8  -1 17152.0 621.247
  -5  -8   1 17267.7 634.760
   5  -8  -1 17208.2 383.070
  -5  -8   1 16655.5 337.482
  -5   8   1 17168.2 634.576
  -5   8   1 17396.0 593.904
   5   8  -1 17347.6 362.822
   5   8  -1 16954.6 622.537
  -5  -8   1 17772.3 561.195
   4   8  -1 4736.93 320.693
   4   8  -1 4567.22 244.138
   4  -8  -1 4694.56 175.871
  -4  -8   1 4885.33 322.523
  -4  -8   1 4341.31 313.933
  -4   8   1 4471.51 295.336
  -4   8   1 4752.98 322.497
  -4  -8   1 4933.37 191.933
   4  -8  -1 4480.92 271.730
   4   8  -1 4755.68 323.115
  -4  -8   1 4528.89 289.820
   3  -8  -1 8874.62 342.747
  -3   8   1 8504.12 414.046
  -3  -8   1 8445.87 378.388
  -3  -8   1 8744.54 274.128
  -3  -8   1 8685.38 402.806
  -3  -8   1 8568.36 420.566
  -3   8   1 8922.29 404.366
   3   8  -1 8103.34 397.944
   3   8  -1 9082.76 421.426
   3  -8  -1 8603.17 212.071
   3   8  -1 8196.54 309.733
  -2  -8   1 467.627 110.257
  -2   8   1 621.303 69.5565
  -2   8   1 608.591 135.522
  -2  -8   1 724.883 69.7247
  -2   8   1 526.094 81.9965
   2   8  -1 448.470 111.974
  -2  -8   1 726.256 135.203
   2   8  -1 545.007 117.540
   2  -8  -1 649.828 98.8846
   2   8  -1 703.764 98.0831
  -2   8   1 613.748 122.910
   1  -8  -1 40015.9 716.878
   1   8  -1 40577.6 691.642
   1  -8  -1 40622.4 610.652
  -1  -8   1 41131.1 780.969
  -1   8   1 39277.8 404.652
  -1  -8   1 40812.6 399.274
   1   8  -1 40879.0 840.194
   1  -8  -1 39406.4 525.707
  -1  -8   1 41544.0 710.877
  -1   8   1 40152.7 827.396
   1   8  -1 40450.1 811.836
  -1   8   1 39518.2 830.541
   1  -8  -1 40111.0 808.741
   0   8  -1 12335.7 400.616
   0   8   1 12405.9 215.088
   0   8  -1 12520.5 470.383
   0   8   1 13384.7 480.896
   0  -8   1 12677.9 412.013
   0   8   1 12084.6 451.567
   0  -8   1 12014.1 429.107
   0  -8  -1 12581.8 468.151
   0   8  -1 12159.4 436.578
   0  -8  -1 12820.5 346.860
   0  -8  -1 12225.7 390.965
   0  -8  -1 12273.0 328.413
   0  -8   1 12796.8 413.666
   0  -8  -1 12093.0 214.876
   0   8   1 12969.2 402.357
   0   8  -1 12141.5 214.746
   1   8   1 34955.5 776.373
  -1   8  -1 34221.6 706.138
  -1  -8  -1 35999.5 445.137
  -1  -8  -1 36032.6 672.184
   1   8   1 35774.6 640.767
   1   8   1 35842.1 790.061
  -1   8  -1 34964.4 447.883
  -1  -8  -1 34686.0 642.906
  -1  -8  -1 35461.8 798.047
  -1   8  -1 35075.0 654.205
  -1   8  -1 35466.5 727.907
  -1  -8  -1 34545.9 520.493
   1  -8   1 35472.2 750.574
   1   8   1 35767.8 680.062
   2   8   1 48012.2 823.694
  -2   8  -1 45473.0 881.364
  -2   8  -1 46729.9 819.952
   2   8   1 47715.5 815.567
   2   8   1 47608.4 923.908
  -2   8  -1 45628.8 612.796
  -2  -8  -1 47992.0 620.508
  -2   8  -1 45737.5 706.295
   2   8   1 44462.4 889.261
  -2  -8  -1 45928.2 889.793
  -2  -8  -1 45213.2 908.979
  -2  -8  -1 46511.2 475.175
  -2  -8  -1 44937.6 918.045
   2  -8   1 45833.4 886.119
  -3  -8  -1 10372.4 456.820
  -3   8  -1 10154.3 338.551
  -3   8  -1 9327.70 434.686
  -3   8  -1 10280.8 319.947
  -3  -8  -1 10990.9 463.158
  -3   8  -1 10375.1 391.470
   3   8   1 9823.26 440.141
   3   8   1 10022.2 417.551
   3  -8   1 10125.8 442.316
  -3  -8  -1 9983.94 332.688
  -3  -8  -1 10219.1 436.983
   3   8   1 10676.0 411.267
   4   8   1 17100.8 550.762
  -4  -8  -1 17368.8 489.376
  -4   8  -1 14930.6 377.018
  -4   8  -1 16278.5 600.050
   4   8   1 16206.1 428.662
  -4   8  -1 16798.7 488.433
   4  -8   1 15884.4 499.786
  -4  -8  -1 17269.9 612.802
  -4  -8  -1 17171.0 604.467
  -4   8  -1 16692.0 637.654
   4   8   1 16379.9 572.691
   4  -8   1 15364.5 575.714
  -4   8  -1 16103.5 493.578
   4   8   1 16189.4 557.296
   5   8   1 3080.67 278.436
   5  -8   1 3134.13 282.476
  -5   8  -1 3510.27 308.544
  -5   8  -1 3571.18 312.209
  -5   8  -1 3347.87 172.364
  -5  -8  -1 3717.35 307.969
   5   8   1 3273.62 262.074
  -5  -8  -1 3730.49 293.003
   5   8   1 3035.44 256.516
   5  -8   1 3581.32 258.413
  -5   8  -1 3602.36 244.416
   5   8   1 3252.12 187.609
  -6   8  -1 7364.07 356.236
   6   8   1 7107.99 398.851
   6   8   1 7665.51 461.991
   6   8   1 7096.02 412.170
  -6  -8  -1 7293.90 424.286
   6  -8   1 6930.76 438.856
  -6   8  -1 8053.73 492.572
  -6  -8  -1 7593.46 439.143
   6  -8   1 7451.78 388.153
   6   8   1 7032.87 262.721
  -7   8  -1 4648.87 397.256
   7   8   1 4637.79 391.363
   7  -8   1 4209.16 360.501
  -7  -8  -1 4566.94 358.354
   7   8   1 4534.81 333.814
  -7  -8  -1 5133.74 364.999
   7   8   1 4505.04 197.368
  -7   8  -1 4527.43 293.502
  -7   8  -1 4693.61 211.690
   7   8   1 4026.84 330.521
   7  -8   1 4947.62 345.164
   8   8   1 1933.33 283.854
  -8  -8  -1 2382.96 264.331
   8  -8   1 2369.92 258.264
   8   8   1 2734.95 295.674
  -8  -8  -1 2149.80 260.718
  -8   8  -1 2162.93 295.441
   8  -8   1 2705.47 315.888
  -8   8  -1 2158.21 217.407
   8   8   1 2096.31 244.295
  -8   8  -1 2414.35 274.815
  -8   8  -1 2193.84 145.833
  -9   8  -1 3756.37 401.280
   9   8   1 3688.11 362.446
  -9  -8  -1 3568.35 328.006
  -9   8  -1 3968.36 301.487
  -9  -8  -1 3914.44 366.694
  -9  -8  -1 3785.70 374.981
   9   8   1 3812.16 333.933
   9  -8   1 3052.83 344.248
   9  -8   1 3789.82 340.597
   9   8   1 3741.68 389.537
  -9   8  -1 3357.63 327.713
 -10   8  -1 1160.28 247.889
 -10  -8  -1 956.007 188.779
 -10   8  -1 1011.13 171.110
  10  -8   1 1165.09 212.758
  10   8   1 899.482 203.353
  10   8   1 1080.97 223.538
  10  -8   1 615.372 206.845
 -10  -8  -1 1100.64 223.507
 -10   8  -1 1061.70 201.479
  10   8   1 1092.50 202.243
 -10  -8  -1 1219.33 221.118
 -11   8  -1 21152.1 864.306
  11  -8   1 18982.2 829.817
 -11  -8  -1 20864.3 972.386
 -11   8  -1 19357.2 961.887
  11   8   1 19881.7 807.610
  11   8   1 21484.5 999.794
 -11  -8  -1 18890.7 841.108
 -11   8  -1 20530.6 720.433
  11   8   1 19329.5 904.887
 -11  -8  -1 18364.4 775.198
  11  -8   1 19882.2 950.362
 -12  -8  -1 8213.63 575.235
  12  -8   1 8426.15 662.318
  12   8   1 7612.19 632.253
  12  -8   1 8526.45 589.631
 -12   8  -1 8282.88 666.281
  12   8   1 8050.78 535.678
 -12   8  -1 8002.39 548.847
  12   8   1 7793.65 611.502
 -12  -8  -1 8620.94 551.236
 -12  -8  -1 7624.80 619.111
  13   8   1 413.586 209.908
  13  -8   1 230.190 178.884
  13  -8   1 197.231 135.768
 -13  -8  -1 205.099 150.375
 -13  -8  -1 115.937 112.816
  13   8   1 356.234 199.525
 -13   8  -1 140.803 198.290
 -13   8  -1 460.829 179.615
 -14  -8  -1 300.283 137.352
  14  -8   1 529.268 193.622
 -14   8  -1 45.8275 168.938
  14   8   1 281.912 198.132
 -14  -8  -1 157.195 146.470
  14  -8   1 251.774 187.525
  14   8   1 259.981 154.668
 -15   8  -1 846.144 265.806
 -15   8  -1 1153.13 288.773
  15   8   1 975.824 276.444
 -15  -8  -1 675.806 263.205
 -15  -8  -1 1102.28 286.201
 -16  -9   1 559.053 206.248
 -16   9   1 788.346 260.371
 -15   9   1 11307.6 825.812
  15  -9  -1 9544.89 753.652
 -15  -9   1 11148.0 781.275
  15   9  -1 11530.8 851.264
  15   9  -1 11219.9 834.599
  15   9  -1 10616.1 741.848
  14  -9  -1 6042.05 591.207
  14   9  -1 5545.34 563.835
 -14  -9   1 6103.23 558.326
  14   9  -1 5529.78 572.951
 -14   9   1 6586.97 607.581
  14   9  -1 6953.40 581.102
  14  -9  -1 6718.96 628.970
 -14   9   1 6181.31 511.220
  13   9  -1 816.587 245.383
  13   9  -1 787.561 216.901
 -13   9   1 1062.26 264.823
 -13   9   1 1046.11 231.690
  13   9  -1 682.111 230.241
  13  -9  -1 1084.50 293.977
  13  -9  -1 1140.24 287.329
 -13  -9   1 534.763 194.459
  12  -9  -1 2461.83 278.065
 -12   9   1 2288.38 340.964
 -12  -9   1 2329.31 337.026
  12   9  -1 1625.86 267.063
 -12   9   1 1721.92 247.265
  12   9  -1 1872.48 319.906
  12   9  -1 2074.32 337.682
  12  -9  -1 2325.15 339.847
 -11  -9   1 6031.32 399.580
 -11   9   1 5897.22 509.406
 -11  -9   1 6538.32 522.516
  11   9  -1 6266.14 534.138
 -11   9   1 6141.67 458.824
  11  -9  -1 5650.48 492.901
 -11   9   1 6884.59 414.026
  11   9  -1 7469.96 578.042
  11  -9  -1 6267.76 408.152
  11   9  -1 5955.30 485.558
 -10  -9   1 1408.21 194.346
 -10  -9   1 1223.98 234.711
  10   9  -1 1508.47 265.727
  10  -9  -1 1284.15 233.435
 -10   9   1 1723.64 215.198
  10   9  -1 1338.27 258.672
  10   9  -1 1470.02 243.155
  10  -9  -1 1624.29 206.875
 -10   9   1 1405.77 229.700
 -10   9   1 1522.81 260.837
   9   9  -1 4819.25 424.974
  -9   9   1 5085.66 434.254
  -9  -9   1 6162.53 467.333
   9   9  -1 5606.16 457.186
  -9  -9   1 5459.98 362.262
  -9   9   1 5060.20 444.216
  -9   9   1 5512.40 354.820
   9  -9  -1 5744.45 450.571
   9  -9  -1 5511.91 335.016
  -9   9   1 5327.47 401.032
   9   9  -1 5196.46 432.558
  -8   9   1 104057. 1870.54
  -8  -9   1 102988. 1819.00
  -8   9   1 103940. 1836.64
   8   9  -1 105118. 1841.88
   8   9  -1 105025. 1791.88
   8   9  -1 102791. 1810.52
  -8  -9   1 107431. 1544.12
  -8   9   1 104372. 1664.19
   8  -9  -1 103045. 1311.86
   8  -9  -1 105212. 1751.08
  -7   9   1 7954.84 499.243
  -7   9   1 6937.89 460.098
   7   9  -1 7420.06 458.436
  -7  -9   1 7830.36 413.890
   7   9  -1 7687.23 486.222
  -7   9   1 7412.58 431.917
   7  -9  -1 7087.02 316.777
   7  -9  -1 7222.52 438.821
  -7  -9   1 7394.32 471.690
  -6  -9   1 47981.0 1133.08
   6   9  -1 47434.6 585.849
  -6   9   1 47028.3 1044.87
   6  -9  -1 45514.2 1017.81
   6  -9  -1 49394.0 734.232
  -6   9   1 46590.8 1145.31
   6   9  -1 47941.8 1120.83
  -6  -9   1 47206.5 987.997
  -6   9   1 46716.5 1116.95
  -6  -9   1 45678.5 546.047
   6   9  -1 48184.5 1120.10
   5  -9  -1 72800.1 1185.98
  -5  -9   1 71556.5 701.032
   5   9  -1 76498.1 1356.82
  -5  -9   1 70987.1 1352.82
   5   9  -1 72453.8 1053.63
  -5  -9   1 71382.7 1185.17
  -5  -9   1 73651.4 1350.44
  -5   9   1 69928.4 1330.96
   5  -9  -1 70987.4 779.206
  -5   9   1 72168.4 1260.96
   5   9  -1 74446.1 1335.49
   4   9  -1 374.953 123.505
   4   9  -1 787.983 145.245
  -4  -9   1 543.217 126.995
  -4  -9   1 549.911 164.077
  -4  -9   1 671.092 146.178
  -4   9   1 491.170 122.017
   4   9  -1 445.585 97.8195
   4  -9  -1 600.170 117.985
  -4   9   1 656.840 148.073
   4  -9  -1 480.977 62.1110
  -4  -9   1 375.177 61.1347
   3  -9  -1 18984.2 339.945
   3   9  -1 18914.5 635.121
  -3   9   1 18276.8 606.938
  -3   9   1 18986.8 640.163
  -3  -9   1 18053.2 613.220
  -3  -9   1 18963.1 647.926
  -3  -9   1 18556.8 591.526
  -3  -9   1 19397.4 428.340
   3  -9  -1 19219.6 518.842
   3   9  -1 18344.9 626.898
   3   9  -1 19089.9 503.901
  -2   9   1 4412.97 304.610
   2   9  -1 3517.74 218.466
  -2  -9   1 3912.59 279.132
  -2   9   1 3622.55 145.608
   2  -9  -1 3534.00 154.647
   2   9  -1 3645.54 273.059
  -2   9   1 3354.30 263.890
  -2  -9   1 3641.29 143.112
   2   9  -1 3843.15 283.086
   2  -9  -1 3110.66 203.831
  -2  -9   1 3495.03 282.213
   1   9  -1 14049.9 517.727
  -1  -9   1 14265.4 219.675
   1  -9  -1 14589.6 397.065
  -1   9   1 14348.8 228.792
   1   9  -1 15461.6 547.211
  -1   9   1 15344.9 542.043
  -1   9   1 14639.7 532.090
   1  -9  -1 14527.8 517.423
  -1  -9   1 14982.7 500.020
   1  -9  -1 14341.2 347.911
   1   9  -1 14704.4 449.819
   0   9  -1 1514.08 186.863
   0  -9   1 1664.24 171.739
   0   9   1 1315.63 178.118
   0   9  -1 1454.31 158.291
   0  -9  -1 1720.41 142.537
   0   9   1 1368.33 177.709
   0  -9  -1 1837.45 202.162
   0  -9  -1 1381.03 125.914
   0  -9   1 1149.55 152.309
   0   9   1 1685.47 160.487
   0   9  -1 1572.00 177.301
  -1   9  -1 36906.7 793.633
  -1  -9  -1 35960.8 692.382
  -1   9  -1 35972.0 439.610
   1   9   1 38624.8 747.696
   1  -9   1 35275.2 792.874
   1   9   1 36805.9 850.488
   1   9   1 36957.5 831.091
  -1  -9  -1 37218.1 855.248
  -1   9  -1 36631.9 777.276
  -1  -9  -1 35598.4 437.583
  -2  -9  -1 25739.2 729.683
   2   9   1 25451.2 720.841
   2  -9   1 26520.8 706.300
  -2   9  -1 25862.7 453.848
   2   9   1 25975.0 708.560
   2   9   1 26764.2 645.627
  -2   9  -1 25198.4 571.487
  -2  -9  -1 27112.7 722.822
  -2  -9  -1 26709.7 401.383
  -2  -9  -1 26502.7 454.922
  -2   9  -1 26441.5 661.984
  -2   9  -1 25754.7 698.184
   2   9   1 26814.9 643.252
  -3  -9  -1 1141.66 177.573
   3   9   1 1694.69 181.334
  -3   9  -1 1213.26 147.822
  -3   9  -1 1292.46 124.787
  -3   9  -1 1350.90 133.911
  -3   9  -1 1390.88 183.108
  -3  -9  -1 1291.09 122.317
   3   9   1 1280.07 172.659
   3   9   1 1613.07 173.766
   3  -9   1 1493.50 188.116
   3   9   1 1427.30 186.674
  -3  -9  -1 1433.60 184.661
  -3  -9  -1 1237.33 172.184
  -4  -9  -1 6902.80 399.511
  -4   9  -1 6708.91 307.142
  -4   9  -1 6505.01 336.674
  -4   9  -1 6859.73 275.907
  -4   9  -1 6179.34 388.165
  -4  -9  -1 6980.58 406.570
   4   9   1 7512.34 384.646
   4   9   1 7268.82 394.138
   4  -9   1 6786.15 338.028
   4  -9   1 6341.16 381.567
  -4   9  -1 7155.91 434.762
  -4  -9  -1 7279.05 407.855
  -4  -9  -1 7303.45 317.968
   4   9   1 6260.56 365.211
  -5   9  -1 5507.65 239.547
  -5  -9  -1 5236.71 361.365
  -5   9  -1 5841.14 325.418
   5   9   1 5991.84 371.877
  -5  -9  -1 5267.85 372.473
   5   9   1 5537.60 351.866
   5  -9   1 5254.88 311.931
  -5   9  -1 5880.56 413.814
   5   9   1 5610.80 372.830
   5   9   1 5626.87 262.275
  -5   9  -1 5552.60 389.340
   5  -9   1 5207.28 367.989
  -5  -9  -1 6364.71 332.799
   6   9   1 60885.0 1219.84
  -6   9  -1 60141.0 1364.07
  -6  -9  -1 62060.6 1296.31
   6  -9   1 58147.0 1084.90
  -6  -9  -1 62061.7 1253.51
   6   9   1 58475.1 799.187
  -6   9  -1 59760.3 1057.92
  -6   9  -1 57802.7 763.939
   6   9   1 60034.1 1287.43
   6  -9   1 60135.5 1284.47
   6   9   1 59586.7 1205.53
  -7   9  -1 3642.36 275.981
   7   9   1 3011.84 322.714
   7  -9   1 2814.49 304.699
   7   9   1 3417.75 301.152
  -7   9  -1 3263.82 184.924
  -7  -9  -1 3328.67 322.963
  -7  -9  -1 3532.71 318.010
  -7   9  -1 3402.49 352.204
   7   9   1 3655.22 326.059
   7  -9   1 3458.25 296.745
  -8   9  -1 7.47239 104.236
  -8   9  -1 9.10623 37.3650
  -8  -9  -1 45.5449 102.807
   8  -9   1-97.3954 109.353
  -8   9  -1 81.2639 76.2596
  -8  -9  -1-185.059 112.906
   8   9   1 298.288 182.507
   8   9   1 31.4339 119.473
   8   9   1-67.0819 100.661
   8  -9   1 47.2092 101.659
  -8   9  -1 2.80735 104.064
   9   9   1 1127.83 234.747
   9   9   1 807.253 188.396
  -9  -9  -1 1202.16 214.071
  -9  -9  -1 1093.28 221.742
   9  -9   1 1089.87 193.194
   9   9   1 658.455 162.463
  -9   9  -1 674.406 199.174
  -9   9  -1 967.000 161.295
  -9   9  -1 1150.94 216.067
   9  -9   1 670.666 196.119
  10   9   1 381.184 183.040
 -10  -9  -1 452.930 146.415
  10  -9   1 341.947 142.280
  10   9   1 531.226 164.762
  10  -9   1 133.343 128.004
 -10   9  -1 306.964 162.118
 -10   9  -1 261.609 116.237
  10   9   1 409.703 179.441
 -10   9  -1 284.159 164.740
 -10  -9  -1 246.343 126.280
 -11   9  -1 1335.90 297.061
  11  -9   1 725.088 226.777
 -11  -9  -1 1053.07 229.989
  11   9   1 1151.59 222.248
 -11  -9  -1 1290.14 227.480
  11   9   1 915.874 226.060
  11  -9   1 1024.45 233.502
 -11   9  -1 1385.86 257.033
  11   9   1 900.964 228.884
  12   9   1 10447.4 710.472
  12   9   1 11133.9 765.666
  12  -9   1 12568.6 708.448
 -12   9  -1 11359.2 680.163
 -12  -9  -1 11304.6 643.607
  12  -9   1 10520.4 743.749
 -12  -9  -1 11780.5 704.944
  12   9   1 10976.7 643.271
 -12   9  -1 12237.3 812.689
  13  -9   1 9931.71 666.282
  13  -9   1 9878.74 755.208
 -13   9  -1 9955.37 647.995
 -13  -9  -1 9314.80 647.045
  13   9   1 9337.13 743.246
  13   9   1 9021.56 688.662
 -13   9  -1 10341.1 780.142
 -14   9  -1 30.0856 168.978
  14   9   1 150.496 159.329
  14  -9   1 117.067 178.820
  14   9   1-300.330 201.031
 -14  -9  -1 158.059 139.826
  14  -9   1-101.855 146.828
 -14  -9  -1 149.195 146.756
 -14   9  -1 149.633 184.128
 -15  -9  -1-65.9683 163.260
  15   9   1-272.944 202.403
 -16 -10   1 428.426 246.238
  15 -10  -1 939.727 287.900
  15  10  -1 1335.15 330.845
  15  10  -1 1316.50 289.337
 -15 -10   1 1629.72 317.119
 -15  10   1 1244.75 296.474
 -14  10   1 598.169 243.266
  14  10  -1 505.493 219.798
  14 -10  -1 516.524 253.132
 -14 -10   1 172.483 150.770
  14  10  -1 611.907 248.145
  14  10  -1 1092.88 306.048
  14 -10  -1 817.207 267.920
 -13  10   1 2638.76 391.354
  13 -10  -1 3401.89 448.570
  13  10  -1 2833.74 414.279
  13  10  -1 3459.12 423.882
 -13  10   1 2559.47 329.440
  13  10  -1 2499.18 378.487
  13 -10  -1 2688.07 396.260
 -13 -10   1 2718.94 386.095
 -12  10   1 1015.30 235.663
  12  10  -1 1078.89 270.565
  12 -10  -1 1235.63 283.586
  12  10  -1 972.841 242.007
 -12 -10   1 1160.47 243.822
  12  10  -1 732.661 204.490
 -12  10   1 1044.29 215.755
 -11  10   1 358.425 165.333
  11 -10  -1 336.098 190.389
  11  10  -1 1079.13 244.993
 -11 -10   1 576.852 194.569
  11 -10  -1 719.001 163.862
 -11 -10   1 799.166 175.969
  11  10  -1 647.814 187.288
 -11  10   1 389.864 142.768
  11  10  -1 506.304 185.103
  10 -10  -1 144.186 151.332
  10  10  -1 407.162 184.307
  10  10  -1 117.493 117.804
  10 -10  -1 283.660 119.826
  10  10  -1 17.6259 140.836
 -10 -10   1 236.550 111.791
 -10 -10   1 47.1188 123.402
 -10  10   1 201.778 136.551
 -10  10   1-4.73825 116.441
 -10  10   1 383.431 116.224
  -9  10   1 181.873 136.979
   9 -10  -1 98.8374 156.331
  -9  10   1 264.717 157.665
  -9 -10   1 90.5289 141.371
   9  10  -1-24.5336 135.224
  -9  10   1 353.093 168.491
  -9 -10   1-128.148 101.201
   9  10  -1 84.2891 157.922
   9 -10  -1 99.0461 83.8865
   8  10  -1 73559.9 1545.57
  -8 -10   1 73369.3 1347.11
  -8  10   1 71990.6 1606.78
   8 -10  -1 72166.8 1478.09
  -8  10   1 72024.4 1426.66
  -8  10   1 73532.6 1577.78
  -8 -10   1 71785.2 1552.07
   8 -10  -1 74220.9 1096.17
   8  10  -1 73209.8 1575.36
  -7  10   1 16265.5 716.583
   7  10  -1 15666.4 692.104
  -7 -10   1 14692.4 684.358
  -7  10   1 13838.7 677.036
   7 -10  -1 14466.9 624.730
   7  10  -1 14719.9 683.629
  -7  10   1 14751.3 638.447
   7 -10  -1 14450.8 444.451
   7  10  -1 14490.3 294.462
  -7 -10   1 14960.4 596.990
   6  10  -1 1819.92 241.987
   6 -10  -1 1625.02 215.646
   6  10  -1 1894.51 137.513
  -6 -10   1 1837.42 245.112
   6  10  -1 1499.96 220.899
  -6 -10   1 1488.04 100.012
   6 -10  -1 1650.76 139.356
  -6  10   1 1719.79 224.822
  -6  10   1 1963.51 259.309
  -6 -10   1 2146.22 232.866
  -6  10   1 1635.55 240.476
  -5 -10   1 958.497 89.6030
   5  10  -1 1257.17 151.553
   5 -10  -1 1278.51 172.810
   5 -10  -1 1185.96 107.614
  -5 -10   1 973.850 177.944
  -5  10   1 1266.05 199.957
   5  10  -1 1041.72 184.853
  -5  10   1 1226.99 190.998
  -5 -10   1 1022.08 166.071
   5  10  -1 1349.92 198.971
  -5 -10   1 1312.42 205.320
  -4 -10   1 1788.19 223.067
   4  10  -1 833.853 121.725
  -4 -10   1 917.384 164.012
   4 -10  -1 990.305 143.339
  -4 -10   1 886.166 151.559
  -4  10   1 1200.62 202.778
  -4 -10   1 1057.63 100.926
   4  10  -1 953.564 176.982
   4 -10  -1 901.088 84.4483
  -4  10   1 973.701 168.973
   4  10  -1 990.783 167.158
   3 -10  -1 12175.4 435.945
  -3  10   1 11727.9 507.785
   3  10  -1 12259.8 533.079
  -3 -10   1 12472.7 554.033
  -3 -10   1 12626.4 519.914
  -3  10   1 12011.5 535.021
  -3 -10   1 12007.8 518.688
  -3 -10   1 11989.0 356.008
   3  10  -1 12399.4 433.653
   3  10  -1 13757.7 567.160
  -2  10   1 27.1722 85.0389
  -2 -10   1 43.9216 24.5048
   2  10  -1 187.553 104.880
  -2  10   1 134.836 98.3375
  -2 -10   1 17.8582 97.6128
  -2  10   1 35.4302 28.3638
   2 -10  -1 68.2707 60.8912
   2 -10  -1 49.2782 103.062
   2  10  -1 4.37871 73.9634
   2 -10  -1 20.5374 42.4221
   2  10  -1 136.013 75.5449
  -2 -10   1 13.0814 67.7245
   1  10  -1 1569.57 189.592
  -1 -10   1 1242.26 163.884
   1 -10  -1 1505.49 144.026
   1 -10  -1 1362.64 122.326
  -1  10   1 1331.76 174.360
   1 -10  -1 1600.52 198.406
  -1  10   1 1487.40 192.670
   1  10  -1 1476.42 159.869
   1  10  -1 1364.05 188.326
   0 -10  -1 3214.28 196.720
   0  10   1 3090.67 267.948
   0  10   1 2742.35 256.285
   0 -10   1 2868.99 241.774
   0  10  -1 3004.84 233.697
   0 -10   1 3545.57 253.154
   0  10   1 3456.99 243.335
   0  10  -1 3238.07 263.256
   0 -10  -1 3780.51 289.244
   0 -10  -1 2987.37 193.452
   0  10  -1 2853.10 261.489
   1  10   1 4296.07 311.457
  -1  10  -1 4669.08 307.057
  -1  10  -1 4482.74 289.726
  -1 -10  -1 4358.03 142.492
   1 -10   1 4294.80 296.362
  -1  10  -1 4646.85 150.110
   1  10   1 4326.01 269.395
  -1 -10  -1 4927.85 339.429
   1  10   1 4918.68 321.696
   2  10   1 19903.7 653.971
   2 -10   1 20189.1 642.460
   2  10   1 19846.8 674.057
  -2 -10  -1 21395.2 399.480
  -2  10  -1 20890.9 629.781
  -2  10  -1 20689.9 401.086
  -2 -10  -1 21114.4 692.811
  -2 -10  -1 19474.5 645.690
   2  10   1 20366.5 598.186
  -2  10  -1 19274.2 629.468
  -2 -10  -1 20251.6 387.059
  -3 -10  -1 1101.89 182.867
   3  10   1 1020.33 161.646
  -3  10  -1 1197.86 159.434
   3  10   1 1223.60 173.244
  -3  10  -1 1192.35 119.271
  -3 -10  -1 1174.16 119.173
   3  10   1 1207.67 166.471
   3 -10   1 1262.82 183.448
  -3  10  -1 867.259 159.967
  -3 -10  -1 1042.33 179.825
  -3 -10  -1 1060.55 62.1715
   3  10   1 1231.54 180.010
  -3 -10  -1 1033.76 174.737
  -4 -10  -1 10613.2 525.145
   4  10   1 11146.5 482.075
   4  10   1 11475.7 508.081
   4 -10   1 11162.7 446.436
  -4 -10  -1 11303.7 393.002
  -4  10  -1 11725.7 570.572
  -4 -10  -1 10617.6 511.909
   4  10   1 11755.0 525.013
  -4  10  -1 11430.1 470.926
  -4  10  -1 10896.1 390.320
  -4  10  -1 10763.2 372.252
  -4  10  -1 12021.0 553.899
   4 -10   1 11280.0 522.654
  -4 -10  -1 11412.0 539.308
  -5  10  -1 17304.6 720.305
  -5 -10  -1 17543.0 545.932
   5 -10   1 15929.1 549.665
  -5  10  -1 16484.6 534.754
  -5 -10  -1 16670.3 676.090
   5  10   1 16536.1 621.056
  -5  10  -1 16192.4 442.484
  -5  10  -1 16446.6 570.596
  -5 -10  -1 17396.8 677.304
   5 -10   1 16126.0 657.145
   5  10   1 17568.8 664.553
  -5  10  -1 16544.9 688.803
   5  10   1 17360.8 669.149
   6 -10   1 1147.43 206.662
   6  10   1 1192.54 190.998
   6 -10   1 1242.54 176.363
  -6  10  -1 966.895 110.913
  -6  10  -1 1089.94 158.622
  -6  10  -1 863.619 154.417
   6  10   1 859.085 108.611
   6  10   1 1404.54 228.807
  -6 -10  -1 1192.01 174.119
  -6  10  -1 1025.33 202.891
  -6 -10  -1 989.577 190.613
  -6  10  -1 1162.67 229.189
  -6 -10  -1 1195.81 202.310
   6  10   1 1004.47 179.601
   7  10   1 993.296 190.958
   7 -10   1 600.577 135.128
   7 -10   1 837.886 192.477
  -7 -10  -1 698.558 169.313
  -7 -10  -1 1022.81 191.352
  -7  10  -1 776.801 202.526
  -7  10  -1 668.705 145.117
   7  10   1 973.969 185.925
   7  10   1 839.135 198.463
  -8 -10  -1 625.708 160.893
   8 -10   1 974.782 168.319
   8  10   1 1251.50 234.459
  -8 -10  -1 1061.93 208.452
   8  10   1 976.233 186.693
   8  10   1 1069.86 197.421
   8 -10   1 912.658 215.603
  -8  10  -1 1046.69 166.274
  -8  10  -1 658.691 176.409
  -9  10  -1 11073.9 631.835
  -9  10  -1 11401.8 706.338
   9 -10   1 11943.1 694.291
   9  10   1 11656.3 618.689
   9  10   1 11282.1 673.068
  -9 -10  -1 11101.9 643.342
   9  10   1 10952.8 628.989
  -9 -10  -1 11489.5 619.093
  -9  10  -1 11914.4 541.923
   9 -10   1 11847.9 593.522
 -10 -10  -1 11565.1 678.828
 -10 -10  -1 11739.6 641.070
 -10  10  -1 12129.8 682.426
  10 -10   1 11541.6 718.566
  10 -10   1 11783.9 625.223
  10  10   1 12282.8 743.183
  10  10   1 12600.8 661.861
 -10  10  -1 11410.9 547.301
 -10  10  -1 12618.4 776.329
  10  10   1 12086.3 695.200
  11  10   1 3405.73 360.314
  11 -10   1 2591.58 363.232
 -11 -10  -1 3228.85 376.023
  11 -10   1 2925.03 332.655
  11  10   1 3646.61 447.439
 -11 -10  -1 3188.33 357.370
 -11  10  -1 2789.44 396.694
 -11  10  -1 3116.27 362.896
  11  10   1 3337.38 395.592
 -12 -10  -1 1233.53 242.661
  12  10   1 1104.63 286.819
 -12  10  -1 628.411 189.609
  12  10   1 354.811 197.876
  12 -10   1 1032.15 209.364
  12 -10   1 835.198 272.822
 -12  10  -1 1333.76 308.156
 -12 -10  -1 1057.37 242.380
  12  10   1 826.782 222.279
 -13  10  -1 2382.91 345.632
  13  10   1 2539.43 392.946
  13 -10   1 2789.75 359.670
 -13  10  -1 2609.99 426.077
 -13  10  -1 3330.60 424.436
 -13 -10  -1 2695.18 378.658
  13  10   1 3122.48 464.534
  13 -10   1 2329.67 404.198
 -13 -10  -1 2563.29 362.223
 -14 -10  -1 467.105 194.947
  14  10   1 351.061 195.581
  14  10   1 103.429 151.136
 -14  10  -1 407.892 200.430
 -14  10  -1 330.523 210.183
 -14 -10  -1 182.439 123.699
  14 -10   1 201.159 171.682
 -15 -10  -1 91.6463 154.129
  15  11  -1 1376.24 297.238
 -15  11   1 1920.30 366.948
 -15 -11   1 1137.62 304.541
  14 -11  -1 3037.22 438.933
  14 -11  -1 3912.72 507.185
 -14  11   1 3705.68 421.554
 -14 -11   1 3506.09 456.040
  14  11  -1 2954.49 396.503
 -14  11   1 3836.19 488.250
  14  11  -1 3267.14 471.902
 -13  11   1 2126.02 358.146
  13  11  -1 2441.00 393.686
  13 -11  -1 2481.07 402.262
 -13  11   1 2144.26 300.810
  13  11  -1 2173.74 343.101
  13 -11  -1 2120.41 373.595
 -13 -11   1 1866.93 337.904
 -12  11   1 241.111 171.731
 -12  11   1 70.8086 127.640
  12 -11  -1 164.812 155.160
  12  11  -1 294.037 173.967
  12  11  -1 305.178 188.498
 -12 -11   1 195.123 153.255
  11  11  -1 3307.92 388.284
 -11 -11   1 3082.27 383.410
  11 -11  -1 3089.03 383.438
 -11  11   1 2707.94 362.074
  11  11  -1 2881.65 370.966
 -11  11   1 2807.65 326.798
 -11 -11   1 3003.31 303.726
 -10  11   1 421.528 178.888
 -10 -11   1 706.218 220.220
  10 -11  -1 804.601 217.110
  10  11  -1 711.934 200.060
 -10  11   1 967.622 238.707
 -10 -11   1 746.570 180.379
  10  11  -1 675.529 208.702
 -10  11   1 768.362 205.501
 -10  11   1 532.018 129.895
   9 -11  -1 22129.0 881.879
  -9  11   1 22785.4 946.611
   9  11  -1 22602.0 919.530
   9  11  -1 22967.0 943.205
  -9 -11   1 21450.6 912.546
  -9  11   1 23201.2 861.318
  -9 -11   1 24675.8 828.744
  -9  11   1 22357.8 962.068
   9 -11  -1 21844.3 643.129
  -8 -11   1 19572.9 841.003
   8 -11  -1 19760.1 792.940
  -8  11   1 21046.1 794.990
  -8  11   1 20545.5 886.970
  -8 -11   1 20978.5 751.803
   8 -11  -1 19243.7 556.189
  -8  11   1 20331.6 869.338
   8  11  -1 19109.8 824.765
   8  11  -1 19737.9 828.443
  -7  11   1 11142.4 616.121
  -7  11   1 10545.7 550.033
   7  11  -1 10186.0 582.461
  -7 -11   1 9658.73 575.503
  -7 -11   1 10587.1 533.747
   7  11  -1 10211.5 291.997
   7 -11  -1 10627.2 548.399
   7 -11  -1 10440.8 376.352
   7  11  -1 10103.9 580.242
  -7  11   1 10306.0 603.554
  -6  11   1 1122.71 195.757
  -6 -11   1 1247.81 190.938
  -6  11   1 1166.85 216.577
   6 -11  -1 1469.71 212.820
   6  11  -1 1083.59 213.621
  -6 -11   1 1324.15 220.381
   6  11  -1 1127.10 208.315
  -6 -11   1 976.359 80.3597
   6  11  -1 1330.24 132.076
   6  11  -1 1350.77 173.125
   6 -11  -1 1510.21 137.689
  -5 -11   1 206.917 115.118
   5 -11  -1 197.474 48.0006
  -5  11   1 90.4701 101.257
   5 -11  -1 266.158 121.300
  -5  11   1 364.848 136.533
  -5 -11   1 311.094 120.364
   5  11  -1 209.780 84.5322
   5  11  -1 149.747 87.9916
  -5 -11   1 286.189 118.393
  -5 -11   1 154.871 46.6119
   5  11  -1 121.970 104.645
  -4 -11   1 364.283 75.6080
   4  11  -1 302.437 114.261
  -4  11   1 346.716 129.288
  -4 -11   1 501.153 152.568
   4  11  -1 331.019 94.5630
  -4 -11   1 395.913 137.824
  -4  11   1 451.511 123.474
   4  11  -1 240.205 113.296
   4 -11  -1 436.430 107.632
   4 -11  -1 317.855 63.6739
  -4 -11   1 419.671 144.526
   3  11  -1 22871.8 625.503
  -3  11   1 23036.7 744.068
  -3 -11   1 21788.5 731.690
  -3 -11   1 22843.0 733.796
   3 -11  -1 23328.2 623.149
   3  11  -1 23496.0 775.427
  -3 -11   1 22165.2 770.485
   3  11  -1 23393.0 765.704
  -3 -11   1 22942.2 416.648
  -3 -11   1 22172.0 509.189
  -3  11   1 22570.5 761.228
  -2  11   1 4321.92 334.738
   2  11  -1 3520.18 302.083
   2 -11  -1 3978.32 247.381
  -2  11   1 3764.76 133.338
   2 -11  -1 4464.06 332.157
   2  11  -1 3523.79 299.111
   2  11  -1 3955.77 263.191
  -2 -11   1 3512.48 314.390
  -2 -11   1 3753.66 125.832
   2 -11  -1 4034.76 195.285
  -2  11   1 4078.44 319.219
  -2 -11   1 3823.16 296.952
   1  11  -1 150226. 1852.60
   1 -11  -1 151166. 1438.39
   1  11  -1 151692. 1628.87
  -1 -11   1 149622. 1761.14
   1 -11  -1 146939. 1833.91
   1  11  -1 150390. 1876.87
  -1  11   1 148607. 1853.24
  -1  11   1 149391. 1879.19
   1 -11  -1 148776. 1273.15
   0 -11  -1 4438.32 243.598
   0 -11   1 5210.87 317.699
   0 -11   1 5033.82 325.482
   0  11   1 4843.72 351.079
   0  11   1 5090.43 312.953
   0  11  -1 4868.28 345.286
   0  11   1 4511.26 327.826
   0  11  -1 5270.67 352.068
   0 -11  -1 5264.80 362.706
   0  11  -1 4800.89 314.840
   0 -11  -1 4496.04 248.092
   1  11   1 48073.0 1046.29
  -1  11  -1 47907.0 1011.86
   1  11   1 48734.0 945.508
  -1 -11  -1 48007.9 1071.85
  -1 -11  -1 45352.7 405.751
   1 -11   1 49209.7 1011.82
  -1  11  -1 48309.9 990.728
  -1  11  -1 46687.2 424.192
   1  11   1 48221.8 1074.28
  -2  11  -1 38918.7 906.651
   2  11   1 41066.0 1008.00
  -2 -11  -1 39263.2 960.402
  -2 -11  -1 39279.8 525.695
   2 -11   1 39520.1 928.310
  -2  11  -1 38869.8 531.493
   2  11   1 38747.7 872.432
  -2  11  -1 39739.0 945.670
   2  11   1 38308.8 934.301
  -2 -11  -1 40772.6 1002.08
  -2 -11  -1 39149.7 578.110
  -3 -11  -1 5884.54 388.480
  -3  11  -1 6222.12 256.187
  -3 -11  -1 5822.26 166.266
   3  11   1 5755.69 391.621
  -3 -11  -1 6284.24 408.633
  -3  11  -1 5831.57 350.916
  -3  11  -1 5953.47 387.666
   3  11   1 6316.57 369.023
  -3 -11  -1 6290.08 411.347
   3  11   1 5838.53 383.427
  -3 -11  -1 6140.74 251.590
   3  11   1 6043.11 352.495
   3 -11   1 6843.66 404.690
  -4  11  -1 618.417 153.636
   4  11   1 509.527 130.992
   4  11   1 730.947 160.450
  -4 -11  -1 548.565 101.757
  -4  11  -1 690.050 141.809
   4 -11   1 712.998 181.565
  -4 -11  -1 769.431 177.825
   4 -11   1 574.867 112.903
  -4  11  -1 621.123 102.959
   4  11   1 841.855 150.339
   4  11   1 1000.64 185.127
  -4  11  -1 371.720 129.268
  -4 -11  -1 787.186 174.954
  -4 -11  -1 723.782 164.708
   5  11   1 7536.93 438.835
  -5  11  -1 7207.53 475.587
   5 -11   1 7346.47 383.893
  -5 -11  -1 7143.28 348.494
   5  11   1 6568.38 425.652
  -5 -11  -1 8221.23 491.507
  -5 -11  -1 6774.47 448.876
  -5  11  -1 6719.69 469.804
   5 -11   1 7004.09 447.155
   5  11   1 6521.59 425.644
  -5  11  -1 7177.82 403.875
  -5  11  -1 7015.16 348.252
   6  11   1 9.62476 125.562
   6  11   1 97.5317 111.399
  -6  11  -1 101.620 82.7182
  -6 -11  -1 135.170 132.577
   6 -11   1 225.402 98.5971
   6  11   1 141.095 90.1900
   6 -11   1 110.923 115.500
  -6  11  -1 40.3261 77.9731
  -6 -11  -1 112.739 75.6441
  -6  11  -1 303.379 179.648
  -6 -11  -1 209.511 143.552
  -6  11  -1 38.8410 101.238
   7  11   1 9813.53 576.465
   7 -11   1 9789.16 483.772
   7  11   1 10223.1 559.460
   7 -11   1 9062.46 560.507
  -7 -11  -1 9307.20 567.142
  -7 -11  -1 10442.4 499.841
  -7 -11  -1 10272.6 570.190
  -7  11  -1 9341.08 472.712
   7  11   1 9319.82 534.588
  -7  11  -1 10187.5 499.364
  -7  11  -1 8976.12 585.418
   8  11   1 6908.59 475.228
  -8  11  -1 7461.85 561.822
  -8 -11  -1 7352.44 516.939
   8  11   1 7249.59 528.210
   8 -11   1 7755.78 544.158
   8 -11   1 7979.10 459.836
  -8  11  -1 7481.56 460.965
  -8  11  -1 7592.60 434.350
  -8 -11  -1 7424.65 501.413
   8  11   1 7147.17 495.519
  -8 -11  -1 6786.20 436.969
  -9 -11  -1 773.335 209.110
  -9 -11  -1 557.607 153.705
   9 -11   1 386.683 171.435
  -9  11  -1 337.633 174.838
  -9 -11  -1 505.076 149.971
   9 -11   1 605.822 156.603
   9  11   1 279.162 124.574
  -9  11  -1 354.987 119.926
  -9  11  -1 528.233 180.232
   9  11   1 341.158 152.733
   9  11   1 410.054 167.584
 -10 -11  -1 1064.35 220.421
  10  11   1 756.030 192.506
 -10  11  -1 1093.98 180.249
 -10 -11  -1 1126.37 208.433
 -10  11  -1 1278.98 257.308
  10  11   1 1356.42 285.060
  10  11   1 1019.02 206.166
 -10  11  -1 1150.44 240.395
  10 -11   1 1102.22 245.749
  10 -11   1 1320.42 222.906
 -10 -11  -1 1007.93 245.521
 -11  11  -1 1671.37 263.754
 -11 -11  -1 1424.56 252.378
  11  11   1 1980.01 324.565
 -11 -11  -1 1519.69 284.902
 -11  11  -1 2049.48 338.952
 -11  11  -1 2034.38 305.464
 -11 -11  -1 1567.70 277.165
  11 -11   1 1772.35 324.665
  11  11   1 1624.61 273.504
  11 -11   1 1707.25 249.829
  11  11   1 1899.55 334.896
 -12 -11  -1 482.004 202.054
  12  11   1 79.4809 159.376
  12 -11   1 451.894 238.966
  12  11   1 371.787 166.888
 -12  11  -1 395.045 163.335
  12 -11   1 202.475 134.240
  12  11   1 621.166 230.325
 -12 -11  -1 739.179 233.397
 -12  11  -1 344.404 151.595
 -12 -11  -1 210.311 155.114
 -12  11  -1 348.421 177.469
 -13  11  -1 597.410 221.107
 -13  11  -1 1056.94 300.898
 -13  11  -1 888.115 248.815
  13  11   1 1013.92 279.973
  13  11   1 711.293 217.722
 -13 -11  -1 648.419 213.254
  13 -11   1 699.901 212.948
 -13 -11  -1 804.672 233.736
 -14 -11  -1-167.808 154.982
 -14  11  -1 38.5457 130.848
 -14  11  -1-249.064 215.312
 -14 -11  -1-145.949 186.150
  14  11   1 335.257 166.154
  15  12  -1 130.938 139.009
 -15 -12   1 0.41940 151.698
 -15  12   1-178.273 160.931
  14  12  -1 1937.58 367.511
  14  12  -1 1726.26 325.933
  14 -12  -1 1379.86 319.475
  14 -12  -1 1821.55 348.191
 -14  12   1 1525.06 283.479
 -14 -12   1 1876.02 346.801
 -14  12   1 1677.83 346.799
  13 -12  -1 4125.41 483.298
  13  12  -1 3766.77 479.969
  13  12  -1 3815.60 452.143
 -13  12   1 3360.17 455.943
  13 -12  -1 4132.00 520.849
 -13  12   1 3607.10 404.715
 -13 -12   1 3088.50 421.045
  12  12  -1 263.713 210.593
  12  12  -1 12.0064 118.205
  12 -12  -1-44.3775 146.690
 -12  12   1-97.2753 120.760
 -12 -12   1-33.2578 115.536
 -12  12   1-55.2058 143.679
  11  12  -1 6636.55 578.511
 -11  12   1 5680.51 528.613
  11  12  -1 6858.69 566.149
 -11 -12   1 6701.38 568.360
 -11 -12   1 6950.43 480.417
  11 -12  -1 7252.79 574.470
 -11  12   1 6135.31 483.997
 -10  12   1 825.294 220.009
  10 -12  -1 368.572 149.767
 -10 -12   1 884.778 195.902
 -10 -12   1 571.296 189.902
 -10  12   1 609.844 182.785
 -10  12   1 698.723 147.561
  10  12  -1 891.291 242.925
  10  12  -1 515.904 193.991
 -10  12   1 854.216 244.705
  -9  12   1 9498.07 645.562
   9  12  -1 10466.3 662.423
   9 -12  -1 9264.16 585.248
  -9  12   1 8370.35 597.535
   9  12  -1 9544.47 621.999
  -9 -12   1 9757.56 552.006
  -9  12   1 9480.77 567.793
  -9 -12   1 9557.05 631.332
  -8 -12   1 13843.9 650.334
   8 -12  -1 13686.6 466.314
  -8  12   1 13098.1 732.209
  -8 -12   1 13981.1 735.813
  -8  12   1 13917.5 667.737
   8 -12  -1 14455.7 686.921
   8  12  -1 13335.5 716.106
  -8  12   1 15367.2 773.501
   8  12  -1 12647.0 684.320
  -7  12   1 2508.90 322.187
   7 -12  -1 2464.21 289.681
  -7 -12   1 2270.12 270.258
   7  12  -1 2193.62 294.921
  -7  12   1 2526.77 325.982
   7  12  -1 2063.89 229.162
  -7 -12   1 2093.20 289.931
   7 -12  -1 2301.56 179.787
  -7  12   1 2306.08 278.082
   7  12  -1 2188.59 156.479
   7  12  -1 2332.19 306.447
   6  12  -1 17651.3 614.233
  -6  12   1 16500.4 698.119
   6  12  -1 17629.9 758.210
  -6 -12   1 17321.7 687.939
   6 -12  -1 16453.0 428.191
  -6  12   1 18102.3 786.412
   6  12  -1 18184.2 763.568
  -6 -12   1 16575.6 744.619
   6 -12  -1 18028.0 684.215
   6  12  -1 17060.7 477.992
  -6 -12   1 16769.5 761.292
   5  12  -1 11651.3 605.510
   5 -12  -1 12284.8 532.810
  -5 -12   1 12107.2 605.963
  -5  12   1 12220.7 622.731
  -5 -12   1 12078.5 321.377
   5 -12  -1 12448.6 346.021
   5  12  -1 12840.1 506.939
   5  12  -1 11391.9 597.536
  -5 -12   1 11884.4 567.280
  -5  12   1 12287.3 593.276
  -5 -12   1 13091.6 650.808
   4  12  -1 7988.98 391.474
  -4 -12   1 7986.73 465.100
  -4 -12   1 7652.08 472.876
  -4 -12   1 7574.39 289.684
  -4 -12   1 7509.84 489.113
   4  12  -1 7749.37 479.016
  -4  12   1 7158.76 467.239
   4 -12  -1 7404.62 261.290
   4 -12  -1 7692.36 401.351
   4  12  -1 8219.82 498.573
  -4  12   1 7508.22 456.452
   3  12  -1 3072.16 249.601
  -3  12   1 3117.05 150.565
  -3 -12   1 2795.48 139.490
   3  12  -1 2726.91 288.646
  -3 -12   1 2979.62 293.199
  -3  12   1 2714.07 276.867
  -3 -12   1 3040.96 299.569
  -3 -12   1 3033.32 313.923
   3 -12  -1 2587.03 224.281
  -3 -12   1 3048.37 202.100
  -3  12   1 3116.24 302.259
   3  12  -1 3071.94 304.352
  -2 -12   1 33008.9 956.211
   2  12  -1 33307.8 942.853
   2 -12  -1 32534.6 590.771
   2 -12  -1 35318.3 940.222
  -2  12   1 33464.6 944.990
  -2 -12   1 33538.7 904.775
  -2  12   1 33473.6 941.651
   2 -12  -1 34725.1 753.198
   2  12  -1 34341.8 942.150
   2  12  -1 35084.2 813.464
   1  12  -1 13434.7 594.892
   1  12  -1 12851.8 580.150
   1  12  -1 13139.5 513.225
   1 -12  -1 12692.3 397.558
   1 -12  -1 12076.9 567.135
  -1 -12   1 12982.3 544.672
   1 -12  -1 12956.1 445.286
  -1  12   1 12941.9 590.209
  -1  12   1 13275.2 584.035
   0 -12  -1 9875.89 508.124
   0  12   1 10612.0 533.571
   0  12  -1 10560.5 470.093
   0  12   1 10224.8 510.627
   0 -12   1 10374.0 482.543
   0  12   1 11146.7 477.990
   0 -12   1 10580.5 471.912
   0  12  -1 10592.5 513.455
   0 -12  -1 10653.9 394.575
   0  12  -1 10491.1 523.973
   1  12   1 5103.44 359.030
  -1  12  -1 5782.91 360.920
  -1 -12  -1 4736.38 267.192
   1  12   1 5309.94 385.478
  -1  12  -1 5174.41 358.126
   1 -12   1 4935.39 343.007
  -1 -12  -1 5527.37 387.599
   1  12   1 5590.82 344.520
  -2 -12  -1 474.012 146.562
  -2  12  -1 334.099 53.6895
   2  12   1 402.178 139.202
  -2  12  -1 423.907 134.107
  -2 -12  -1 337.081 126.198
   2 -12   1 422.990 121.397
  -2 -12  -1 435.859 82.0134
  -2 -12  -1 429.544 55.6157
  -2  12  -1 333.397 114.491
   2  12   1 401.655 131.750
   2  12   1 227.754 99.9573
  -3  12  -1 9130.37 306.456
   3  12   1 8361.44 492.785
   3  12   1 8449.05 471.061
  -3  12  -1 8481.56 475.915
   3 -12   1 8928.50 482.491
  -3 -12  -1 9039.59 508.437
  -3 -12  -1 8659.09 227.153
  -3 -12  -1 8852.24 293.417
  -3 -12  -1 8128.76 479.485
  -3  12  -1 9084.77 464.772
   3  12   1 9502.68 462.303
  -4 -12  -1 3503.74 333.979
   4 -12   1 3205.02 252.566
  -4  12  -1 3797.48 339.488
  -4 -12  -1 3788.84 345.816
   4  12   1 3191.56 311.408
   4  12   1 3522.43 303.835
  -4 -12  -1 3610.13 223.035
   4  12   1 3378.74 298.505
  -4 -12  -1 3459.24 325.860
  -4  12  -1 3801.01 306.251
   4  12   1 3961.82 334.180
   4 -12   1 3119.19 300.464
  -4  12  -1 3553.04 220.733
  -5 -12  -1 4792.74 395.631
   5  12   1 4953.41 370.574
   5 -12   1 4644.16 381.999
  -5  12  -1 4251.42 331.013
   5  12   1 4991.74 393.339
   5 -12   1 4699.69 317.128
   5  12   1 4609.48 371.734
  -5  12  -1 4707.93 398.766
  -5  12  -1 4948.64 292.610
   5  12   1 4781.81 366.647
  -5 -12  -1 4824.09 395.460
  -5 -12  -1 4941.77 289.917
  -5  12  -1 5309.03 432.270
  -6  12  -1 1452.26 177.389
  -6 -12  -1 1308.78 213.969
  -6 -12  -1 1607.27 257.072
   6  12   1 1489.56 223.699
   6  12   1 1792.50 255.024
   6 -12   1 1513.25 197.808
  -6  12  -1 1463.00 257.741
   6 -12   1 1341.93 232.875
  -6  12  -1 1531.39 247.504
   6  12   1 1410.39 225.285
  -6  12  -1 1351.88 194.893
  -6 -12  -1 1510.27 183.958
  -7  12  -1 1976.37 292.887
  -7 -12  -1 2152.86 296.570
  -7  12  -1 1695.49 229.867
   7  12   1 1693.86 241.863
  -7  12  -1 2089.37 233.715
   7  12   1 1918.77 269.278
   7 -12   1 1829.24 222.100
   7 -12   1 1760.66 262.575
  -7 -12  -1 2034.69 268.715
  -7 -12  -1 1713.74 208.924
   7  12   1 2199.87 300.241
  -7  12  -1 1448.47 259.951
  -8  12  -1 351.394 181.507
  -8 -12  -1 456.356 135.368
   8 -12   1 443.991 159.024
   8 -12   1 284.280 118.094
   8  12   1 381.595 149.323
   8  12   1 217.349 123.830
  -8 -12  -1 280.863 136.522
   8  12   1 347.993 171.797
  -8  12  -1 480.355 137.770
  -8  12  -1 427.229 139.918
  -8 -12  -1 126.046 111.513
   9  12   1 2099.23 286.504
  -9  12  -1 1877.92 309.443
  -9 -12  -1 2126.54 318.419
  -9  12  -1 2311.75 264.411
   9  12   1 2658.58 351.226
   9 -12   1 2988.29 310.048
  -9 -12  -1 2344.34 306.366
  -9  12  -1 2319.17 288.123
   9  12   1 2312.75 308.929
  -9  12  -1 2467.89 334.900
  -9 -12  -1 2802.01 305.466
   9 -12   1 3023.35 374.743
  10  12   1 1454.94 284.593
 -10 -12  -1 1330.40 239.871
 -10  12  -1 1155.38 281.101
 -10  12  -1 1320.43 241.793
 -10 -12  -1 1041.78 218.532
 -10  12  -1 975.670 222.846
 -10 -12  -1 1399.94 240.939
 -10  12  -1 1181.59 196.521
  10 -12   1 1482.66 286.565
  10  12   1 1199.03 233.046
  10 -12   1 1343.86 226.191
  10  12   1 1207.10 239.156
  11  12   1 1209.58 267.684
 -11 -12  -1 837.675 210.111
  11  12   1 894.450 211.261
 -11  12  -1 1029.66 262.727
 -11  12  -1 955.326 217.250
 -11 -12  -1 652.899 182.444
  11 -12   1 770.404 233.687
  11 -12   1 940.473 201.509
 -11 -12  -1 775.742 221.940
  11  12   1 1088.55 231.587
 -11  12  -1 1268.76 266.441
 -12  12  -1 8602.43 719.619
  12 -12   1 8515.95 695.683
  12  12   1 8558.78 618.848
 -12 -12  -1 7435.57 618.217
 -12  12  -1 9767.19 694.101
 -12 -12  -1 9430.68 635.915
 -12  12  -1 8214.00 618.180
  12  12   1 8482.43 661.301
  12  12   1 8640.21 698.562
 -12 -12  -1 9525.74 659.995
 -13  12  -1 1111.67 248.927
 -13  12  -1 1306.53 282.642
 -13 -12  -1 1087.91 252.604
  13  12   1 1330.02 276.570
 -13  12  -1 709.311 240.622
  13 -12   1 1399.48 325.674
  13  12   1 943.596 266.185
 -13 -12  -1 820.194 226.331
 -14 -12  -1 613.794 231.211
 -14 -12  -1 39.9129 131.853
  14  12   1 381.928 178.892
 -14  12  -1 381.534 216.000
  15  13  -1 6201.43 617.065
  14  13  -1 375.722 201.324
  14 -13  -1 1137.75 309.744
 -14  13   1 1024.62 257.215
 -14  13   1 826.825 238.087
  14  13  -1 1048.64 282.280
 -14 -13   1 1066.65 294.963
  13  13  -1 1566.37 323.457
  13  13  -1 1631.16 350.454
 -13  13   1 1735.19 341.587
  13 -13  -1 2441.95 408.159
 -13 -13   1 2164.99 366.733
  13 -13  -1 2452.85 389.446
 -13  13   1 2361.62 338.635
 -12  13   1 115.310 135.752
  12  13  -1-1.39748 135.758
  12  13  -1 10.2262 146.180
  12 -13  -1 446.255 212.820
 -12  13   1 30.0088 157.508
 -12 -13   1 182.657 196.776
  11  13  -1 1057.57 240.939
  11  13  -1 857.847 236.643
  11 -13  -1 690.678 220.124
 -11  13   1 1026.10 259.372
 -11 -13   1 816.878 192.891
 -11  13   1 1221.35 245.624
 -11 -13   1 460.805 182.214
 -10 -13   1 1316.65 277.039
  10  13  -1 933.574 212.943
  10  13  -1 1156.23 262.562
 -10  13   1 1316.62 262.402
 -10 -13   1 936.777 200.354
 -10  13   1 1127.98 231.971
  10 -13  -1 1514.84 279.043
 -10  13   1 1523.84 302.768
  -9  13   1 14221.1 714.290
  -9  13   1 15662.4 852.412
  -9 -13   1 15678.1 822.470
   9  13  -1 14750.3 648.812
   9  13  -1 13634.7 757.782
   9 -13  -1 16171.5 784.708
   9  13  -1 14977.1 801.463
  -9  13   1 16720.8 863.228
  -9 -13   1 15330.6 707.451
   8  13  -1 1082.88 239.821
   8  13  -1 744.748 155.020
  -8 -13   1 1067.16 231.333
  -8  13   1 981.311 225.257
  -8  13   1 835.333 196.599
   8 -13  -1 974.379 217.252
   8  13  -1 477.844 191.011
  -8 -13   1 896.566 214.850
  -8  13   1 1420.02 276.609
   7  13  -1 9483.53 483.716
  -7 -13   1 9383.58 595.512
  -7 -13   1 9534.72 547.010
  -7  13   1 9772.47 564.871
   7 -13  -1 9620.43 354.878
   7  13  -1 10108.7 621.075
   7  13  -1 9576.96 348.210
  -7  13   1 9147.38 603.231
   7  13  -1 9383.24 591.438
   7 -13  -1 9722.01 554.813
  -7  13   1 9572.86 612.893
  -6 -13   1 267.736 117.567
   6  13  -1 415.668 161.668
  -6  13   1 454.764 173.239
   6  13  -1 143.028 83.6330
  -6 -13   1 323.502 169.657
  -6  13   1 295.039 128.682
  -6 -13   1 319.934 152.025
   6 -13  -1 182.689 63.2268
   6  13  -1 328.958 144.501
   6 -13  -1 177.168 122.437
   5  13  -1 461.285 164.018
  -5  13   1 382.654 145.714
  -5 -13   1 262.965 154.698
   5  13  -1 383.977 122.179
  -5  13   1 620.300 172.933
   5 -13  -1 463.938 129.479
   5 -13  -1 195.869 51.1902
  -5 -13   1 613.010 182.122
  -5 -13   1 477.290 155.583
   5  13  -1 359.445 108.157
   4  13  -1 9516.32 550.376
  -4  13   1 9619.93 532.698
  -4 -13   1 9923.88 555.866
   4 -13  -1 9619.86 310.280
   4  13  -1 9406.40 547.480
  -4 -13   1 9369.65 561.967
  -4 -13   1 10122.1 542.239
   4 -13  -1 10204.1 477.709
  -4  13   1 9554.74 559.883
  -4 -13   1 9508.15 336.582
   4  13  -1 10011.2 456.417
  -3 -13   1 453.404 150.669
   3  13  -1 483.763 157.130
   3 -13  -1 444.670 77.0654
   3  13  -1 486.345 121.528
  -3 -13   1 576.498 154.152
  -3  13   1 684.608 175.811
   3 -13  -1 333.110 87.2958
   3 -13  -1 707.329 182.243
  -3  13   1 624.898 151.878
  -3 -13   1 507.993 55.6363
  -3  13   1 553.395 61.9716
  -3 -13   1 604.302 173.939
   3  13  -1 445.422 152.120
   2 -13  -1 1391.98 136.046
   2 -13  -1 1550.61 225.937
   2  13  -1 1581.83 229.890
  -2 -13   1 1404.82 241.396
  -2 -13   1 1453.40 209.572
   2 -13  -1 1450.60 169.589
   2  13  -1 1715.81 196.842
  -2  13   1 1423.09 202.443
   2  13  -1 1884.14 247.827
  -2  13   1 1644.65 233.555
  -1 -13   1 2091.29 242.399
  -1  13   1 2214.70 273.434
  -1  13   1 1885.82 250.850
   1  13  -1 1953.74 241.844
   1  13  -1 2116.59 221.128
   1 -13  -1 2298.25 276.059
   1 -13  -1 1779.75 181.460
   1  13  -1 1597.47 233.959
  -1 -13   1 2324.40 246.050
   0 -13  -1 16508.3 691.297
   0  13  -1 16656.0 680.348
   0  13  -1 16552.0 670.694
   0  13   1 15809.8 602.130
   0  13   1 15553.8 654.758
   0  13  -1 15683.6 604.227
   0 -13   1 16119.7 618.419
   0 -13  -1 16021.8 511.222
   0  13   1 15699.6 677.197
   1  13   1 6993.25 443.054
  -1  13  -1 6962.37 411.775
   1 -13   1 6278.07 401.465
  -1 -13  -1 6777.26 447.219
  -1 -13  -1 6536.60 325.950
   1  13   1 6603.57 395.176
  -1  13  -1 6812.62 430.754
   1  13   1 7091.49 463.845
   2  13   1 5231.83 379.195
  -2 -13  -1 5110.64 244.617
  -2  13  -1 4563.20 351.407
  -2 -13  -1 4875.96 152.071
  -2 -13  -1 4988.02 387.836
  -2  13  -1 5445.37 379.816
   2 -13   1 4832.39 360.937
  -2  13  -1 4971.37 163.139
   2  13   1 5701.90 420.110
  -2 -13  -1 5167.98 388.084
   2  13   1 4956.34 346.135
  -3 -13  -1 0.31164 36.3949
  -3  13  -1 28.9627 46.3370
  -3  13  -1 114.290 98.3239
   3  13   1 66.4181 81.9541
   3  13   1-67.4765 113.883
   3 -13   1 13.5205 89.4188
  -3 -13  -1-95.1842 126.346
  -3 -13  -1 31.7891 109.812
   3  13   1 109.245 120.635
  -3 -13  -1 60.6231 38.3373
  -3  13  -1 52.0431 109.639
   4  13   1 1270.95 200.481
  -4  13  -1 1301.73 135.045
  -4 -13  -1 1142.82 228.330
  -4 -13  -1 1468.24 240.466
   4  13   1 1536.95 221.229
   4 -13   1 1137.59 162.846
  -4  13  -1 1183.54 189.237
  -4  13  -1 1695.17 240.364
  -4 -13  -1 1317.28 221.364
  -4 -13  -1 1388.74 142.733
   4  13   1 1403.87 223.362
   4 -13   1 1719.13 239.469
   5 -13   1 18597.5 631.889
  -5  13  -1 19538.2 848.449
  -5 -13  -1 18323.7 794.956
  -5  13  -1 18596.4 803.751
  -5 -13  -1 20537.1 820.947
  -5 -13  -1 19710.0 806.154
  -5  13  -1 18856.7 704.654
   5  13   1 20514.4 810.844
  -5  13  -1 19381.6 567.341
   5 -13   1 19038.3 768.737
  -5 -13  -1 19907.2 569.551
   5  13   1 19676.6 770.343
   5  13   1 19152.2 738.946
   6  13   1 40001.9 1129.25
  -6  13  -1 37402.9 1004.32
  -6 -13  -1 37851.8 864.234
  -6  13  -1 40102.3 1257.29
   6  13   1 37619.8 1074.34
   6  13   1 38506.3 1140.32
  -6  13  -1 39728.5 896.824
  -6 -13  -1 39879.0 1166.00
   6  13   1 39214.1 1139.54
  -6  13  -1 39128.5 1206.62
   6 -13   1 39305.5 948.607
   6 -13   1 38739.4 1142.15
  -6 -13  -1 37619.9 1170.81
  -7  13  -1 4164.72 438.189
  -7 -13  -1 3581.41 293.495
  -7  13  -1 3662.27 333.913
   7  13   1 4180.18 406.579
   7 -13   1 3811.46 318.686
  -7 -13  -1 3847.93 378.009
  -7 -13  -1 3417.33 369.307
   7 -13   1 3958.55 388.991
  -7  13  -1 3527.39 295.925
   7  13   1 3803.82 378.544
  -7  13  -1 4125.62 424.520
   7  13   1 3784.37 368.578
   8  13   1 589.604 178.007
  -8  13  -1 557.816 155.230
  -8 -13  -1 650.975 191.155
   8 -13   1 485.663 134.021
  -8  13  -1 627.025 200.873
   8  13   1 526.432 187.035
  -8 -13  -1 417.023 139.041
  -8 -13  -1 237.507 151.356
  -8  13  -1 388.857 141.736
   8  13   1 362.921 141.464
   8 -13   1 680.869 199.354
  -9  13  -1 1688.47 294.400
   9 -13   1 1867.30 247.117
   9  13   1 1996.21 300.527
   9  13   1 1446.58 258.058
  -9 -13  -1 1374.12 221.949
  -9 -13  -1 1357.70 241.552
  -9 -13  -1 1757.60 307.467
  -9  13  -1 1173.27 242.515
   9 -13   1 1497.36 292.448
  -9  13  -1 1557.75 237.644
  -9  13  -1 1199.63 203.614
   9  13   1 1216.46 240.778
 -10 -13  -1 317.178 172.284
  10  13   1 71.0933 122.091
 -10  13  -1-12.0629 96.5511
 -10  13  -1 242.233 168.724
  10  13   1 209.251 147.584
  10  13   1 141.082 134.240
 -10  13  -1 84.5400 133.855
  10 -13   1 271.389 146.033
  10 -13   1 504.359 154.555
 -10 -13  -1 304.431 142.304
 -10 -13  -1 375.154 183.087
  11  13   1 1448.98 302.328
 -11  13  -1 1833.58 311.633
 -11 -13  -1 1795.95 317.047
  11  13   1 1725.38 285.382
 -11  13  -1 1441.05 310.475
  11  13   1 1464.98 281.449
 -11  13  -1 2077.54 303.240
  11 -13   1 1651.65 316.516
 -11 -13  -1 1610.40 273.311
 -11 -13  -1 1658.83 277.335
  12  13   1 632.147 275.691
 -12  13  -1 64.8463 133.052
 -12 -13  -1-3.88934 134.600
 -12  13  -1-73.7793 134.978
  12  13   1 180.984 177.756
 -12 -13  -1-8.86758 142.287
 -12 -13  -1-92.6280 112.459
  12  13   1-76.3211 134.439
 -12  13  -1 132.535 155.492
  12 -13   1-185.034 198.589
  13  13   1 154.628 163.366
 -13  13  -1 171.099 179.234
 -13 -13  -1 287.673 165.815
 -13  13  -1 210.937 217.140
  13 -13   1 286.026 186.801
 -13 -13  -1 74.7721 154.033
  13  13   1 247.609 236.655
 -13  13  -1-67.6443 136.700
  14  13   1 6355.48 636.120
 -14 -13  -1 6996.66 629.076
 -14 -13  -1 7178.30 657.347
 -14  13  -1 6629.59 610.492
 -14  14   1 4346.82 500.729
 -14  14   1 5799.44 625.409
  14  14  -1 4424.88 536.080
 -13 -14   1 149.687 170.008
 -13  14   1 541.310 213.378
  13  14  -1 827.722 278.816
  13 -14  -1 250.701 171.155
  13  14  -1 630.409 236.809
  13 -14  -1 361.147 187.658
  12  14  -1 7387.62 632.989
 -12  14   1 7866.37 672.728
 -12 -14   1 8502.43 688.220
 -12  14   1 7664.33 593.694
  12  14  -1 7752.33 668.998
  12 -14  -1 8029.79 652.803
 -11  14   1 1142.76 244.183
 -11  14   1 1212.96 292.292
 -11 -14   1 808.543 225.915
 -11 -14   1 1034.42 218.052
  11  14  -1 845.125 249.259
  11  14  -1 1615.73 318.896
  11 -14  -1 958.033 246.894
  10 -14  -1 416.080 171.798
  10  14  -1 449.630 206.722
 -10  14   1 517.484 229.283
 -10  14   1 515.602 227.580
  10  14  -1 228.952 132.754
 -10 -14   1 357.096 201.354
 -10 -14   1 825.819 206.376
 -10  14   1 430.954 148.934
  -9  14   1 9059.30 655.401
   9  14  -1 9539.90 531.885
   9  14  -1 9522.96 660.710
  -9  14   1 8668.55 578.463
  -9 -14   1 7264.99 580.597
   9  14  -1 8812.96 627.422
  -9 -14   1 9352.31 577.753
   9 -14  -1 9029.03 596.287
  -9  14   1 8867.90 664.707
  -8  14   1 5359.85 492.410
  -8 -14   1 5911.69 515.229
  -8  14   1 4948.08 483.945
   8  14  -1 5088.25 472.271
  -8 -14   1 4759.19 409.276
  -8  14   1 5036.47 436.235
   8  14  -1 5092.85 462.402
   8  14  -1 5622.28 398.621
   8 -14  -1 5619.48 451.639
   7  14  -1 16718.7 662.327
   7 -14  -1 16065.1 715.950
   7  14  -1 15704.7 783.684
   7  14  -1 16523.2 811.515
  -7  14   1 16063.5 810.262
  -7 -14   1 16255.2 804.251
  -7  14   1 14633.1 720.056
  -7 -14   1 16673.1 755.382
  -7  14   1 15680.1 812.386
  -6 -14   1 346.972 150.667
   6  14  -1 220.088 149.336
   6 -14  -1 456.936 158.007
  -6 -14   1 361.648 160.995
   6  14  -1 383.623 129.341
  -6 -14   1 336.158 144.933
  -6  14   1 256.017 142.176
   6  14  -1 601.537 188.149
  -6  14   1 385.115 157.003
   5  14  -1 9946.78 596.864
   5  14  -1 8843.21 461.494
  -5  14   1 10262.2 606.112
   5 -14  -1 9227.54 492.057
  -5 -14   1 9255.95 576.156
  -5 -14   1 9137.11 592.984
   5 -14  -1 9506.87 319.004
  -5  14   1 9182.32 556.145
   5  14  -1 10304.9 604.315
  -5 -14   1 9460.96 559.341
   4  14  -1-110.343 121.762
  -4  14   1-56.1486 107.850
   4  14  -1 137.420 134.131
  -4 -14   1-11.0864 120.205
  -4 -14   1 26.1214 123.669
  -4 -14   1-77.9496 138.034
   4 -14  -1 65.8256 93.5785
   4 -14  -1 47.6965 39.0216
  -4  14   1-162.457 141.179
   4  14  -1 51.1211 79.8009
   3 -14  -1 2250.94 278.479
  -3  14   1 1808.98 248.931
   3 -14  -1 1657.97 202.698
  -3  14   1 1839.67 253.054
   3  14  -1 2032.55 265.466
  -3 -14   1 1821.44 254.454
   3  14  -1 1416.55 226.384
  -3  14   1 1891.41 90.6662
  -3 -14   1 1797.17 264.180
   3  14  -1 1811.84 213.568
  -3 -14   1 2396.51 295.105
   2  14  -1 6961.43 477.261
   2 -14  -1 6046.69 439.498
   2  14  -1 6230.16 450.741
  -2 -14   1 6203.12 467.367
   2 -14  -1 6195.18 288.253
  -2 -14   1 5895.13 415.035
   2  14  -1 6640.69 398.986
  -2  14   1 6243.13 446.902
  -2  14   1 6267.97 449.207
  -2 -14   1 6401.63 451.732
   2 -14  -1 6012.48 349.569
  -1 -14   1 19955.2 716.069
   1 -14  -1 20562.9 617.281
  -1 -14   1 20247.5 739.221
   1 -14  -1 20393.6 792.551
  -1  14   1 21041.5 792.492
   1  14  -1 19243.7 765.094
  -1  14   1 21264.2 811.225
   1  14  -1 20815.4 790.991
   1  14  -1 20580.8 702.918
   0 -14  -1 5375.54 314.944
   0  14  -1 5572.29 378.823
   0  14   1 4941.57 383.606
   0  14  -1 5132.64 397.376
   0 -14  -1 5832.10 439.344
   0 -14   1 4951.52 362.397
   0  14  -1 5740.71 433.960
   0  14   1 5510.06 428.999
   1  14   1 1016.43 193.333
   1 -14   1 997.932 188.870
  -1  14  -1 1288.66 211.060
   1  14   1 1322.19 210.016
  -1  14  -1 1122.24 198.286
  -1 -14  -1 1127.56 154.816
   1  14   1 1685.55 216.249
  -1 -14  -1 1245.04 225.135
  -1 -14  -1 972.057 206.378
  -2 -14  -1 3796.81 361.197
   2 -14   1 3317.71 305.682
  -2 -14  -1 3418.36 337.204
   2  14   1 3029.66 304.373
  -2 -14  -1 3703.17 218.506
  -2  14  -1 3262.18 312.660
   2  14   1 3644.39 349.773
  -2  14  -1 3444.42 327.357
   2  14   1 3796.85 320.330
  -3  14  -1 426.979 129.673
   3  14   1 258.591 126.667
  -3  14  -1 544.171 71.7126
   3  14   1 412.150 145.476
  -3 -14  -1 626.735 159.852
  -3  14  -1 543.996 149.915
  -3 -14  -1 480.456 68.9453
   3 -14   1 410.803 148.326
  -3 -14  -1 474.501 72.2350
  -3 -14  -1 424.149 140.157
   3  14   1 509.077 143.543
  -4 -14  -1 2456.20 177.836
   4  14   1 2395.76 298.630
   4 -14   1 2525.88 292.417
   4 -14   1 2071.36 214.479
  -4  14  -1 2814.76 321.002
  -4 -14  -1 2245.89 303.103
   4  14   1 2155.07 255.482
  -4  14  -1 2610.15 280.491
  -4 -14  -1 2842.89 329.676
  -4  14  -1 2333.34 173.219
   4  14   1 2281.54 288.709
   5 -14   1 34671.2 880.455
  -5  14  -1 33589.1 1099.32
  -5 -14  -1 34608.8 730.683
   5 -14   1 32342.5 1031.15
  -5 -14  -1 33745.9 1113.75
  -5  14  -1 32391.2 963.884
   5  14   1 34007.2 1023.68
   5  14   1 34390.8 1090.59
  -5 -14  -1 33529.3 1087.55
  -5  14  -1 33342.0 733.422
  -5  14  -1 35051.7 1168.83
  -5 -14  -1 34806.9 1105.84
   5  14   1 34407.3 1049.14
  -6 -14  -1 477.938 170.954
  -6  14  -1 436.936 182.873
  -6  14  -1 705.892 221.668
  -6 -14  -1 304.642 174.498
  -6 -14  -1 646.972 126.906
  -6  14  -1 545.722 124.856
   6  14   1 230.478 137.187
   6  14   1 289.388 138.513
   6 -14   1 300.860 115.519
   6 -14   1 387.434 156.478
   6  14   1 365.460 160.858
  -6  14  -1 520.898 159.369
   7 -14   1 283.237 111.186
  -7  14  -1 548.724 138.249
  -7  14  -1 462.072 156.293
   7  14   1 227.600 96.6692
   7  14   1 586.879 173.785
  -7  14  -1 223.472 158.769
   7 -14   1 559.503 183.475
  -7 -14  -1 345.518 157.536
  -7 -14  -1 573.652 198.807
   7  14   1 339.118 158.660
  -7  14  -1 392.481 155.741
   7  14   1 631.453 188.297
  -7 -14  -1 489.003 124.306
   8 -14   1 7002.83 554.703
  -8 -14  -1 7633.74 456.375
  -8  14  -1 7942.42 498.576
  -8 -14  -1 7496.57 572.185
   8  14   1 7894.06 551.447
   8  14   1 7833.19 562.215
  -8  14  -1 7383.68 611.033
  -8 -14  -1 7746.77 557.572
  -8  14  -1 7175.38 447.793
   8  14   1 7961.92 587.815
   8 -14   1 7709.85 462.324
   9 -14   1 4022.00 447.868
  -9  14  -1 3614.30 344.327
  -9 -14  -1 3196.77 371.678
  -9 -14  -1 3674.93 341.094
   9  14   1 3474.24 391.897
  -9  14  -1 3843.97 463.749
   9  14   1 4237.55 442.076
  -9 -14  -1 4288.26 458.045
  -9  14  -1 3282.73 403.782
  -9  14  -1 4634.61 393.673
   9 -14   1 3448.06 331.085
   9  14   1 3875.13 429.520
  10  14   1 2524.35 376.581
 -10 -14  -1 2130.89 342.679
 -10  14  -1 2054.39 357.815
  10  14   1 1981.19 300.587
  10 -14   1 2546.84 379.977
 -10 -14  -1 2649.02 315.374
 -10  14  -1 2394.06 357.251
 -10  14  -1 2268.62 303.613
  10  14   1 2856.46 382.420
 -10 -14  -1 2303.84 335.767
 -11 -14  -1 1279.45 238.342
  11  14   1 2161.98 363.165
 -11  14  -1 1652.97 336.293
  11 -14   1 1568.89 336.973
 -11  14  -1 1794.26 330.521
  11  14   1 1610.57 291.032
 -11  14  -1 1514.13 263.672
  11  14   1 2008.86 359.788
 -11 -14  -1 2209.29 330.290
 -11 -14  -1 1611.18 312.495
 -12  14  -1-97.9057 198.808
 -12  14  -1 25.8365 129.440
  12  14   1 6.74016 166.332
  12 -14   1 155.735 250.088
 -12  14  -1 171.376 165.006
  12  14   1 188.394 143.890
 -12 -14  -1 43.4171 141.144
  12  14   1 167.299 146.923
 -12 -14  -1 224.738 135.624
 -13 -14  -1 3622.72 471.019
 -13  14  -1 4669.37 525.595
  13  14   1 4292.29 512.944
 -14  14  -1 276.430 227.144
  14  15  -1 6362.37 639.577
 -14  15   1 7030.13 641.595
 -13  15   1 2468.93 425.275
  13  15  -1 1904.12 366.817
 -13 -15   1 2604.06 424.090
  13 -15  -1 2543.74 411.800
  13  15  -1 2390.60 387.253
  12 -15  -1 153.896 161.191
 -12  15   1-21.4977 166.184
  12  15  -1 75.7319 131.753
 -12  15   1 105.622 124.181
 -12 -15   1 141.723 178.730
  12  15  -1 83.9943 183.740
 -11 -15   1 1541.87 269.427
 -11  15   1 1832.73 343.133
  11  15  -1 1205.83 265.807
  11  15  -1 1284.56 276.003
 -11  15   1 1337.89 273.454
  11 -15  -1 1353.69 276.963
 -11 -15   1 1055.05 278.712
 -10 -15   1 263.522 224.079
 -10  15   1-25.4406 135.070
 -10 -15   1-102.722 123.398
 -10  15   1 57.2585 154.467
  10 -15  -1-33.1949 135.015
  10  15  -1 118.084 168.212
  10  15  -1 121.720 148.527
 -10  15   1 25.7713 111.153
  -9  15   1 246.227 204.131
  -9  15   1-33.6172 135.633
   9  15  -1 176.137 155.846
  -9 -15   1-117.303 130.942
  -9  15   1-122.064 115.892
   9  15  -1-296.515 173.799
  -9 -15   1 51.9475 102.607
   9 -15  -1 202.734 127.248
   9  15  -1 3.00617 89.8915
  -8 -15   1 2454.60 317.397
   8  15  -1 1925.98 319.130
   8  15  -1 2232.82 274.976
  -8  15   1 1999.92 317.106
   8 -15  -1 2483.69 326.372
   8  15  -1 2037.86 324.243
  -8  15   1 1985.28 280.095
  -8 -15   1 2068.33 329.388
  -8  15   1 1658.90 300.196
  -7  15   1 2174.13 326.895
   7  15  -1 1679.07 231.251
  -7 -15   1 1958.18 310.416
  -7  15   1 2235.75 341.115
   7  15  -1 1547.26 284.096
   7  15  -1 2338.68 334.342
  -7 -15   1 1996.24 279.155
   7 -15  -1 1766.36 254.627
  -7  15   1 1905.22 285.566
  -6 -15   1 412.482 151.816
  -6  15   1 272.246 142.597
   6  15  -1 282.609 112.969
  -6  15   1-71.9622 131.478
  -6 -15   1 126.697 130.048
   6  15  -1 443.099 157.745
  -6 -15   1 259.905 146.432
   6 -15  -1 344.085 129.937
   6  15  -1 152.184 139.969
  -5 -15   1 592.817 199.517
   5 -15  -1 516.014 155.771
  -5 -15   1 912.331 200.110
  -5  15   1 385.167 143.464
   5  15  -1 406.642 158.472
   5  15  -1 640.715 149.008
   5  15  -1 485.127 157.678
  -5  15   1 525.974 166.610
  -5 -15   1 23.2796 127.139
   4 -15  -1 9035.28 475.835
   4  15  -1 8978.93 568.103
  -4 -15   1 8129.45 541.260
   4  15  -1 8674.20 570.385
  -4  15   1 8810.53 553.963
  -4  15   1 8820.27 572.212
   4  15  -1 8989.30 473.047
   4 -15  -1 8740.67 320.238
  -4 -15   1 8770.43 582.982
   4 -15  -1 8535.46 541.851
  -4 -15   1 8172.10 534.632
  -3 -15   1 1253.53 224.891
  -3  15   1 1427.65 238.400
   3  15  -1 1398.11 237.497
  -3 -15   1 1695.45 267.920
  -3 -15   1 1369.14 228.043
   3  15  -1 1696.91 257.021
   3 -15  -1 1292.77 231.846
  -3  15   1 1425.11 235.363
   3 -15  -1 1468.68 202.330
   3  15  -1 1650.69 213.400
  -2 -15   1 16340.7 719.200
  -2 -15   1 15407.4 746.447
   2  15  -1 15449.6 621.042
  -2  15   1 16551.4 749.948
   2 -15  -1 15357.4 570.274
   2 -15  -1 15807.9 722.970
  -2 -15   1 16119.1 738.774
   2  15  -1 16087.1 730.057
   2  15  -1 16065.3 740.939
  -2  15   1 16098.7 740.056
  -1 -15   1 4236.25 354.723
   1  15  -1 4178.24 335.384
   1 -15  -1 4170.64 393.193
  -1  15   1 3815.91 358.690
  -1  15   1 4983.79 413.328
   1  15  -1 4112.60 381.420
   1 -15  -1 4180.68 297.741
   1  15  -1 4057.16 376.650
   0  15  -1 610.763 181.184
   0  15  -1 578.628 158.652
   0  15   1 650.048 172.899
   0 -15   1 637.060 152.098
   0 -15  -1 519.432 120.360
   0 -15  -1 406.531 151.053
   0  15   1 339.616 136.561
   1  15   1 358.452 113.319
  -1 -15  -1 200.301 143.582
  -1  15  -1 365.658 129.693
  -1 -15  -1 10.6593 104.870
  -1  15  -1 629.886 174.246
   1 -15   1 215.083 99.7445
  -1 -15  -1 340.022 110.881
   1  15   1 319.477 157.316
   1  15   1 413.255 149.532
  -2  15  -1 1677.04 249.135
   2  15   1 2128.34 264.516
  -2 -15  -1 1685.53 255.462
   2  15   1 1709.88 261.190
   2 -15   1 1579.14 231.780
  -2  15  -1 1713.65 241.016
  -2 -15  -1 1684.99 261.636
  -2 -15  -1 1635.00 156.564
   2  15   1 1597.50 242.363
  -3  15  -1 2352.53 287.492
   3  15   1 2189.12 277.420
  -3 -15  -1 2410.64 323.249
  -3  15  -1 1649.96 263.214
   3  15   1 2636.63 320.023
   3 -15   1 2238.47 273.340
   3  15   1 2240.14 266.597
  -3 -15  -1 2461.77 152.915
  -3 -15  -1 2183.20 290.713
  -4  15  -1 14335.9 718.842
  -4 -15  -1 16701.4 783.121
   4  15   1 14180.5 719.135
   4  15   1 14806.1 699.626
  -4 -15  -1 15607.2 766.216
   4 -15   1 14917.8 581.595
   4  15   1 15192.1 681.581
  -4  15  -1 15852.4 703.232
   4 -15   1 15395.1 710.586
  -5 -15  -1 1180.70 221.626
  -5 -15  -1 619.632 167.110
  -5  15  -1 1401.53 234.832
  -5  15  -1 886.644 210.527
  -5  15  -1 855.615 236.554
   5 -15   1 1184.98 183.999
   5 -15   1 1196.73 239.755
   5  15   1 853.772 209.221
   5  15   1 1035.21 222.967
   5  15   1 1035.02 206.639
   6  15   1 2573.09 336.245
  -6  15  -1 2358.32 336.912
  -6  15  -1 2407.87 287.288
   6  15   1 3081.28 346.290
   6 -15   1 2879.55 267.793
  -6  15  -1 2645.06 342.080
  -6 -15  -1 2000.05 289.045
  -6 -15  -1 2498.91 333.047
   6  15   1 2835.68 329.619
   6 -15   1 3003.90 354.069
  -7 -15  -1 2462.14 351.684
   7  15   1 2397.86 319.282
  -7  15  -1 2219.56 330.188
   7  15   1 2374.53 331.330
   7 -15   1 2040.29 241.841
   7 -15   1 2131.82 311.911
  -7  15  -1 2164.21 342.540
   7  15   1 2813.05 331.503
  -7 -15  -1 3322.58 381.720
  -7  15  -1 2525.61 296.863
   8 -15   1 558.627 192.443
   8  15   1-44.5870 143.896
   8  15   1 154.553 124.411
   8  15   1-32.9291 123.450
  -8  15  -1 345.041 150.595
  -8 -15  -1 257.504 154.055
  -8 -15  -1 276.948 199.922
  -8  15  -1 87.3664 119.516
  -9 -15  -1 4259.74 458.065
  -9 -15  -1 3765.67 419.844
  -9  15  -1 4208.29 486.222
  -9  15  -1 4666.05 488.751
   9  15   1 4518.82 464.336
   9 -15   1 5498.80 515.638
   9  15   1 4398.35 442.277
  -9  15  -1 4813.97 413.302
   9  15   1 4865.00 469.951
 -10  15  -1 1695.13 353.330
 -10 -15  -1 1622.25 298.505
 -10  15  -1 1504.99 305.898
  10  15   1 1225.47 255.214
  10  15   1 1612.30 297.605
 -10 -15  -1 1999.77 327.942
  10 -15   1 1989.80 345.326
  10  15   1 1547.72 308.365
 -11  15  -1 2773.58 437.858
 -11 -15  -1 2133.26 342.477
 -11 -15  -1 2417.12 390.553
  11  15   1 2254.55 350.597
  11  15   1 2299.43 379.673
 -11  15  -1 2890.88 410.771
  11  15   1 2344.97 371.568
  11 -15   1 2313.09 382.558
 -12  15  -1 2207.65 387.693
  12  15   1 741.718 219.826
  12 -15   1 1652.47 349.630
 -12 -15  -1 1963.59 372.973
  12  15   1 1435.25 316.743
 -12  15  -1 1322.44 336.557
  12  15   1 1428.47 303.661
 -12 -15  -1 1136.03 269.471
 -13  15  -1-53.9824 187.614
  13  15   1-13.7498 188.340
  13  16  -1-263.907 218.785
  13  16  -1 112.105 184.005
  13 -16  -1 204.104 196.357
 -12  16   1 1.51565 165.224
  12 -16  -1 72.8030 174.899
  12  16  -1 97.3609 169.077
 -12 -16   1 325.899 218.105
 -12  16   1 39.4990 129.761
  12  16  -1 42.1657 139.496
  11  16  -1 2225.27 364.541
 -11 -16   1 2399.05 376.145
  11 -16  -1 2471.76 374.210
 -11  16   1 2550.39 354.509
 -11 -16   1 2167.47 322.477
  11  16  -1 2874.35 424.768
 -11  16   1 2247.81 388.910
 -11  16   1 2066.48 375.799
 -10 -16   1 6535.94 603.533
  10  16  -1 6515.11 586.373
  10 -16  -1 6375.93 548.935
 -10  16   1 6654.32 623.288
 -10  16   1 5504.45 571.252
 -10  16   1 6667.38 552.187
  10  16  -1 5760.41 550.974
 -10 -16   1 6980.52 552.867
  -9 -16   1 3786.56 445.775
  -9 -16   1 3492.09 388.380
  -9  16   1 3134.10 376.370
   9  16  -1 3217.33 420.488
  -9  16   1 3678.04 456.284
   9 -16  -1 3811.39 413.839
   9  16  -1 3857.34 454.458
  -9  16   1 4114.25 478.192
  -8 -16   1 1234.76 277.315
   8  16  -1 1148.74 287.743
   8  16  -1 650.065 162.152
  -8 -16   1 757.694 203.697
  -8  16   1 1278.79 288.722
   8 -16  -1 861.851 207.241
   8  16  -1 499.083 199.142
  -8  16   1 601.945 174.553
  -8  16   1 1386.02 264.517
   7  16  -1 510.776 133.248
  -7 -16   1 660.270 232.152
  -7  16   1 452.579 191.262
  -7  16   1 470.375 186.971
   7  16  -1 617.959 221.848
   7  16  -1 580.317 202.030
  -7 -16   1 147.287 127.230
  -7  16   1 261.942 142.506
   7 -16  -1 92.3907 129.276
  -6  16   1-6.16549 142.719
  -6 -16   1-54.3414 164.903
  -6 -16   1 69.4518 120.998
   6  16  -1-75.6020 146.641
   6  16  -1 31.6069 108.920
  -6 -16   1 153.825 113.783
  -6  16   1 89.6285 138.675
   6  16  -1 44.5353 77.6702
   6 -16  -1 191.963 114.000
   5  16  -1 1960.06 303.169
  -5 -16   1 2286.99 317.784
  -5  16   1 1917.81 300.246
   5  16  -1 1907.38 292.060
   5 -16  -1 2298.78 270.913
  -5 -16   1 1767.64 265.486
  -5  16   1 1640.52 268.366
   5  16  -1 2105.85 257.922
  -5 -16   1 1755.25 304.844
   5 -16  -1 1807.60 277.564
  -4 -16   1 561.148 168.526
   4 -16  -1 332.297 134.880
   4  16  -1 408.185 122.900
  -4  16   1 426.754 155.527
  -4  16   1 642.544 199.860
   4 -16  -1 581.720 141.179
   4  16  -1 501.180 181.815
   4  16  -1 380.443 150.027
  -4 -16   1 335.025 159.109
  -4 -16   1 600.461 188.598
  -3 -16   1 4390.70 434.784
   3  16  -1 4245.88 406.835
  -3  16   1 4384.97 411.004
   3 -16  -1 4254.08 326.586
   3  16  -1 4587.55 422.674
  -3 -16   1 4266.61 403.189
  -3  16   1 4561.44 412.028
   3 -16  -1 3992.72 393.585
  -3 -16   1 4647.57 420.735
   3  16  -1 4257.96 343.076
   2  16  -1 359.347 155.614
  -2 -16   1 737.864 205.463
   2  16  -1 960.677 211.855
  -2 -16   1 547.236 160.181
   2  16  -1 793.005 175.182
  -2  16   1 516.342 150.239
   2 -16  -1 710.015 148.760
  -2  16   1 495.242 163.280
   2 -16  -1 419.090 159.341
   2  16  -1 702.336 166.051
  -2 -16   1 552.486 158.488
  -2 -16   1 642.896 189.014
  -1  16   1 238.476 127.612
  -1  16   1 319.185 154.548
   1  16  -1-4.87152 111.079
   1 -16  -1 416.955 172.363
   1  16  -1 310.180 128.144
   1 -16  -1 122.169 85.5579
   1  16  -1 332.365 163.211
  -1 -16   1 237.211 123.899
   0  16   1 1765.08 255.088
   0  16  -1 1393.31 203.074
   0 -16  -1 1414.41 186.526
   0  16   1 1343.08 227.683
   0 -16  -1 1104.83 221.522
   0  16  -1 1469.75 246.482
   0 -16   1 1346.05 215.074
   1  16   1 533.511 167.358
  -1 -16  -1 326.129 107.625
  -1  16  -1 615.574 169.510
  -1  16  -1 619.117 175.993
   1  16   1 534.319 161.327
  -1 -16  -1 323.167 147.968
  -1 -16  -1 293.706 175.148
   1 -16   1 441.764 135.500
   1  16   1 321.257 148.378
   2  16   1 1670.80 275.905
  -2  16  -1 1317.07 237.566
  -2  16  -1 1870.87 263.029
  -2 -16  -1 1428.77 182.108
  -2 -16  -1 1346.29 237.480
   2  16   1 1765.43 243.459
   2 -16   1 1354.88 227.222
  -2 -16  -1 1572.20 264.769
   2  16   1 1530.30 245.889
  -2 -16  -1 1777.80 172.408
   3 -16   1 24507.3 895.427
  -3  16  -1 24266.2 924.779
  -3 -16  -1 22031.2 920.325
   3  16   1 23243.5 890.403
  -3  16  -1 24505.9 907.592
  -3 -16  -1 23350.8 943.638
   3  16   1 24247.6 873.252
   3  16   1 25519.9 1000.36
  -4  16  -1 5572.05 466.844
   4  16   1 5683.55 457.035
  -4  16  -1 5835.17 451.223
   4 -16   1 5355.66 436.125
  -4 -16  -1 6095.53 504.538
   4  16   1 6046.10 485.572
   4 -16   1 6186.15 387.364
   4  16   1 5913.87 448.653
  -4 -16  -1 5305.34 468.304
  -5  16  -1 2907.59 380.704
  -5  16  -1 3178.22 335.314
  -5 -16  -1 2696.75 367.689
   5  16   1 2939.61 327.314
   5  16   1 2839.69 338.068
   5 -16   1 2935.23 272.406
   5 -16   1 3465.01 372.627
   5  16   1 2687.66 342.673
  -5 -16  -1 2806.85 359.825
  -5  16  -1 3115.89 376.833
  -6  16  -1 3427.68 401.041
  -6 -16  -1 3897.63 413.991
   6  16   1 3686.63 391.698
   6 -16   1 4687.45 442.586
   6  16   1 3967.00 428.331
   6  16   1 3991.08 388.761
  -6  16  -1 3923.36 384.177
   6 -16   1 3494.44 301.290
  -6  16  -1 4100.00 458.109
  -7 -16  -1 4753.55 472.939
  -7  16  -1 4898.09 491.111
   7  16   1 4482.73 423.468
  -7 -16  -1 4993.74 479.217
   7  16   1 5467.41 494.281
   7  16   1 5448.47 478.031
   7 -16   1 5346.19 480.782
  -7  16  -1 5242.38 438.866
  -7  16  -1 4485.25 490.990
  -8  16  -1 361.669 174.181
   8  16   1 280.447 161.666
  -8  16  -1 346.001 160.073
  -8 -16  -1 367.769 167.940
   8 -16   1 253.485 173.298
   8  16   1 225.124 106.450
  -8 -16  -1 182.181 163.086
   8  16   1 223.613 136.516
   9  16   1 34.4677 148.884
  -9  16  -1 35.3341 141.609
   9  16   1 59.1545 135.846
   9  16   1-97.2952 147.799
  -9 -16  -1 156.646 169.541
  -9  16  -1-317.914 204.532
   9 -16   1 80.4119 162.307
  -9 -16  -1-108.126 161.489
  -9  16  -1 201.049 136.575
 -10 -16  -1 924.713 238.618
  10 -16   1 845.806 253.384
  10  16   1 783.639 214.375
  10  16   1 1275.34 287.577
 -10  16  -1 861.809 264.300
  10  16   1 944.638 233.792
 -10  16  -1 949.550 254.765
 -10 -16  -1 829.035 255.094
 -11  16  -1 7335.99 698.033
  11  16   1 7306.87 603.483
  11 -16   1 6951.28 651.845
 -11 -16  -1 6881.46 596.952
 -11 -16  -1 6159.32 596.907
  11  16   1 6688.47 604.640
  11  16   1 6419.97 580.829
 -11  16  -1 6373.84 620.915
  12  16   1 1895.81 351.516
  12  16   1 1666.04 315.057
 -12 -16  -1 1925.65 356.172
 -12  16  -1 2234.04 377.647
  13  16   1 12330.5 878.100
  12  17  -1 311.307 157.815
  12 -17  -1 426.178 199.753
 -12  17   1 670.807 268.107
  12  17  -1 281.364 197.113
 -11  17   1 1176.69 261.805
  11  17  -1 792.728 236.224
 -11  17   1 808.048 267.212
 -11  17   1 836.272 257.398
 -11 -17   1 1133.34 256.523
 -11 -17   1 1062.05 258.986
  11  17  -1 857.708 258.453
  11 -17  -1 1383.11 291.133
 -10  17   1 197.109 153.866
  10  17  -1-202.285 189.682
 -10 -17   1-105.351 111.887
  10 -17  -1 80.0328 123.116
 -10 -17   1-129.509 159.171
  10  17  -1-12.9813 134.064
 -10  17   1 95.6511 142.392
  -9  17   1-77.7451 125.551
  -9 -17   1 39.7049 117.441
   9  17  -1-101.115 151.509
  -9 -17   1 116.875 171.760
  -9  17   1 62.3064 155.068
  -9  17   1 98.0989 153.600
   9  17  -1-75.2000 170.508
   9 -17  -1-55.3738 129.022
   8  17  -1 11683.7 769.337
  -8  17   1 11717.6 784.929
  -8  17   1 12612.4 811.610
  -8 -17   1 11470.9 709.731
  -8 -17   1 13103.9 815.586
   8 -17  -1 12267.6 701.542
   8  17  -1 12260.2 786.425
  -8  17   1 12876.8 753.686
  -7 -17   1 1443.09 294.912
   7  17  -1 1457.78 277.255
  -7  17   1 1378.88 288.966
  -7  17   1 1231.68 277.297
   7 -17  -1 1583.94 257.385
   7  17  -1 1288.30 269.964
  -7 -17   1 1123.00 245.767
  -7  17   1 1549.84 266.947
   7  17  -1 1213.84 209.821
   6 -17  -1 4889.47 409.108
  -6  17   1 4126.54 443.956
   6  17  -1 5862.40 529.661
  -6  17   1 5497.26 487.533
   6  17  -1 5053.01 399.039
  -6 -17   1 4962.51 461.785
  -6 -17   1 4966.82 477.861
   6  17  -1 4550.39 458.942
   6 -17  -1 5038.33 455.478
  -6 -17   1 5456.94 535.372
  -5 -17   1 143.536 131.109
   5 -17  -1 88.7816 110.600
  -5  17   1 140.553 118.775
  -5 -17   1-3.36572 144.261
  -5  17   1 54.1716 158.557
   5  17  -1 3.35030 107.065
   5 -17  -1 114.419 143.469
  -5 -17   1-59.0628 116.276
   5  17  -1 142.747 132.221
   5  17  -1 173.136 113.380
  -4 -17   1 535.180 204.015
  -4  17   1 85.9569 136.368
   4  17  -1 533.050 183.194
  -4  17   1 584.419 186.683
  -4 -17   1 493.663 177.358
   4  17  -1 511.093 155.059
   4 -17  -1 704.115 203.952
  -4 -17   1 636.652 200.913
   4  17  -1 361.598 156.654
   4 -17  -1 656.740 170.832
  -3  17   1 662.057 188.998
   3  17  -1 611.266 160.489
  -3  17   1 1087.16 235.426
  -3 -17   1 761.232 182.928
   3  17  -1 683.213 192.336
  -3 -17   1 1180.04 258.651
  -3 -17   1 1254.31 241.853
   3 -17  -1 621.500 168.269
   3 -17  -1 912.020 171.250
   3  17  -1 1097.80 252.314
  -2 -17   1 730.485 242.178
   2  17  -1 359.716 140.203
   2  17  -1 469.221 171.061
   2 -17  -1 221.429 145.331
   2  17  -1 235.961 151.483
  -2 -17   1 213.987 92.5235
  -2  17   1 462.094 167.676
   2 -17  -1 263.897 105.398
  -2  17   1 35.6438 109.147
  -2 -17   1 324.868 162.071
   1 -17  -1 370.103 193.608
   1  17  -1 321.495 147.635
  -1 -17   1 412.962 153.753
  -1  17   1 329.107 164.558
   1 -17  -1 136.493 85.1607
  -1 -17   1 481.921 173.880
   1  17  -1 340.456 124.211
  -1  17   1 134.022 141.940
   1  17  -1 380.388 155.975
   0  17   1 7372.17 523.398
   0  17   1 6593.74 509.464
   0 -17   1 7421.19 485.809
   0  17  -1 6343.86 448.885
   0  17  -1 6711.86 511.260
   0 -17  -1 6016.44 499.867
   0 -17  -1 7607.08 416.786
   1 -17   1 302.184 136.280
  -1 -17  -1 371.365 175.785
   1  17   1 166.978 126.938
  -1  17  -1 540.551 170.097
  -1  17  -1 325.630 144.554
   1  17   1 530.050 184.520
   1  17   1 347.883 142.950
  -1 -17  -1-57.5067 132.985
  -1 -17  -1 266.408 98.2123
  -1 -17  -1 304.851 111.032
   2 -17   1 85.2810 97.9750
  -2  17  -1 299.245 150.213
   2  17   1 18.6766 104.045
  -2  17  -1 87.5457 128.516
  -2 -17  -1 55.7981 134.426
   2  17   1-59.3573 115.219
  -2 -17  -1 105.824 79.1158
  -2 -17  -1 135.327 142.113
   2  17   1 20.6409 133.964
  -3 -17  -1 278.283 187.621
   3  17   1-27.6519 101.766
   3  17   1 207.563 161.543
  -3  17  -1 182.829 145.783
   3  17   1-18.4217 123.212
   3 -17   1 59.6147 109.643
  -3 -17  -1 21.1760 112.134
  -3  17  -1 96.2876 125.644
   4 -17   1 40236.4 1199.85
  -4  17  -1 41270.8 1288.61
  -4 -17  -1 41690.2 1325.44
   4  17   1 43585.6 1354.68
   4  17   1 41015.3 1196.38
   4  17   1 41643.3 1254.20
  -4  17  -1 40399.2 1210.96
  -4 -17  -1 39072.6 1280.85
   4 -17   1 41063.5 1010.96
  -5 -17  -1 25454.2 1052.96
   5 -17   1 26973.3 1017.80
  -5  17  -1 27342.7 1147.87
  -5  17  -1 27635.8 1096.60
   5  17   1 27269.3 1085.60
  -5 -17  -1 25736.1 1068.22
  -5  17  -1 27888.9 1009.93
   5  17   1 26138.9 987.865
   5 -17   1 27489.3 832.111
   5  17   1 27857.3 1030.58
   6 -17   1 641.100 192.094
   6  17   1 444.673 171.106
  -6  17  -1 496.394 175.695
   6  17   1 763.766 220.186
  -6 -17  -1 663.907 228.170
  -6  17  -1 870.756 242.903
   6  17   1 589.516 179.115
  -6  17  -1 681.327 171.066
   7  17   1 10934.4 719.156
   7  17   1 10098.1 653.803
  -7  17  -1 10279.4 724.320
   7 -17   1 9896.20 666.350
  -7  17  -1 11036.5 767.655
  -7  17  -1 10358.9 624.205
  -7 -17  -1 10066.8 687.288
   7  17   1 10689.3 674.342
   8  17   1 946.962 228.587
  -8  17  -1 1092.89 287.815
  -8 -17  -1 907.962 246.929
   8  17   1 982.433 248.110
   8  17   1 393.308 170.713
  -8  17  -1 796.446 188.363
   8 -17   1 692.979 214.415
  -8  17  -1 1054.22 282.564
  -9  17  -1 112.906 169.987
   9  17   1 84.9932 126.277
   9  17   1 552.722 206.765
   9  17   1 96.1697 121.374
  -9  17  -1 416.085 204.321
  -9 -17  -1 70.7832 137.191
   9 -17   1-20.1848 176.946
  10 -17   1 2040.10 345.615
  10  17   1 2285.66 357.098
 -10  17  -1 2026.83 366.238
  10  17   1 1896.60 322.391
 -10 -17  -1 2578.03 387.139
  10  17   1 2124.80 348.659
 -10 -17  -1 2346.18 403.777
 -10  17  -1 2470.00 431.074
  11  17   1 2541.28 385.405
  11  17   1 2618.93 396.780
 -11 -17  -1 2357.85 383.468
 -11 -17  -1 2645.73 401.925
 -11  17  -1 2110.50 371.212
  11 -17   1 3731.73 491.551
  12  17   1 7480.67 662.285
  12  17   1 7860.80 690.643
  12 -18  -1 734.672 238.359
 -11 -18   1 695.381 246.371
  11 -18  -1 447.894 173.081
  11  18  -1 696.013 239.322
 -11  18   1 578.095 229.505
  11  18  -1 764.762 251.563
 -11  18   1 641.870 220.517
  10 -18  -1 1501.45 290.933
  10  18  -1 1507.05 329.646
 -10  18   1 1439.25 326.726
  10  18  -1 1672.90 330.808
 -10  18   1 1823.64 332.115
 -10  18   1 1618.68 306.219
 -10 -18   1 1438.94 313.362
 -10 -18   1 1330.45 279.970
   9  18  -1 595.398 227.864
  -9 -18   1 1274.33 276.275
  -9 -18   1 786.787 237.947
   9  18  -1 1365.40 320.388
  -9  18   1 733.313 219.987
  -9  18   1 1106.81 298.074
   9 -18  -1 902.822 225.936
  -9  18   1 873.078 251.736
   8 -18  -1 382.825 145.291
  -8  18   1 184.767 186.259
  -8 -18   1 774.298 235.795
  -8  18   1 619.632 223.758
  -8  18   1 380.569 204.376
  -8 -18   1 686.313 240.955
   8  18  -1 649.450 231.608
   8  18  -1 679.919 257.367
  -7 -18   1 468.691 175.524
  -7  18   1 248.857 168.784
   7 -18  -1 371.509 161.954
   7  18  -1 313.509 173.584
  -7 -18   1 248.225 179.429
   7  18  -1 618.676 232.176
   7 -18  -1 756.245 207.013
  -7  18   1 464.675 194.396
  -7  18   1 589.580 203.312
  -6  18   1 2237.09 334.883
   6  18  -1 2463.29 294.355
   6 -18  -1 1991.82 275.236
  -6 -18   1 1909.85 326.866
   6  18  -1 1650.93 303.232
  -6 -18   1 1859.43 319.659
   6  18  -1 2069.42 324.594
  -6  18   1 2139.61 336.248
  -6 -18   1 1598.27 289.485
   6 -18  -1 2088.88 329.530
   5  18  -1 613.374 207.916
   5 -18  -1 448.887 183.698
  -5 -18   1 376.906 170.108
   5  18  -1 543.028 162.085
  -5 -18   1 591.430 199.522
  -5 -18   1 421.828 175.363
  -5  18   1 729.767 221.081
  -5  18   1 492.963 201.353
   5 -18  -1 426.718 144.509
   5  18  -1 326.034 160.258
   4  18  -1 5291.92 480.157
   4 -18  -1 5278.77 480.342
  -4  18   1 5878.61 507.828
   4  18  -1 5622.92 429.016
   4  18  -1 5465.38 504.032
  -4 -18   1 5300.78 484.554
  -4 -18   1 4990.72 475.026
  -4 -18   1 5326.83 514.123
  -4  18   1 5375.78 483.527
   4 -18  -1 5758.24 420.876
   3 -18  -1 3418.49 389.736
  -3 -18   1 3364.12 388.493
   3 -18  -1 3217.07 301.719
  -3  18   1 3112.43 376.107
   3  18  -1 3162.18 323.742
  -3  18   1 2520.46 335.579
  -3 -18   1 3345.26 405.965
   3  18  -1 3883.16 410.790
   3  18  -1 3257.28 380.837
   2 -18  -1 2719.24 353.838
   2  18  -1 2720.19 305.289
   2  18  -1 2744.33 361.580
   2 -18  -1 2340.51 255.366
  -2  18   1 2793.47 346.951
   2  18  -1 2285.27 319.181
  -2 -18   1 2663.82 307.875
  -2 -18   1 2644.12 364.722
  -2  18   1 2740.51 359.058
  -2 -18   1 2752.52 361.948
  -1  18   1 6664.94 527.969
   1  18  -1 7022.57 546.089
   1  18  -1 6697.00 473.920
   1 -18  -1 7032.92 421.099
  -1  18   1 6980.35 546.379
  -1 -18   1 6764.50 542.514
   1 -18  -1 6842.94 545.363
  -1 -18   1 6966.21 562.098
  -1 -18   1 6352.92 459.883
   1  18  -1 6735.09 537.706
   0 -18   1 15269.4 713.346
   0  18  -1 15755.8 798.923
   0 -18  -1 14809.0 599.550
   0  18   1 15682.9 785.951
   0 -18  -1 15410.7 813.006
   0  18   1 14665.1 794.389
   0  18  -1 15646.0 730.930
  -1 -18  -1 22970.1 986.958
   1  18   1 25677.9 996.704
  -1  18  -1 23891.9 924.013
  -1 -18  -1 22916.8 742.539
  -1  18  -1 24610.2 990.071
   1  18   1 23667.1 1010.14
  -1 -18  -1 23208.8 1005.27
  -1 -18  -1 24789.3 729.911
   1 -18   1 24969.8 920.344
  -2 -18  -1 11827.6 713.975
  -2  18  -1 11005.6 662.651
   2  18   1 12741.6 703.280
  -2 -18  -1 11465.8 716.425
   2  18   1 12468.7 657.719
   2  18   1 11917.9 737.075
  -2 -18  -1 12011.1 542.653
   2 -18   1 12824.3 667.105
  -2  18  -1 12136.0 680.353
   3  18   1 5150.06 454.690
   3  18   1 5230.93 491.856
  -3 -18  -1 4261.97 333.850
  -3  18  -1 4676.87 439.594
  -3 -18  -1 4682.37 463.777
   3  18   1 4614.27 415.428
  -3  18  -1 4840.51 451.133
   3 -18   1 4460.87 409.329
  -3 -18  -1 5145.45 489.566
   4  18   1 2203.23 340.812
   4  18   1 1352.33 265.128
  -4  18  -1 1777.77 298.756
   4  18   1 1692.11 275.523
  -4 -18  -1 1949.68 323.236
   4 -18   1 2056.89 306.250
  -4 -18  -1 1887.17 319.289
  -4  18  -1 2004.86 313.951
   5 -18   1 15851.3 808.893
  -5 -18  -1 16279.1 874.185
  -5  18  -1 15336.5 839.239
  -5 -18  -1 15355.6 844.773
  -5  18  -1 17518.4 834.457
   5  18   1 16037.4 866.885
  -5  18  -1 16405.4 918.749
   5  18   1 16434.1 816.529
   5  18   1 16047.3 801.439
  -6  18  -1 206.040 163.394
   6  18   1 131.760 137.381
  -6  18  -1 172.826 153.529
   6  18   1 63.1357 113.747
   6  18   1-33.7578 122.685
   6 -18   1 433.365 203.950
  -6  18  -1-35.9271 131.917
  -7 -18  -1-230.327 201.663
   7  18   1-28.8116 126.928
   7  18   1-330.664 186.158
  -7  18  -1 80.0691 152.818
   7 -18   1 140.785 144.303
   7  18   1 381.572 193.466
  -7  18  -1-18.7434 161.006
  -7  18  -1 190.822 133.447
   8  18   1 902.708 227.702
  -8  18  -1 763.277 221.777
  -8  18  -1 1134.43 231.098
   8  18   1 788.983 226.665
  -8  18  -1 1223.25 304.572
  -8 -18  -1 811.163 220.010
   8 -18   1 751.335 225.616
   9  18   1 1085.81 286.597
   9  18   1 1162.80 257.066
  -9  18  -1 1120.67 265.526
   9  18   1 1588.77 305.119
  -9  18  -1 1455.81 320.453
   9 -18   1 1379.23 301.094
  -9 -18  -1 626.555 219.134
  10  18   1 1246.96 284.504
 -10  18  -1 1821.35 388.819
 -10 -18  -1 900.345 245.859
  10  18   1 1192.12 304.801
 -10  18  -1 874.996 265.239
  10 -18   1 1496.04 313.954
  11  18   1 287.453 180.620
  11  18   1-58.7846 126.036
 -11 -18  -1 432.630 196.434
  12  18   1 7254.51 667.813
  12  18   1 6599.71 645.890
  11  19  -1 2034.88 404.648
 -11  19   1 1987.75 354.286
  11 -19  -1 2030.93 364.057
 -10 -19   1 1789.19 348.152
 -10  19   1 2023.13 349.666
  10  19  -1 2490.63 416.503
  10 -19  -1 2869.59 402.345
 -10  19   1 2280.35 413.942
  10  19  -1 2247.15 378.743
 -10 -19   1 1658.46 308.530
 -10  19   1 2453.02 416.627
   9 -19  -1 2083.61 338.281
   9  19  -1 1655.82 329.281
  -9  19   1 1532.89 341.249
  -9  19   1 1717.94 347.284
  -9 -19   1 1890.14 325.859
   9  19  -1 1551.35 326.522
  -9 -19   1 1642.18 324.246
   9 -19  -1 1458.11 277.746
  -9  19   1 1770.73 327.649
   8 -19  -1 89.9983 128.811
  -8 -19   1-29.0283 137.933
   8  19  -1 83.1177 139.823
  -8  19   1 222.924 187.616
   8  19  -1-4.28444 125.887
  -8  19   1 219.320 185.196
  -8  19   1 15.7724 134.839
  -8 -19   1 29.8040 145.802
   8 -19  -1 227.247 148.349
   7 -19  -1 4039.23 444.504
  -7  19   1 3826.09 467.801
   7  19  -1 4423.56 503.303
  -7 -19   1 3989.21 455.200
   7 -19  -1 3773.22 402.999
  -7  19   1 5251.56 512.075
  -7 -19   1 3463.58 441.031
   7  19  -1 4267.55 482.677
  -7  19   1 3823.21 486.821
   6  19  -1-31.6902 138.960
  -6 -19   1 99.6395 154.867
  -6 -19   1 286.174 164.362
  -6  19   1 14.2010 169.421
   6 -19  -1 42.2568 125.440
  -6  19   1 148.809 130.830
   6 -19  -1 92.5673 104.995
   6  19  -1 190.962 161.825
  -6 -19   1 116.355 170.761
   5  19  -1 1370.00 269.392
  -5 -19   1 1629.43 302.519
   5 -19  -1 1405.49 228.404
  -5 -19   1 1393.58 278.438
  -5  19   1 1788.14 321.525
   5  19  -1 1687.66 246.859
  -5 -19   1 1630.63 312.882
   5 -19  -1 1694.41 315.032
  -5  19   1 1865.46 315.904
   5  19  -1 1646.78 316.113
  -4 -19   1 56.9047 149.077
  -4 -19   1 183.118 108.901
   4  19  -1 341.720 137.291
  -4  19   1 404.703 199.473
   4 -19  -1 435.718 190.126
   4  19  -1 255.589 169.044
  -4 -19   1 189.321 177.997
   4  19  -1 74.6266 120.816
  -4  19   1 153.425 131.538
   4 -19  -1 143.305 99.3130
  -3 -19   1 650.124 182.223
   3 -19  -1 597.847 216.767
   3  19  -1 511.630 153.273
  -3 -19   1 790.192 237.027
   3  19  -1 722.948 231.800
  -3 -19   1 837.080 215.312
   3  19  -1 283.248 161.094
   3 -19  -1 683.098 168.549
  -3  19   1 706.991 228.557
  -3  19   1 724.797 206.299
   2  19  -1 306.376 169.131
  -2  19   1 342.733 137.468
  -2  19   1 300.613 177.294
   2  19  -1 808.820 217.246
  -2 -19   1 956.418 234.218
   2  19  -1 600.405 168.549
   2 -19  -1 790.869 249.519
  -2 -19   1 416.550 158.040
  -2 -19   1 615.150 182.237
   2 -19  -1 476.214 136.783
  -1 -19   1 392.645 231.256
  -1 -19   1 101.429 177.811
  -1  19   1-29.3654 107.672
   1  19  -1 337.792 173.140
  -1  19   1 22.8592 117.616
  -1 -19   1 134.352 94.6756
   1  19  -1 84.9115 121.095
   1 -19  -1 18.8557 138.047
   1 -19  -1 29.3185 82.5320
   0  19  -1 5406.14 502.979
   0 -19   1 4822.88 423.980
   0  19   1 4391.46 439.780
   0 -19  -1 4484.38 353.363
   0  19  -1 4684.15 420.877
   0 -19  -1 4730.01 353.189
   0  19   1 4479.21 473.747
   0 -19   1 5124.40 498.143
   0 -19  -1 4264.42 457.856
   1  19   1 7855.80 611.555
  -1  19  -1 7675.80 581.264
   1  19   1 8029.98 582.043
  -1 -19  -1 7895.88 607.365
   1 -19   1 9203.87 579.504
  -1 -19  -1 8147.47 617.174
  -1  19  -1 8554.36 578.517
  -2 -19  -1 2048.89 332.922
   2  19   1 1582.47 267.171
  -2  19  -1 1580.21 279.336
  -2 -19  -1 1900.66 322.335
   2 -19   1 2028.40 283.848
  -2  19  -1 1720.05 294.423
   2  19   1 1223.24 229.343
   2  19   1 1959.06 325.805
  -3 -19  -1 1357.53 294.426
  -3  19  -1 1572.22 285.591
   3  19   1 1176.55 242.538
   3  19   1 1184.17 258.877
   3 -19   1 1207.39 235.634
  -3  19  -1 1659.52 280.634
   3  19   1 1423.94 303.565
  -3 -19  -1 1120.93 270.718
   4  19   1 703.316 207.737
   4 -19   1 796.002 217.092
   4  19   1 843.208 247.694
   4  19   1 699.334 193.603
  -4  19  -1 380.097 173.525
  -4 -19  -1 670.788 205.385
  -4  19  -1 555.486 189.696
  -4 -19  -1 909.377 262.060
  -5  19  -1 1360.92 262.233
  -5  19  -1 683.240 220.791
   5  19   1 1229.73 236.580
  -5  19  -1 1687.32 303.351
   5  19   1 876.511 212.924
   5  19   1 1498.90 310.879
  -5 -19  -1 1176.21 277.414
  -5 -19  -1 790.299 240.390
   5 -19   1 1232.60 260.353
  -6 -19  -1 391.889 222.338
  -6  19  -1 246.567 168.971
   6  19   1 41.6562 136.109
  -6  19  -1 364.341 170.196
   6  19   1 111.485 147.814
   6  19   1 271.956 180.419
   6 -19   1 291.413 151.079
  -6  19  -1 165.030 135.440
   7  19   1 3853.33 435.435
  -7  19  -1 4539.49 503.580
   7  19   1 3926.69 437.590
   7  19   1 5016.63 530.358
   7 -19   1 4723.34 482.658
  -7  19  -1 4312.41 510.086
  -7  19  -1 3182.43 381.332
  -7 -19  -1 3572.63 449.802
   8  19   1 133.634 139.646
   8 -19   1-112.849 160.186
  -8  19  -1-33.8532 163.665
  -8 -19  -1 39.6892 144.328
  -8  19  -1 230.235 211.119
   8  19   1 42.2756 125.296
   8  19   1 406.155 229.144
  -8  19  -1 95.9940 145.909
  -9 -19  -1 535.766 223.415
   9  19   1 327.213 154.790
   9  19   1 743.003 230.882
  -9  19  -1 196.362 194.898
  -9  19  -1 709.884 270.899
   9 -19   1 598.271 217.646
 -10 -19  -1 2100.60 382.304
  10 -19   1 2610.59 415.338
  10  19   1 2209.20 382.776
  10  19   1 1984.84 360.830
  11  19   1 30.2548 209.885
 -11 -19  -1 512.347 284.346
  11 -20  -1 757.603 238.242
 -10  20   1 12.4499 120.577
  10  20  -1 99.8579 160.325
  10 -20  -1 144.402 137.798
 -10 -20   1 478.573 214.265
  -9 -20   1 1741.31 340.945
  -9  20   1 1441.04 338.517
   9  20  -1 1368.54 300.118
  -9  20   1 1947.87 382.212
   9 -20  -1 1476.52 294.829
   9  20  -1 1599.02 336.480
  -9 -20   1 1805.98 342.787
   9 -20  -1 1530.91 300.330
  -9  20   1 1532.26 318.260
  -8  20   1 1824.40 364.104
  -8 -20   1 3038.74 422.128
  -8  20   1 1617.73 344.041
   8 -20  -1 1347.96 278.944
   8 -20  -1 2215.38 328.855
   8  20  -1 1526.11 317.985
   8  20  -1 1792.37 349.336
  -8  20   1 2360.10 366.189
  -8 -20   1 1859.30 360.158
  -7  20   1 4501.74 541.719
   7  20  -1 3944.66 473.873
  -7 -20   1 5111.71 543.910
  -7 -20   1 3483.51 430.686
   7 -20  -1 4426.49 443.655
   7  20  -1 4705.48 540.043
  -7  20   1 3828.35 459.827
   7 -20  -1 3720.16 440.870
  -7  20   1 4000.05 496.816
   6 -20  -1 1324.94 283.743
  -6 -20   1 1377.07 295.703
   6  20  -1 1849.85 347.485
   6  20  -1 881.996 245.415
  -6  20   1 1268.34 270.895
  -6 -20   1 855.474 244.307
  -6 -20   1 958.061 244.751
  -6  20   1 699.982 241.710
   6 -20  -1 1418.84 257.697
  -5 -20   1 238.788 155.985
   5  20  -1 446.436 222.086
  -5  20   1 499.651 214.078
  -5 -20   1 283.922 205.004
  -5  20   1 475.029 233.928
   5 -20  -1 221.621 115.632
   5 -20  -1 461.678 184.504
   5  20  -1 499.703 209.774
  -4 -20   1 1208.67 270.099
  -4  20   1 1270.36 268.334
  -4 -20   1 1624.34 271.832
   4  20  -1 1541.05 254.087
   4  20  -1 1425.89 290.814
  -4 -20   1 975.921 252.994
   4  20  -1 733.203 179.617
  -4  20   1 1295.98 278.292
   4 -20  -1 1381.95 224.539
   4 -20  -1 1458.85 299.030
   3  20  -1 4626.52 472.282
   3  20  -1 4394.86 410.069
   3 -20  -1 3853.23 437.127
  -3 -20   1 5413.03 547.835
   3  20  -1 4410.12 483.425
  -3 -20   1 4813.46 431.939
  -3 -20   1 4453.24 475.169
  -3  20   1 4057.94 456.780
  -3  20   1 5127.18 513.225
  -2 -20   1 388.338 143.524
   2 -20  -1 1154.14 276.837
  -2  20   1 121.021 121.260
  -2  20   1 315.670 174.120
   2  20  -1 787.142 204.724
   2  20  -1 538.605 214.668
  -2 -20   1 572.115 212.314
   2  20  -1 255.939 165.778
  -2 -20   1 640.236 208.671
  -1  20   1 1041.10 268.466
  -1 -20   1 1210.29 225.912
  -1  20   1 775.250 225.472
   1  20  -1 1084.36 230.676
   1 -20  -1 956.287 245.920
   1  20  -1 1296.75 279.086
  -1 -20   1 1161.69 256.391
  -1 -20   1 1371.89 298.474
   0  20  -1 11497.8 676.361
   0 -20  -1 10587.3 722.842
   0 -20  -1 10887.0 727.067
   0  20   1 11017.1 704.848
   0 -20   1 10342.1 624.109
   0  20  -1 9850.33 681.624
   0  20   1 10107.7 708.910
   0 -20   1 10392.2 712.815
   1 -20   1 4800.76 430.328
   1 -20   1 4422.67 473.397
  -1  20  -1 5074.89 495.517
   1  20   1 5906.82 555.646
  -1  20  -1 4667.53 446.812
  -1 -20  -1 6478.20 564.317
   1  20   1 5564.39 500.107
  -1 -20  -1 4372.31 475.061
   2  20   1 1205.30 236.807
   2  20   1 1068.79 267.662
   2 -20   1 918.272 217.735
  -2 -20  -1 1180.40 263.552
  -2  20  -1 947.519 230.221
  -2  20  -1 1380.46 260.272
  -2 -20  -1 921.867 254.304
   2  20   1 1122.37 248.441
   3  20   1 22793.9 968.877
   3 -20   1 22820.2 958.499
  -3 -20  -1 23180.9 1085.32
   3  20   1 23227.5 1008.19
  -3 -20  -1 20589.4 1033.55
   3  20   1 22001.3 1061.88
  -3  20  -1 22428.6 1010.60
  -3  20  -1 22274.0 1013.73
   3  20   1 25251.6 1133.16
  -4  20  -1 617.059 199.875
  -4 -20  -1 547.607 218.713
   4  20   1 987.731 237.503
  -4 -20  -1 455.402 223.913
   4  20   1 269.618 180.689
   4 -20   1 280.005 127.935
   4  20   1 224.176 149.777
  -5  20  -1-37.5073 115.420
   5  20   1-68.4757 135.087
  -5  20  -1 38.7319 128.412
   5  20   1 28.8954 140.799
   5  20   1 182.100 163.163
  -5  20  -1-76.5189 129.279
   5 -20   1-221.524 144.714
  -5 -20  -1-139.945 171.714
  -6  20  -1 2556.19 388.185
  -6  20  -1 2207.40 374.198
  -6 -20  -1 2623.35 400.684
   6  20   1 2081.14 333.540
   6 -20   1 2468.94 362.511
   6  20   1 2727.51 359.414
   6  20   1 3470.30 463.996
  -6  20  -1 2390.16 347.898
  -7 -20  -1 1932.09 349.673
   7  20   1 1781.86 301.461
  -7  20  -1 2240.34 380.204
   7  20   1 2492.64 364.448
   7 -20   1 1958.56 338.581
  -7  20  -1 2624.43 372.799
   7  20   1 1702.83 332.659
  -7  20  -1 1934.77 396.003
   8  20   1 328.333 170.298
  -8 -20  -1 232.615 163.683
  -8  20  -1 350.715 203.222
  -8  20  -1 575.157 270.284
   8  20   1 440.094 184.398
  -8  20  -1 741.922 263.360
   8  20   1 763.180 217.205
   8 -20   1 621.437 215.398
   9  20   1 6382.35 600.387
   9  20   1 6628.05 636.373
   9 -20   1 6163.22 611.228
  -9 -20  -1 6794.54 645.311
 -10 -20  -1 26223.7 1264.06
 -10  21   1 564.199 228.860
 -10 -21   1 746.864 242.521
   9 -21  -1 509.193 226.206
  -9  21   1 856.139 267.858
   9  21  -1 718.630 278.461
  -9 -21   1 510.432 190.833
  -8  21   1 1164.10 315.097
  -8  21   1 1431.95 327.450
  -8 -21   1 1283.71 321.640
   8  21  -1 1150.48 307.895
  -8  21   1 848.897 262.133
   8  21  -1 612.167 235.061
  -8 -21   1 1212.89 325.274
   8 -21  -1 1636.07 326.668
  -7 -21   1 1454.77 313.006
  -7  21   1 990.235 278.592
  -7  21   1 1503.74 322.252
   7  21  -1 1353.36 300.730
  -7  21   1 941.293 249.853
   7 -21  -1 1464.45 311.116
  -7 -21   1 1564.94 337.525
   7  21  -1 1439.62 337.421
  -6  21   1 2556.29 406.079
  -6  21   1 2461.61 388.191
  -6 -21   1 2730.44 441.035
   6  21  -1 2562.25 389.305
  -6 -21   1 2620.51 390.103
   6  21  -1 2765.03 417.267
   6 -21  -1 2473.31 377.815
  -5 -21   1 780.387 238.042
   5  21  -1 308.377 137.414
  -5  21   1 879.240 257.000
   5  21  -1 819.812 246.086
   5 -21  -1 641.803 219.429
  -5  21   1 547.975 220.030
  -5 -21   1 393.120 238.931
  -4 -21   1 57.0623 133.451
  -4 -21   1-60.4889 142.640
   4 -21  -1 260.337 178.293
   4  21  -1 79.8921 140.331
  -4 -21   1 525.084 268.563
  -4  21   1 10.3121 135.982
   4  21  -1 370.907 214.797
  -4  21   1 156.938 169.926
   3  21  -1 4763.37 435.896
  -3  21   1 4559.88 495.353
   3 -21  -1 4948.54 518.716
   3  21  -1 4628.75 498.359
  -3  21   1 5133.68 523.724
  -3 -21   1 5245.85 556.096
  -3 -21   1 5117.54 528.903
  -3 -21   1 4456.27 431.960
   3  21  -1 5338.22 548.429
   2 -21  -1 858.940 233.133
  -2  21   1 942.761 249.835
  -2 -21   1 395.699 198.513
  -2 -21   1 394.801 216.109
   2  21  -1 356.128 176.533
  -2  21   1 361.360 195.701
  -2 -21   1 284.436 115.579
   2  21  -1 445.156 196.688
  -1 -21   1 1468.76 320.467
  -1  21   1 1806.51 312.464
   1  21  -1 2217.99 311.910
  -1 -21   1 1819.09 275.029
   1 -21  -1 2232.49 351.651
  -1 -21   1 2386.16 386.356
   1  21  -1 1459.30 287.700
  -1  21   1 1954.15 332.567
   0  21   1 181.593 188.327
   0 -21   1 60.6244 126.446
   0 -21  -1 110.926 147.854
   0  21   1 169.397 130.103
   0  21  -1 2.76520 122.297
   0 -21   1-59.2589 113.299
   0  21  -1 74.0804 165.911
   0 -21  -1 232.641 165.268
  -1 -21  -1 1064.90 256.002
   1  21   1 1058.71 237.685
  -1  21  -1 1004.63 237.951
   1 -21   1 1126.12 224.381
  -1 -21  -1 1566.37 318.141
  -1  21  -1 1128.26 279.439
   1  21   1 1095.86 284.278
   1 -21   1 1046.11 261.717
  -2  21  -1-10.3573 130.983
   2 -21   1 157.337 106.249
  -2  21  -1-14.2208 142.980
   2 -21   1 179.838 189.022
  -2 -21  -1 20.9618 134.650
  -2 -21  -1-30.3448 155.026
   2  21   1-22.1186 121.131
   2  21   1 36.1401 138.837
  -3 -21  -1 4629.49 517.826
  -3 -21  -1 3656.18 447.842
   3  21   1 3589.20 409.415
   3  21   1 3593.50 420.377
  -3  21  -1 4101.20 468.473
   3  21   1 4351.70 504.929
   3 -21   1 3650.01 406.403
  -3  21  -1 4291.76 474.020
   4  21   1 5202.86 504.652
   4  21   1 5423.86 544.872
  -4  21  -1 4905.29 497.149
   4 -21   1 6193.89 529.814
  -4  21  -1 4860.65 507.237
   4  21   1 5047.97 487.910
  -4 -21  -1 5639.49 574.859
  -4 -21  -1 5254.46 543.679
   5 -21   1 8118.13 626.747
  -5  21  -1 7980.70 627.145
   5  21   1 7114.88 638.876
   5  21   1 6782.20 570.084
   5  21   1 8693.14 647.503
  -5 -21  -1 7521.39 672.095
  -5  21  -1 8355.90 673.993
  -5  21  -1 8078.84 719.029
  -5 -21  -1 8777.73 715.296
  -6  21  -1 563.692 249.142
  -6  21  -1 763.756 225.953
  -6 -21  -1 241.251 182.798
   6  21   1 164.675 156.618
   6 -21   1 492.108 199.240
   6  21   1 463.623 211.308
   6  21   1 477.591 201.871
   7  21   1 1536.29 310.782
  -7  21  -1 1251.21 275.343
  -7  21  -1 1478.08 317.263
  -7 -21  -1 1418.72 321.757
  -7  21  -1 1493.47 348.455
   7  21   1 1360.03 312.614
   7 -21   1 1254.32 297.173
   7  21   1 1502.85 287.890
  -8  21  -1 179.250 174.263
   8 -21   1 313.883 202.788
  -8 -21  -1-114.368 203.147
   8  21   1 372.767 203.680
   9 -21   1 2620.43 404.235
   9 -22  -1 173.301 193.090
  -9 -22   1-197.359 192.521
  -9  22   1 58.3673 158.234
  -8  22   1 2419.45 386.139
  -8 -22   1 3098.69 436.987
   8  22  -1 3738.76 502.413
   8 -22  -1 2352.70 382.967
  -7  22   1 1011.20 335.991
  -7  22   1 964.293 301.853
  -7 -22   1 362.259 203.815
   7 -22  -1 512.206 219.565
   7  22  -1 539.130 219.038
   7  22  -1 495.553 179.477
  -7  22   1 515.434 208.277
   6 -22  -1 1453.44 317.337
  -6  22   1 831.569 264.470
  -6 -22   1 1407.17 343.503
   6  22  -1 963.920 277.566
   6  22  -1 1191.04 289.559
  -6 -22   1 934.236 270.119
  -6  22   1 646.333 246.958
   5 -22  -1 306.240 168.446
   5  22  -1 287.648 162.752
  -5  22   1 732.102 270.590
  -5 -22   1 359.164 220.710
  -5 -22   1 79.3371 146.017
   5  22  -1 497.054 224.011
  -5  22   1 421.126 206.490
  -4  22   1 710.175 228.734
   4 -22  -1 569.122 238.019
   4  22  -1 565.449 202.966
   4  22  -1 451.852 198.047
  -4 -22   1 500.461 220.854
  -4  22   1 762.486 258.193
  -4 -22   1 424.799 213.837
   3 -22  -1 427.782 183.198
  -3  22   1 492.293 245.075
  -3  22   1 383.000 194.945
  -3 -22   1 412.656 165.146
  -3 -22   1 227.406 182.751
   3 -22  -1 614.235 214.547
   3  22  -1 591.074 229.282
  -3 -22   1 150.380 177.383
   3  22  -1 490.197 193.178
   2  22  -1 523.524 189.634
  -2  22   1 537.772 215.760
  -2 -22   1 833.813 267.762
  -2 -22   1 1300.76 329.657
   2  22  -1 1385.47 335.364
   2 -22  -1 273.968 159.316
  -2 -22   1 632.806 198.671
  -2  22   1 745.512 229.123
  -1 -22   1 812.573 263.247
   1  22  -1 1043.02 239.669
   1 -22  -1 704.634 249.349
   1  22  -1 1125.64 282.850
  -1 -22   1 392.233 145.800
  -1  22   1 474.263 216.870
  -1  22   1 681.597 200.973
  -1 -22   1 697.939 228.538
   0  22  -1 10186.3 739.287
   0 -22   1 11401.7 689.716
   0  22  -1 9767.25 666.865
   0 -22  -1 10035.3 750.606
   0  22   1 10197.8 720.757
   0 -22   1 10327.0 784.544
   0  22   1 9589.51 739.145
   0 -22  -1 9749.05 737.904
   0 -22   1 10231.2 753.169
   1 -22   1 171.763 140.413
  -1  22  -1-25.0540 130.161
   1  22   1-29.1060 114.169
   1 -22   1 195.981 239.310
   1  22   1 178.521 120.817
  -1  22  -1-41.0040 131.428
  -1 -22  -1 133.406 218.103
  -1 -22  -1 85.1476 164.944
  -2 -22  -1 1274.97 303.743
  -2 -22  -1 1107.98 289.432
   2 -22   1 639.761 251.012
  -2  22  -1 478.569 181.175
  -2  22  -1 877.331 252.523
   2  22   1 1332.27 310.525
   2 -22   1 1042.92 225.453
   2  22   1 606.592 203.077
  -3  22  -1 15027.8 889.137
   3  22   1 14881.9 858.370
   3  22   1 16422.8 977.672
  -3  22  -1 16018.8 908.521
  -3 -22  -1 15098.9 929.818
   3 -22   1 15469.5 948.699
   3 -22   1 14246.5 801.577
  -3 -22  -1 15080.8 934.354
   3  22   1 16957.5 883.688
   4  22   1 153.397 159.543
   4  22   1 29.1638 174.856
   4  22   1 153.596 182.717
  -4 -22  -1 171.757 183.157
  -4  22  -1 468.921 218.913
   4 -22   1 188.939 145.784
  -4 -22  -1 338.711 211.585
  -4  22  -1 317.321 178.043
   5  22   1 5011.50 508.408
   5  22   1 5539.14 584.891
  -5 -22  -1 5389.01 584.494
   5 -22   1 5842.85 538.022
   5  22   1 4249.69 469.700
  -5  22  -1 5889.17 630.928
  -5  22  -1 5220.85 566.796
  -5 -22  -1 5088.24 561.151
  -5  22  -1 4817.00 510.592
   6  22   1 2298.31 359.671
  -6  22  -1 1906.50 359.661
  -6  22  -1 1793.73 387.895
  -6 -22  -1 2641.18 419.009
  -6  22  -1 2369.84 367.067
   6  22   1 1930.90 371.320
   6 -22   1 2490.05 382.999
  -7  22  -1 1548.68 333.919
   7 -22   1 1765.20 342.809
   8 -22   1 449.860 209.195
   8 -23  -1 11034.3 820.788
   7 -23  -1 622.979 242.538
   7 -23  -1 266.092 185.077
  -7  23   1 1098.16 299.202
   7  23  -1 648.524 236.354
  -6  23   1 1724.99 358.730
  -6 -23   1 2781.59 435.251
   6 -23  -1 1788.73 354.967
   6 -23  -1 2072.48 372.486
   6  23  -1 1797.68 354.561
  -6  23   1 1453.38 301.435
   5 -23  -1 3229.18 436.049
  -5  23   1 3162.58 464.673
  -5 -23   1 2947.67 451.385
  -5 -23   1 3129.90 483.521
   5  23  -1 3265.49 443.389
   5  23  -1 3093.94 464.257
  -5  23   1 3738.08 481.192
   5 -23  -1 2819.62 423.177
  -4 -23   1 2364.37 406.577
  -4  23   1 1896.19 350.677
   4 -23  -1 2418.53 391.262
   4 -23  -1 2711.48 387.233
   4  23  -1 2117.73 382.047
   4  23  -1 2105.97 377.269
  -4  23   1 1785.01 348.058
  -4 -23   1 1783.43 342.834
  -3 -23   1 428.857 233.186
   3 -23  -1 641.385 254.146
  -3 -23   1 1054.40 300.848
  -3  23   1 503.431 217.710
   3  23  -1 244.292 200.816
  -3  23   1 336.543 191.550
  -2  23   1 536.296 222.720
  -2  23   1 827.166 251.243
   2 -23  -1 635.610 229.245
   2  23  -1 180.363 171.041
  -2 -23   1 635.745 244.894
  -2 -23   1 745.171 240.088
   1  23  -1 848.745 195.472
  -1  23   1 1581.99 315.379
   1 -23  -1 1019.44 278.305
   1 -23  -1 1017.00 280.966
  -1  23   1 1406.76 328.842
  -1 -23   1 1479.10 318.146
   1  23  -1 1035.37 252.643
  -1 -23   1 708.108 245.156
   0 -23  -1 910.785 275.229
   0  23   1 819.399 289.987
   0  23   1 694.853 208.415
   0  23  -1 570.610 200.561
   0 -23   1 516.205 201.601
   0 -23  -1 970.615 275.455
   0  23  -1 562.542 211.301
   0 -23   1 261.788 186.663
  -1  23  -1 793.128 218.956
   1  23   1 653.500 211.773
  -1  23  -1 931.092 263.358
   1  23   1 535.657 244.143
   1 -23   1 593.095 219.619
   1 -23   1 906.908 229.739
  -1 -23  -1 827.353 262.714
  -1 -23  -1 718.066 247.399
  -2  23  -1 176.981 148.473
   2 -23   1 365.394 217.729
  -2 -23  -1 558.212 264.599
   2  23   1 218.251 193.497
  -2 -23  -1-205.848 205.053
   2 -23   1 115.724 140.788
  -2  23  -1 393.263 204.505
   2  23   1 196.885 165.300
  -3  23  -1 25871.4 1200.58
   3 -23   1 24411.7 1216.10
   3  23   1 24594.5 1135.55
   3 -23   1 25237.5 1082.42
  -3  23  -1 24885.5 1162.13
   3  23   1 24732.9 1231.85
  -3 -23  -1 24491.4 1213.59
  -3 -23  -1 25601.5 1250.09
   4  23   1 2617.06 437.861
   4  23   1 2510.36 376.926
  -4  23  -1 2811.07 426.192
  -4 -23  -1 2881.51 439.709
   4 -23   1 2808.78 449.964
   4 -23   1 2507.53 355.747
  -4  23  -1 2296.04 380.219
  -4 -23  -1 2488.23 422.927
  -5 -23  -1 419.606 213.366
   5  23   1 362.200 187.156
  -5  23  -1 927.879 284.497
   5 -23   1 204.648 158.720
  -5  23  -1 774.394 249.019
   6 -23   1 531.714 215.267
  -6  23  -1 151.680 173.059
  -6  23  -1 36.4299 152.183
   7 -23   1 11641.3 819.885
   6  24  -1 129.285 183.816
   6 -24  -1 147.854 190.860
   5  24  -1 5795.54 618.019
   5 -24  -1 5184.97 551.470
  -4  24   1 939.492 291.368
   4  24  -1 554.300 238.420
  -4  24   1 1186.09 294.939
  -3  24   1 305.158 198.251
  -3  24   1 39.8010 160.561
   3 -24  -1 633.548 224.037
  -2 -24   1 4508.44 562.315
   2 -24  -1 4826.35 548.506
  -2  24   1 5018.75 553.152
  -2  24   1 5118.32 582.226
   1 -24  -1 1256.35 299.314
  -1 -24   1 1124.81 282.304
   1  24  -1 1256.22 291.524
  -1  24   1 1126.37 279.766
  -1 -24   1 1058.41 297.660
  -1  24   1 1094.50 300.295
   1 -24  -1 1331.94 316.914
   0 -24  -1 259.024 203.635
   0 -24   1 715.387 275.049
   0  24  -1 243.508 185.395
   0  24  -1 434.292 210.031
   0 -24   1 538.088 251.855
   0  24   1 289.348 183.927
   0  24   1 439.010 196.201
   0 -24  -1 75.1782 132.534
  -1  24  -1 12.0498 146.676
  -1  24  -1 218.315 160.013
   1  24   1-46.9584 126.095
  -1 -24  -1 32.5150 176.587
   2  24   1 894.376 238.998
  -2  24  -1 439.699 230.258
  -2 -24  -1 730.702 262.283
  -2  24  -1 836.676 231.085
  -3  24  -1 5869.32 596.691
   3  24   1 6558.91 614.132
  -3 -24  -1 6550.21 654.217
  -3  24  -1 7318.36 655.993
  -4  24  -1 4867.57 546.844
  -4  24  -1 4972.37 560.078
   4  24   1 5057.25 528.270
  -4 -24  -1 4505.26 555.356
  -5  24  -1 16597.3 994.320
  -5  24  -1 18422.6 1072.11
  -6  24  -1 338.535 203.457
   2  25  -1 1485.33 293.097
  -2  25   1 2491.12 424.263
  -1  25   1 3464.77 465.241
   0  25   1 638.593 236.874
   1  25   1-238.891 191.943
   2  25   1 4311.06 511.407
  -2  25  -1 5606.69 569.574
  -3  25  -1 2618.79 414.720
  17   0  -2 4077.79 486.251
  16   0  -2 1551.36 339.074
  16   0  -2 1305.42 287.643
 -16   0   2 1097.71 256.667
  15   0  -2 1315.00 282.158
 -15   0   2 988.012 217.310
  15   0  -2 1069.43 226.274
  15   0  -2 729.230 232.634
 -15   0   2 1158.15 253.001
 -14   0   2 19960.2 877.554
 -14   0   2 20675.4 907.795
  14   0  -2 21720.9 1054.58
  14   0  -2 19793.5 923.411
  14   0  -2 20569.3 924.978
  14   0  -2 19986.6 854.282
  13   0  -2 4418.42 391.144
  13   0  -2 3715.12 391.726
 -13   0   2 4553.28 410.880
 -13   0   2 4682.30 411.457
  13   0  -2 4327.41 417.141
  13   0  -2 3771.05 438.088
 -12   0   2 2695.94 299.604
  12   0  -2 2449.15 302.916
  12   0  -2 1834.41 269.481
  12   0  -2 1632.22 282.052
 -12   0   2 2139.89 275.037
  12   0  -2 2850.23 305.452
 -11   0   2 470.705 137.596
  11   0  -2 556.427 158.004
 -11   0   2 603.058 169.863
  11   0  -2 501.037 145.262
  11   0  -2 539.905 170.418
  11   0  -2 737.086 205.508
  10   0  -2 137.340 113.313
 -10   0   2 179.951 105.270
  10   0  -2-141.713 89.4937
 -10   0   2-1.10148 83.8098
  10   0  -2 126.326 127.830
  10   0  -2 151.560 136.345
  -9   0   2 3044.82 290.229
  -9   0   2 3111.02 259.167
   9   0  -2 2938.03 280.035
   9   0  -2 3430.70 292.093
   9   0  -2 3582.51 330.586
   9   0  -2 3216.24 279.938
  -8   0   2 8894.84 447.123
   8   0  -2 8574.61 418.621
   8   0  -2 8761.07 475.734
  -8   0   2 8542.37 392.439
   8   0  -2 8940.33 463.905
   8   0  -2 8742.85 421.112
   7   0  -2 578.656 128.768
  -7   0   2 541.294 125.984
  -7   0   2 522.398 96.1391
   7   0  -2 300.154 124.096
   7   0  -2 395.127 110.424
   7   0  -2 809.363 156.090
  -6   0   2 25181.4 539.303
   6   0  -2 23961.4 658.755
  -6   0   2 24210.3 652.312
   6   0  -2 24360.4 668.717
   6   0  -2 23768.8 552.205
   6   0  -2 25323.1 627.457
   6   0  -2 23561.1 517.867
   6   0  -2 24455.1 599.639
   5   0  -2 11253.5 421.167
  -5   0   2 11128.6 303.935
  -5   0   2 11250.9 337.004
  -5   0   2 10677.3 408.386
   5   0  -2 10681.6 299.747
  -5   0   2 11981.5 385.946
   5   0  -2 10340.6 396.673
   5   0  -2 10691.4 330.959
   5   0  -2 11491.3 398.916
  -5   0   2 11880.9 312.350
   4   0  -2 42544.1 477.984
  -4   0   2 44764.2 482.005
   4   0  -2 42658.9 579.331
   4   0  -2 44462.3 716.481
  -4   0   2 42861.8 753.745
  -4   0   2 43298.8 592.000
  -4   0   2 43656.6 722.266
   4   0  -2 44795.8 723.343
   4   0  -2 44038.1 768.338
  -4   0   2 44866.1 668.214
  -4   0   2 44425.4 586.087
  -3   0   2 786.957 99.7689
  -3   0   2 862.417 100.733
   3   0  -2 939.397 97.6554
  -3   0   2 853.591 89.1092
  -3   0   2 920.684 56.6762
   3   0  -2 806.468 74.7382
  -3   0   2 947.614 111.919
  -3   0   2 812.074 73.3464
  -3   0   2 826.005 92.0230
   3   0  -2 764.811 100.620
   3   0  -2 760.153 98.8651
   2   0  -2 10762.6 237.765
   2   0  -2 11454.9 325.730
  -2   0   2 11211.5 237.561
  -2   0   2 11295.3 316.955
  -2   0   2 11278.6 318.983
   2   0  -2 10887.5 261.835
  -2   0   2 11591.3 308.624
   2   0  -2 11232.1 300.328
  -2   0   2 11179.6 239.142
   2   0  -2 10570.0 235.446
  -2   0   2 11445.0 267.169
  -2   0   2 10970.5 321.334
   2   0  -2 11158.8 313.788
  -1   0   2 76236.3 813.845
   1   0  -2 78472.3 719.204
  -1   0   2 79218.6 532.399
  -1   0   2 78738.3 723.599
   1   0  -2 75743.1 726.818
   1   0  -2 76934.1 518.325
  -1   0   2 78933.8 734.813
   1   0  -2 73845.3 588.832
   1   0  -2 74952.9 795.380
   1   0  -2 77524.1 468.519
   1   0  -2 79388.2 829.184
   1   0  -2 75478.7 794.853
  -1   0   2 78611.2 812.095
  -1   0   2 78833.9 827.711
  -1   0   2 76468.2 596.118
   0   0  -2 205211. 1334.26
   0   0   2 209386. 1142.92
   0   0   2 209337. 1341.35
   0   0  -2 209764. 956.128
   0   0   2 209150. 959.297
   0   0  -2 201833. 1360.77
   0   0   2 211178. 1324.36
   0   0   2 210993. 994.209
   0   0   2 208287. 1377.61
   0   0  -2 205365. 1367.25
   0   0   2 203416. 1374.18
  -1   0  -2 194084. 1433.17
   1   0   2 210423. 1407.94
   1   0   2 201986. 1438.43
  -1   0  -2 199702. 1434.49
  -1   0  -2 203651. 1418.95
   1   0   2 199479. 1407.31
   1   0   2 209245. 1364.95
   1   0   2 202622. 1414.19
   1   0   2 206561. 1460.85
  -1   0  -2 198553. 1238.84
   1   0   2 206997. 1238.64
  -2   0  -2 90619.6 1066.47
   2   0   2 93206.6 1071.99
  -2   0  -2 88086.0 1042.32
   2   0   2 94605.6 1067.26
   2   0   2 94875.5 1066.23
  -2   0  -2 90615.1 939.645
   2   0   2 95293.2 715.722
   2   0   2 93725.8 946.440
  -2   0  -2 92506.4 999.739
   2   0   2 91483.3 995.103
  -2   0  -2 92219.8 1059.16
  -2   0  -2 93594.2 1070.19
   2   0   2 93494.2 1069.98
  -3   0  -2 233700. 1818.35
  -3   0  -2 227011. 1877.69
   3   0   2 241095. 1202.14
   3   0   2 240459. 1875.02
   3   0   2 240558. 1705.11
  -3   0  -2 234685. 1688.47
  -3   0  -2 234973. 1669.11
  -3   0  -2 238508. 1859.20
   3   0   2 227978. 1648.51
  -4   0  -2 1463.31 89.4369
  -4   0  -2 1765.94 193.593
   4   0   2 1295.92 73.1377
  -4   0  -2 1439.24 167.101
   4   0   2 1432.73 141.822
   4   0   2 1737.36 197.241
   4   0   2 1560.29 166.785
  -4   0  -2 1603.76 158.313
  -4   0  -2 1388.02 170.172
   4   0   2 1501.23 108.272
   5   0   2 24168.2 461.294
  -5   0  -2 23070.5 654.214
   5   0   2 24062.2 375.635
  -5   0  -2 24948.2 744.901
  -5   0  -2 23762.2 374.577
  -5   0  -2 24728.7 457.893
  -5   0  -2 23710.6 689.442
   5   0   2 24042.3 657.477
  -5   0  -2 25179.7 597.671
   5   0   2 23625.5 696.937
  -6   0  -2 8842.27 372.634
  -6   0  -2 9149.14 481.809
   6   0   2 9399.90 450.184
   6   0   2 9396.16 315.158
  -6   0  -2 9368.53 278.335
   6   0   2 9441.43 275.781
  -6   0  -2 9583.89 440.539
  -6   0  -2 9766.39 317.320
   6   0   2 9989.19 491.203
  -6   0  -2 9854.58 481.434
  -7   0  -2 2533.63 274.433
  -7   0  -2 2514.28 246.155
   7   0   2 2130.82 239.572
  -7   0  -2 2308.42 200.647
  -7   0  -2 2089.88 164.119
   7   0   2 2101.21 151.231
  -7   0  -2 2243.94 154.585
   7   0   2 2241.34 265.001
   7   0   2 2070.61 165.242
   8   0   2 19536.9 491.774
   8   0   2 20037.0 764.012
  -8   0  -2 18999.0 517.571
  -8   0  -2 19535.3 811.112
  -8   0  -2 19115.8 487.141
  -8   0  -2 19838.9 600.210
  -8   0  -2 19367.5 696.427
   8   0   2 20401.4 800.433
   9   0   2 81.9237 128.185
  -9   0  -2 148.496 154.556
   9   0   2-20.6814 106.573
  -9   0  -2 146.525 75.5739
  -9   0  -2 201.985 97.0355
  -9   0  -2-30.1407 94.5855
  10   0   2 4121.04 400.826
 -10   0  -2 3803.85 257.715
 -10   0  -2 4239.10 432.417
 -10   0  -2 3917.62 286.480
  10   0   2 3394.34 369.618
  11   0   2 21485.1 941.980
 -11   0  -2 20286.2 966.152
  11   0   2 19981.5 930.325
 -12   0  -2 33734.6 1291.57
  12   0   2 30959.5 1223.86
 -12   0  -2 32913.8 1254.98
 -13   0  -2 16971.5 949.323
  13   0   2 16068.6 922.283
 -13   0  -2 16715.2 964.133
 -14   0  -2 12281.4 864.696
  14   0   2 12067.9 844.329
  14   0   2 11774.8 827.893
 -14   0  -2 11587.6 821.496
 -15   0  -2 830.878 281.980
  15   0   2 994.697 283.791
  17   1  -2 526.394 212.199
  17  -1  -2 246.866 175.825
  16   1  -2 640.567 215.977
 -16  -1   2 196.521 142.567
  16   1  -2 249.683 177.644
  16  -1  -2 652.578 254.398
  16  -1  -2 611.055 171.500
  16  -1  -2 545.830 185.549
 -16   1   2 576.796 202.164
  15   1  -2 3505.02 405.458
  15   1  -2 3485.87 430.940
  15  -1  -2 3725.94 427.072
  15  -1  -2 3123.42 453.107
 -15   1   2 3609.12 415.306
  15   1  -2 3865.65 504.141
 -15   1   2 3600.80 391.784
 -15  -1   2 3439.36 385.310
  15  -1  -2 4018.46 422.492
 -15  -1   2 3311.14 400.504
  15   1  -2 3271.34 359.696
  14   1  -2 344.131 150.260
  14   1  -2 103.833 136.633
 -14  -1   2 86.0279 134.999
 -14  -1   2 223.841 139.100
  14  -1  -2 546.131 263.246
  14   1  -2 218.583 169.855
 -14   1   2 298.525 155.560
  14  -1  -2 237.767 161.025
  14  -1  -2 235.092 154.906
  14   1  -2 495.778 176.749
 -14   1   2 467.071 177.686
  13  -1  -2-22.8596 118.194
 -13  -1   2 74.9603 115.969
  13   1  -2 32.5620 122.852
  13  -1  -2-10.8658 144.362
 -13   1   2 194.128 134.697
  13   1  -2 79.9102 133.087
 -13  -1   2 48.2400 108.631
  13  -1  -2 95.1319 119.691
  13  -1  -2-138.107 106.304
  13   1  -2-21.5719 126.759
 -13   1   2 33.2476 119.992
  13   1  -2 28.2016 100.788
  12   1  -2 175.858 149.907
  12  -1  -2 205.242 137.153
 -12  -1   2 164.099 101.343
 -12   1   2-8.11128 110.899
  12   1  -2 269.270 126.720
  12  -1  -2 222.623 189.955
 -12  -1   2 467.620 148.528
  12  -1  -2 110.983 114.460
  12   1  -2 76.9976 136.777
  12  -1  -2 191.003 118.071
 -12   1   2 50.7735 110.805
  12   1  -2 152.434 117.036
  11  -1  -2 879.570 188.824
 -11  -1   2 1071.68 191.612
  11  -1  -2 973.554 205.355
 -11   1   2 742.709 165.479
  11   1  -2 1035.71 207.084
 -11   1   2 1037.79 187.077
 -11  -1   2 1312.55 224.592
  11   1  -2 947.721 205.571
  11  -1  -2 881.493 189.527
  11  -1  -2 1214.19 212.172
  11   1  -2 1239.19 252.675
  11   1  -2 1233.19 200.791
  10  -1  -2 11414.9 575.775
  10   1  -2 12159.3 598.412
 -10   1   2 11248.5 557.792
 -10  -1   2 10715.8 553.751
 -10   1   2 11941.0 553.320
  10  -1  -2 10192.8 589.456
  10   1  -2 11039.4 561.322
  10   1  -2 12151.2 543.767
  10  -1  -2 11425.7 557.787
 -10  -1   2 12066.2 544.314
  10   1  -2 11847.0 627.070
  10  -1  -2 10953.9 538.319
   9  -1  -2 13761.6 599.257
  -9   1   2 12935.3 567.798
  -9  -1   2 12672.1 575.885
   9   1  -2 12110.8 515.300
   9   1  -2 13852.8 644.540
   9   1  -2 12400.2 575.577
   9  -1  -2 12445.1 531.279
   9  -1  -2 12862.1 558.517
  -9  -1   2 13485.0 326.200
  -9  -1   2 13971.0 535.195
  -9   1   2 12360.4 518.618
   9   1  -2 13452.8 582.146
  -8   1   2 3704.01 263.650
  -8   1   2 3218.86 270.652
  -8  -1   2 3581.84 298.743
  -8  -1   2 3407.43 162.315
   8   1  -2 3619.12 263.308
   8   1  -2 3901.17 305.785
  -8  -1   2 3661.15 254.938
   8   1  -2 3497.17 306.020
   8   1  -2 3221.52 274.072
   8  -1  -2 3334.06 275.239
   8  -1  -2 3500.87 292.897
   8  -1  -2 3769.60 279.602
  -7  -1   2 127.344 79.3553
  -7   1   2 417.811 106.519
  -7  -1   2 369.365 85.1037
  -7   1   2 602.854 129.660
   7   1  -2 184.606 85.8795
   7  -1  -2 311.368 114.398
   7   1  -2 437.481 101.214
  -7  -1   2 329.970 63.5568
   7   1  -2 449.348 116.763
   7   1  -2 326.246 124.629
   7  -1  -2 461.548 107.248
   7  -1  -2 297.133 117.093
  -6  -1   2 21265.0 625.600
   6   1  -2 21527.6 586.125
  -6   1   2 22447.6 564.135
  -6   1   2 21421.5 609.646
  -6  -1   2 21241.2 485.870
   6   1  -2 20868.0 618.683
   6   1  -2 20307.8 473.622
   6  -1  -2 21354.7 507.148
   6  -1  -2 21785.8 600.977
   6  -1  -2 21627.1 538.520
  -6   1   2 21647.8 507.358
   6   1  -2 20889.2 501.917
   6  -1  -2 21326.6 623.388
  -6  -1   2 21701.8 396.445
   6   1  -2 22558.5 571.319
   6   1  -2 22069.2 643.029
  -5   1   2 36.5882 56.8370
   5   1  -2 1.94513 35.7899
   5   1  -2 75.8210 72.0070
  -5  -1   2 208.571 90.3136
   5  -1  -2-1.56936 42.5811
   5  -1  -2 80.8894 76.8064
  -5  -1   2 95.2666 41.9789
  -5   1   2 103.534 60.3178
   5   1  -2 99.9718 84.1494
   5  -1  -2 97.9684 54.8336
  -5   1   2 88.3199 46.6228
   5   1  -2 60.8731 36.3704
  -5   1   2 106.209 65.3096
  -5  -1   2 61.5298 46.9040
   5   1  -2 142.095 67.5216
   5  -1  -2 150.358 78.7462
   4  -1  -2 40056.3 734.443
  -4   1   2 42269.5 626.043
   4   1  -2 40210.8 738.983
   4  -1  -2 40272.0 613.436
   4   1  -2 38953.1 501.526
  -4  -1   2 42170.9 516.122
   4  -1  -2 41204.0 682.052
  -4  -1   2 42661.9 691.465
  -4   1   2 41763.1 602.585
  -4  -1   2 41369.3 718.797
   4   1  -2 39936.1 448.939
  -4  -1   2 41795.7 687.144
   4   1  -2 38985.0 698.410
  -4  -1   2 42364.5 549.369
   4  -1  -2 42148.1 729.094
  -4  -1   2 41285.7 750.420
  -4  -1   2 40539.4 447.518
  -4   1   2 40554.3 508.256
   4   1  -2 42264.3 686.263
  -4   1   2 41677.2 740.394
  -4   1   2 41757.0 728.641
  -3  -1   2 145647. 1040.31
  -3   1   2 146492. 781.092
   3  -1  -2 147241. 726.441
   3  -1  -2 145127. 1054.73
   3   1  -2 143990. 773.269
   3   1  -2 143002. 1260.94
  -3   1   2 149059. 1060.63
   3   1  -2 148791. 1210.01
  -3  -1   2 146655. 1293.70
  -3   1   2 146826. 1294.50
   3  -1  -2 144432. 1268.05
  -3  -1   2 146936. 1199.09
  -3   1   2 145995. 722.550
   3   1  -2 150885. 1197.67
  -3   1   2 147279. 1140.20
  -3  -1   2 147017. 1303.69
   3  -1  -2 146914. 1258.85
   3   1  -2 141701. 1012.68
   3   1  -2 143692. 1289.35
  -3  -1   2 149096. 778.953
  -3  -1   2 147673. 769.338
  -3   1   2 146608. 1257.01
  -3  -1   2 145193. 1198.04
   3  -1  -2 141163. 1075.98
  -2  -1   2 19935.4 436.538
   2  -1  -2 18575.1 361.426
   2  -1  -2 18440.1 413.415
  -2   1   2 19363.6 418.524
   2   1  -2 18223.5 371.703
  -2  -1   2 20117.1 434.137
  -2   1   2 18862.0 408.550
  -2  -1   2 19435.3 331.937
   2   1  -2 19047.2 385.360
  -2  -1   2 19244.6 249.735
  -2   1   2 18850.8 362.669
  -2   1   2 18779.0 319.173
  -2  -1   2 19472.2 383.053
  -2   1   2 21981.8 455.164
   2  -1  -2 19508.7 324.492
  -2  -1   2 19099.9 418.319
  -2  -1   2 19369.5 396.016
  -2   1   2 18648.2 419.510
   2   1  -2 19146.1 416.601
   2  -1  -2 19105.8 316.314
   2   1  -2 19118.2 417.092
   2   1  -2 19128.6 357.321
   2  -1  -2 18786.8 420.813
  -2  -1   2 19222.6 417.320
   1   1  -2 107834. 856.688
  -1  -1   2 110087. 895.994
   1   1  -2 109564. 982.970
  -1  -1   2 109190. 841.277
   1   1  -2 109797. 615.962
  -1  -1   2 111166. 622.714
   1  -1  -2 109750. 883.388
   1  -1  -2 111554. 983.198
  -1   1   2 111449. 995.872
  -1   1   2 110219. 884.015
   1   1  -2 107533. 968.327
  -1  -1   2 112333. 919.873
  -1  -1   2 107615. 700.101
  -1   1   2 110144. 883.721
  -1   1   2 112724. 724.919
   1  -1  -2 105481. 961.723
   1   1  -2 108023. 957.802
   1   1  -2 108432. 831.304
  -1  -1   2 110566. 987.422
  -1   1   2 110701. 568.996
  -1   1   2 110478. 981.624
  -1  -1   2 112063. 983.116
   1  -1  -2 107800. 940.894
  -1  -1   2 110109. 866.573
  -1   1   2 113538. 969.269
  -1  -1   2 110826. 985.466
   0   1   2 1331.33 114.933
   0  -1  -2 1097.85 99.1585
   0  -1   2 1332.23 116.034
   0  -1   2 1166.83 101.785
   0   1  -2 1385.24 99.8621
   0  -1   2 1230.41 113.266
   0   1   2 1199.56 103.588
   0   1   2 1266.58 80.4751
   0  -1   2 1331.44 97.6269
   0   1   2 1202.88 101.074
   0  -1  -2 1309.99 115.571
   0   1   2 1284.21 86.2506
   0   1  -2 1265.71 112.353
   0   1   2 1232.46 81.2310
   0  -1  -2 1286.07 122.380
   0  -1  -2 1203.98 111.778
   0  -1   2 1484.81 126.384
   0  -1   2 1282.69 79.2046
   0  -1  -2 1179.54 98.8030
   0   1   2 1323.73 118.440
   0   1  -2 1278.39 79.7803
   0   1  -2 1263.85 115.775
   0   1   2 1217.45 61.9835
   0   1   2 1150.02 109.581
   0   1   2 1153.70 97.5970
   0  -1   2 1331.39 120.852
   0   1  -2 1052.88 107.209
   0  -1   2 1348.76 97.1179
   0   1  -2 1134.69 104.877
   1  -1   2 55242.7 764.150
  -1  -1  -2 52951.4 580.535
  -1   1  -2 51984.9 698.724
   1   1   2 50401.7 703.453
  -1  -1  -2 52663.9 711.702
   1   1   2 53334.8 736.404
   1   1   2 51890.2 721.403
   1   1   2 54576.6 755.999
  -1   1  -2 54237.5 746.871
  -1  -1  -2 54822.5 727.022
  -1  -1  -2 52964.8 747.705
   1   1   2 53525.3 570.471
  -1   1  -2 52937.2 735.385
  -1  -1  -2 54635.2 749.658
   1   1   2 53474.0 716.735
   1  -1   2 51396.3 730.611
   1  -1   2 54713.9 746.633
  -1  -1  -2 52276.8 475.983
   1  -1   2 55839.9 699.010
  -1  -1  -2 52582.9 719.791
   1   1   2 53541.6 476.102
   1  -1   2 53125.3 709.685
   1  -1   2 53658.6 746.151
  -1   1  -2 53655.8 690.489
   1   1   2 54407.5 660.584
  -1   1  -2 51729.6 745.842
  -2  -1  -2 81777.2 996.015
   2  -1   2 78936.5 957.157
  -2   1  -2 77361.4 979.753
   2  -1   2 82828.6 1013.25
   2   1   2 82374.4 993.686
   2   1   2 81717.9 851.660
  -2  -1  -2 80644.7 1011.90
   2   1   2 83134.8 584.899
   2   1   2 84246.0 846.112
   2   1   2 82527.7 1003.42
   2   1   2 78451.8 915.343
  -2  -1  -2 81843.9 837.461
  -2   1  -2 81674.8 1009.08
   2   1   2 83661.6 777.313
  -2  -1  -2 83070.1 1000.79
   2  -1   2 82992.6 1011.41
   2  -1   2 81967.7 936.511
  -2   1  -2 82848.8 998.386
   2  -1   2 83698.4 1017.89
   2   1   2 82723.8 1025.85
  -2   1  -2 82058.6 1012.73
  -2   1  -2 83206.2 973.384
   2   1   2 83432.0 1006.43
  -2  -1  -2 83555.4 582.167
  -2   1  -2 79828.1 938.831
   2  -1   2 83265.3 1002.91
  -2  -1  -2 81505.4 1012.53
  -2  -1  -2 82324.2 924.813
  -3  -1  -2 17525.4 506.824
  -3  -1  -2 16938.4 494.879
  -3   1  -2 15787.9 499.627
   3  -1   2 16607.4 261.938
   3   1   2 16707.1 368.173
   3   1   2 16283.5 243.148
  -3  -1  -2 17182.4 294.080
  -3  -1  -2 16438.9 433.651
   3  -1   2 16383.6 455.320
   3   1   2 17612.1 445.364
   3  -1   2 16046.9 490.129
   3  -1   2 17057.8 471.147
  -3  -1  -2 16577.0 510.561
  -3   1  -2 16802.1 461.646
  -3   1  -2 17370.7 502.477
   3   1   2 17933.5 514.627
   3   1   2 16644.4 436.183
  -3   1  -2 16771.4 492.009
  -3  -1  -2 16909.4 442.944
   4  -1   2 23658.6 618.407
  -4   1  -2 23753.3 665.769
  -4  -1  -2 23592.1 672.831
   4  -1   2 23859.9 651.086
   4   1   2 23528.1 347.925
  -4  -1  -2 24132.9 545.321
   4   1   2 24564.9 590.273
  -4   1  -2 22817.8 627.392
  -4  -1  -2 24836.0 651.178
  -4   1  -2 22788.0 278.335
  -4   1  -2 23257.2 618.848
  -4  -1  -2 23143.2 616.606
   4   1   2 22741.0 534.905
  -4   1  -2 24404.4 581.504
   4   1   2 24391.8 473.664
   4   1   2 23494.4 651.009
  -4  -1  -2 22429.9 392.276
   4  -1   2 22435.9 346.427
   5   1   2 344.294 106.850
   5  -1   2 136.430 44.1702
  -5   1  -2 335.886 128.831
  -5  -1  -2 131.275 81.8136
  -5   1  -2 162.970 73.3309
   5   1   2 406.942 129.740
  -5   1  -2 255.820 125.572
  -5   1  -2 206.590 47.3315
  -5  -1  -2 180.701 69.5228
  -5  -1  -2 212.664 100.233
   5   1   2 98.3079 49.1825
   5   1   2 163.045 48.9108
  -5   1  -2 120.839 65.1777
  -5  -1  -2 188.482 60.0511
   5  -1   2 345.544 121.600
  -5  -1  -2 155.798 50.0431
   5  -1   2 334.244 122.182
  -5   1  -2 134.961 34.1012
  -5  -1  -2 66.3215 82.9501
  -6  -1  -2 54386.4 1172.23
  -6  -1  -2 51637.3 1019.63
  -6  -1  -2 52880.3 878.176
   6   1   2 52076.7 684.263
  -6   1  -2 54032.2 1173.58
  -6   1  -2 52795.1 1101.47
  -6   1  -2 53751.6 943.788
  -6   1  -2 52116.4 634.221
  -6  -1  -2 53271.9 1106.07
  -6  -1  -2 51633.1 674.374
  -6   1  -2 51814.2 646.064
  -6  -1  -2 51963.9 794.024
  -6   1  -2 53150.3 1030.61
   6  -1   2 51559.7 664.026
   6   1   2 52699.4 1051.54
   6   1   2 51623.3 809.987
   6  -1   2 53153.9 1116.89
   6   1   2 51778.1 1127.11
   6  -1   2 52452.7 1074.29
  -6  -1  -2 50856.5 735.269
  -7   1  -2 1342.93 168.094
  -7   1  -2 1216.31 113.846
  -7  -1  -2 1633.66 205.048
  -7  -1  -2 1415.99 131.393
  -7  -1  -2 1276.58 149.449
  -7   1  -2 1616.15 130.271
   7   1   2 1181.61 119.205
  -7  -1  -2 1719.42 243.408
  -7   1  -2 1275.36 206.409
   7  -1   2 1362.83 123.490
  -7  -1  -2 1176.61 137.659
   7  -1   2 1446.35 203.479
   7  -1   2 1626.85 230.112
   7   1   2 1051.07 184.197
   7   1   2 1352.64 194.378
   8   1   2 2688.71 191.496
   8  -1   2 2556.52 181.085
  -8  -1  -2 3050.05 224.118
   8  -1   2 2735.06 295.677
  -8   1  -2 2684.46 313.183
  -8  -1  -2 2660.07 310.114
  -8  -1  -2 3018.91 279.831
  -8   1  -2 2461.88 176.263
   8   1   2 3068.77 330.165
  -8   1  -2 2876.58 188.506
  -8   1  -2 2745.49 238.338
   8  -1   2 2524.20 292.264
  -8  -1  -2 2897.92 225.520
   8   1   2 2532.63 290.207
  -9   1  -2 29314.7 782.741
   9   1   2 28387.7 654.554
  -9   1  -2 28351.9 1026.30
   9   1   2 27237.0 993.018
  -9   1  -2 28765.5 623.510
  -9  -1  -2 29027.1 716.946
   9   1   2 27556.0 947.378
   9  -1   2 28616.4 980.438
   9  -1   2 27507.4 976.246
  -9  -1  -2 29091.8 1029.44
  -9  -1  -2 27552.7 699.924
  -9  -1  -2 29574.2 894.914
  10  -1   2 1656.87 271.733
 -10  -1  -2 1561.60 278.177
 -10   1  -2 2101.41 309.865
  10   1   2 1567.18 170.970
 -10  -1  -2 1869.79 194.905
 -10  -1  -2 1951.63 201.846
  10  -1   2 1671.76 281.600
  10   1   2 2321.11 314.592
 -10   1  -2 1763.49 205.323
 -10  -1  -2 1676.98 242.342
  10   1   2 1825.34 287.568
 -10   1  -2 1670.49 169.026
 -11   1  -2 68.0956 156.928
 -11  -1  -2 222.538 200.170
  11  -1   2 103.768 145.441
  11   1   2 412.007 202.654
 -11   1  -2 173.897 104.877
  11  -1   2 374.540 196.274
  12  -1   2 950.201 289.383
 -12  -1  -2 661.920 236.519
 -12   1  -2 385.989 231.354
 -12   1  -2 411.935 199.793
  12   1   2 360.399 200.852
  12  -1   2 109.941 146.341
 -12  -1  -2 799.747 282.071
 -13  -1  -2 6551.73 618.564
 -13   1  -2 5393.10 554.489
 -13  -1  -2 6446.55 608.550
  13   1   2 4931.96 518.867
  13  -1   2 5803.91 566.604
  13   1   2 5889.49 577.647
 -13   1  -2 5815.34 581.557
  14   1   2 744.555 264.475
 -14  -1  -2 455.058 194.447
 -14   1  -2 846.479 287.578
  14  -1   2 597.432 259.300
  14   1   2 179.641 178.021
 -14   1  -2 889.316 273.950
 -14  -1  -2 462.204 222.201
  15  -1   2 64.1110 169.371
  15  -1   2 138.364 198.303
  15   1   2 510.048 263.591
  15   1   2 47.9670 180.602
 -15  -1  -2-254.610 206.048
 -15   1  -2-118.561 147.759
  17  -2  -2 988.232 263.808
  17   2  -2 1036.80 265.472
  16  -2  -2 387.550 188.839
 -16  -2   2 567.239 193.324
 -16   2   2 589.813 201.217
  16   2  -2 649.478 236.939
  16   2  -2 649.178 206.803
 -16  -2   2 739.107 215.814
  16  -2  -2 767.140 263.658
  16   2  -2 743.772 272.844
  16  -2  -2 627.486 211.200
  15   2  -2 570.871 219.389
  15  -2  -2 240.974 177.951
  15   2  -2 298.468 172.714
 -15   2   2 186.829 124.648
 -15  -2   2 362.593 148.458
 -15   2   2 139.273 118.387
  15  -2  -2 534.252 220.776
 -15  -2   2 341.434 164.756
  15   2  -2 808.207 247.076
  15  -2  -2 262.347 162.390
  14   2  -2 1601.55 242.611
  14  -2  -2 1379.41 247.222
 -14  -2   2 1678.25 277.660
  14   2  -2 2147.08 355.767
 -14   2   2 1936.63 278.298
  14   2  -2 1804.59 300.723
  14  -2  -2 1554.71 309.480
 -14  -2   2 2028.92 295.542
  14   2  -2 1527.01 288.190
 -14   2   2 1731.68 285.889
  14  -2  -2 1442.58 262.917
  13  -2  -2 187.245 162.293
  13   2  -2 420.710 163.753
 -13   2   2-67.2320 120.515
 -13   2   2-73.1998 123.200
 -13  -2   2 169.220 129.123
  13   2  -2 104.097 109.694
 -13  -2   2 78.7125 111.550
  13  -2  -2 96.7909 143.836
  13   2  -2 39.4856 92.0671
  13   2  -2-28.2198 147.488
  13  -2  -2 106.827 124.369
 -12  -2   2-24.5485 123.248
  12  -2  -2-7.31072 135.024
 -12   2   2 119.970 114.353
 -12   2   2 210.079 119.104
  12   2  -2-4.28559 105.660
 -12  -2   2 53.8533 112.248
  12   2  -2 274.827 157.699
  12   2  -2 111.436 139.542
  12  -2  -2 185.503 150.497
  12  -2  -2 111.025 123.440
  12   2  -2 9.03896 89.0823
  11   2  -2 9039.32 594.530
  11   2  -2 10185.9 578.163
 -11   2   2 9808.58 535.450
 -11  -2   2 9250.85 546.265
 -11  -2   2 10103.3 528.498
  11  -2  -2 9456.63 522.033
  11   2  -2 10061.6 580.501
  11   2  -2 8846.21 473.803
 -11   2   2 8877.84 518.266
  11  -2  -2 8920.85 537.109
  10  -2  -2 1590.83 226.510
 -10   2   2 1587.47 224.492
 -10   2   2 1327.14 200.592
 -10  -2   2 1239.62 176.797
  10   2  -2 1313.58 212.941
  10   2  -2 1246.28 248.981
 -10  -2   2 1276.52 214.510
  10  -2  -2 1539.34 234.740
  10  -2  -2 1553.09 214.506
 -10  -2   2 1387.25 77.5832
  10   2  -2 1398.88 209.711
  10   2  -2 1421.74 186.662
  -9  -2   2 1316.38 84.4744
  -9   2   2 1733.51 207.801
   9   2  -2 1184.35 213.456
  -9  -2   2 1246.04 87.6938
   9  -2  -2 1837.76 210.889
   9   2  -2 1291.64 173.485
   9  -2  -2 1105.14 186.055
  -9  -2   2 1611.40 221.948
   9   2  -2 1342.45 206.794
  -9  -2   2 1330.57 171.906
   9  -2  -2 1704.31 231.659
  -9   2   2 1176.94 182.507
   9  -2  -2 1306.33 72.6748
   9   2  -2 1510.26 206.454
   8  -2  -2 12627.1 543.219
  -8  -2   2 13112.8 480.247
   8   2  -2 12677.9 551.132
  -8   2   2 12968.4 498.228
   8  -2  -2 12220.9 475.040
   8  -2  -2 13207.3 546.395
  -8   2   2 12059.4 511.463
  -8  -2   2 11856.9 244.669
   8   2  -2 12851.9 543.556
  -8  -2   2 12250.6 259.221
   8   2  -2 11756.2 554.791
  -8  -2   2 12739.6 552.129
   8   2  -2 13144.3 482.423
   7   2  -2 12262.7 439.142
  -7  -2   2 11730.0 225.632
  -7   2   2 12103.1 436.794
   7   2  -2 11806.1 509.567
  -7   2   2 11288.3 459.043
   7  -2  -2 11789.8 498.662
  -7  -2   2 11769.2 501.563
  -7  -2   2 11986.9 261.230
  -7  -2   2 11889.0 408.755
   7  -2  -2 12352.4 501.069
   7   2  -2 11175.4 508.159
  -7   2   2 11808.0 482.993
   7   2  -2 11535.6 479.236
   7  -2  -2 11615.2 423.348
   6  -2  -2 8985.71 407.385
  -6   2   2 8438.12 330.916
  -6   2   2 8467.00 331.141
  -6  -2   2 9087.64 231.866
   6   2  -2 8024.79 300.900
  -6   2   2 9140.40 378.449
   6   2  -2 8489.60 408.054
  -6  -2   2 8944.52 416.456
   6   2  -2 8450.47 309.466
   6   2  -2 8745.82 347.964
   6   2  -2 8931.59 419.923
  -6  -2   2 8544.87 183.977
   6  -2  -2 8288.60 322.799
  -6   2   2 8808.89 397.186
  -6  -2   2 9221.15 323.997
   6  -2  -2 8749.01 396.302
   6   2  -2 8582.02 383.947
   5   2  -2 7310.08 299.009
  -5  -2   2 7185.80 167.620
   5   2  -2 7076.39 245.663
   5  -2  -2 7088.15 306.051
   5   2  -2 6908.70 237.103
  -5   2   2 6862.10 307.618
  -5   2   2 7212.36 336.718
  -5  -2   2 6811.95 338.477
  -5  -2   2 7111.34 213.032
   5   2  -2 7208.59 349.414
   5   2  -2 7138.78 342.477
   5  -2  -2 6794.21 326.388
  -5   2   2 7298.49 271.876
  -5  -2   2 7186.59 243.517
  -5   2   2 7214.43 274.573
   5  -2  -2 7464.81 352.810
  -5  -2   2 7113.08 300.309
   4   2  -2 37889.7 458.859
   4   2  -2 38549.0 444.458
  -4  -2   2 39700.5 750.450
   4  -2  -2 40275.4 669.768
   4   2  -2 41015.1 758.559
   4  -2  -2 40258.5 377.774
   4  -2  -2 40552.9 739.378
  -4   2   2 41890.2 557.499
   4   2  -2 41953.4 670.456
  -4   2   2 40835.2 690.477
   4   2  -2 41777.2 515.841
  -4  -2   2 40864.2 663.362
  -4   2   2 41631.6 670.015
  -4   2   2 41001.9 565.714
  -4  -2   2 40797.0 525.793
  -4  -2   2 41028.8 469.636
   4   2  -2 39110.6 716.541
   4  -2  -2 41077.5 753.976
  -4  -2   2 41594.5 723.921
   3   2  -2 112849. 1082.84
  -3   2   2 112359. 984.716
  -3   2   2 118120. 1179.01
  -3   2   2 116220. 1035.73
  -3  -2   2 114057. 913.731
   3   2  -2 111255. 1161.96
  -3  -2   2 115915. 1174.96
  -3  -2   2 112888. 1047.47
  -3  -2   2 110729. 1148.77
   3   2  -2 113253. 1152.92
  -3  -2   2 115378. 1113.01
  -3   2   2 112802. 1147.90
  -3   2   2 113014. 737.178
   3  -2  -2 111534. 1131.82
   3  -2  -2 111757. 1028.94
   3  -2  -2 110337. 737.608
   3   2  -2 111502. 891.048
   3   2  -2 115293. 1060.57
   3   2  -2 112826. 1100.22
   3   2  -2 113573. 602.909
  -3   2   2 116484. 791.277
  -2  -2   2 170.909 54.5049
  -2   2   2 130.458 40.8068
   2  -2  -2 103.984 43.9835
   2   2  -2 185.925 54.0053
  -2   2   2 338.734 76.0223
   2   2  -2 116.426 54.4570
  -2   2   2 163.283 66.2057
  -2   2   2 179.938 67.8264
  -2  -2   2 214.493 66.1561
   2  -2  -2 90.0856 34.3036
   2  -2  -2 167.073 51.1433
  -2  -2   2 90.8482 46.8740
  -2  -2   2 99.4621 49.9367
   2   2  -2 214.445 67.2770
   2   2  -2 81.1920 45.1996
  -2  -2   2 89.7080 45.3630
  -2  -2   2 157.832 57.8539
   2   2  -2 95.3891 56.6269
   2  -2  -2 33.6889 54.0819
   2   2  -2 190.122 60.9697
  -2  -2   2 194.830 61.2707
  -2   2   2 180.087 55.6399
  -2   2   2 80.0360 55.6376
   1   2  -2 57275.0 716.642
   1   2  -2 57931.5 658.431
  -1   2   2 58513.5 678.747
  -1  -2   2 58047.1 656.391
   1   2  -2 57283.9 676.454
  -1  -2   2 59618.7 678.506
   1   2  -2 56422.9 508.325
   1   2  -2 55907.6 679.038
  -1  -2   2 59739.2 723.552
   1  -2  -2 58793.6 680.204
   1  -2  -2 56835.4 711.010
  -1   2   2 59240.7 717.514
  -1   2   2 59015.3 748.637
  -1  -2   2 57990.0 609.429
  -1   2   2 56828.8 709.066
  -1  -2   2 59762.6 698.487
   1   2  -2 57898.2 709.621
  -1   2   2 59492.7 711.017
  -1   2   2 59882.3 611.668
   1   2  -2 57600.8 733.954
  -1  -2   2 58698.7 725.695
  -1   2   2 58139.5 681.716
   1  -2  -2 56837.3 695.290
  -1  -2   2 58538.1 734.471
   0  -2  -2 1260.01 119.115
   0  -2  -2 1359.84 112.016
   0  -2   2 1287.77 89.1724
   0  -2  -2 1360.22 106.843
   0  -2   2 1250.59 115.078
   0   2   2 1239.00 105.356
   0   2  -2 1303.91 123.897
   0  -2   2 1358.08 115.298
   0   2  -2 1238.41 84.6979
   0  -2   2 1259.25 83.9893
   0   2  -2 1360.67 113.582
   0   2   2 1317.69 100.339
   0   2   2 1553.26 128.226
   0   2   2 1414.44 104.502
   0  -2  -2 1274.01 115.080
   0  -2   2 1202.23 103.957
   0  -2   2 1720.77 134.404
   0  -2  -2 1350.68 100.034
   0  -2   2 1408.49 120.005
   0  -2  -2 1433.89 125.561
   0  -2   2 1228.26 98.3763
   0   2  -2 1307.75 116.869
   0   2   2 1300.10 114.092
   0   2   2 1387.40 105.915
   0  -2   2 1187.73 116.215
   0   2  -2 1456.69 103.606
   0   2   2 1336.53 66.0699
   0  -2  -2 1163.26 94.8615
   0   2   2 1255.50 115.574
   1   2   2 52301.4 740.763
   1   2   2 51024.8 718.662
   1  -2   2 51176.6 757.082
  -1  -2  -2 53016.3 739.212
  -1  -2  -2 52660.5 738.554
  -1   2  -2 52756.8 430.251
  -1  -2  -2 50499.8 694.928
  -1  -2  -2 50805.0 512.430
  -1  -2  -2 52253.7 760.723
  -1   2  -2 50619.6 704.352
   1   2   2 54073.1 516.596
   1   2   2 50445.5 721.530
   1   2   2 52656.7 768.262
  -1   2  -2 51681.1 732.458
   1   2   2 52777.3 705.041
   1   2   2 52306.7 566.794
  -1   2  -2 52649.1 766.355
   1   2   2 52940.8 474.229
  -1  -2  -2 50440.0 559.337
   1  -2   2 53751.6 739.553
   1  -2   2 51984.9 722.828
  -1   2  -2 52071.7 731.215
   1  -2   2 52777.9 450.580
   1   2   2 52573.1 624.120
  -1  -2  -2 52807.5 719.530
  -1  -2  -2 50995.5 622.669
   1  -2   2 52754.3 735.407
   1  -2   2 53664.4 777.698
  -2  -2  -2 5572.18 186.697
   2   2   2 5548.10 243.752
   2   2   2 5387.89 185.161
   2   2   2 5974.88 281.280
   2  -2   2 5760.91 274.998
   2   2   2 5696.53 265.177
   2   2   2 5587.34 274.794
  -2  -2  -2 5588.55 207.528
   2  -2   2 5124.73 255.815
  -2  -2  -2 5727.80 278.631
  -2   2  -2 5289.76 255.301
   2  -2   2 5422.26 259.032
   2   2   2 5799.69 212.823
  -2  -2  -2 5432.28 259.999
   2   2   2 5242.43 221.477
  -2  -2  -2 5545.46 273.891
   2  -2   2 5907.32 265.366
   2  -2   2 5538.18 271.528
   2  -2   2 5340.54 265.969
   2   2   2 5361.06 259.717
  -2  -2  -2 5480.93 239.459
  -2   2  -2 5893.71 275.150
   2   2   2 5494.10 210.594
  -2  -2  -2 5454.37 261.836
  -2   2  -2 5522.85 267.524
  -2   2  -2 5375.39 261.652
  -3   2  -2 378.110 81.9127
  -3  -2  -2 406.393 90.2006
   3  -2   2 333.868 89.0946
  -3   2  -2 295.017 97.0726
   3   2   2 277.109 57.7492
  -3   2  -2 249.898 87.9281
   3  -2   2 386.301 102.160
   3   2   2 244.320 61.4610
   3   2   2 269.190 51.4514
   3   2   2 289.940 68.8959
  -3  -2  -2 303.641 93.2680
  -3  -2  -2 336.107 74.8222
   3   2   2 302.178 75.2822
  -3  -2  -2 377.920 98.7210
   3   2   2 255.513 93.9405
  -3  -2  -2 303.707 58.1279
  -3  -2  -2 272.486 86.3811
  -4   2  -2 14299.1 527.029
   4  -2   2 15082.0 504.459
   4  -2   2 13734.5 200.361
   4   2   2 15596.7 464.753
   4   2   2 14934.7 317.372
  -4   2  -2 15084.3 476.344
  -4  -2  -2 14801.7 403.818
   4   2   2 14418.0 414.012
  -4  -2  -2 14746.2 418.310
   4   2   2 15542.9 416.448
  -4   2  -2 14003.1 241.258
  -4   2  -2 14148.3 494.863
  -4  -2  -2 14466.1 502.492
  -4  -2  -2 15454.6 543.761
  -4  -2  -2 14633.4 354.537
   4  -2   2 14654.7 512.392
   4   2   2 14647.6 526.642
  -4   2  -2 14452.2 233.919
  -4  -2  -2 14922.8 502.443
   5   2   2 799.612 112.561
  -5  -2  -2 626.240 139.710
  -5   2  -2 645.509 65.6835
  -5  -2  -2 680.123 88.5935
   5  -2   2 851.769 142.898
  -5  -2  -2 810.070 110.004
  -5   2  -2 675.256 147.997
   5   2   2 763.463 129.525
  -5  -2  -2 587.022 117.913
   5  -2   2 679.119 57.9316
  -5  -2  -2 802.434 113.154
   5  -2   2 731.550 143.805
  -5   2  -2 660.564 67.0979
  -5   2  -2 793.543 128.186
   5   2   2 746.962 107.438
  -5  -2  -2 906.284 144.992
  -5   2  -2 424.875 125.019
   5   2   2 911.581 161.238
   5   2   2 680.076 86.4932
   6   2   2 4559.19 343.486
   6   2   2 5114.85 329.826
  -6   2  -2 4692.58 354.138
  -6   2  -2 5024.16 200.472
  -6   2  -2 4859.11 174.119
   6  -2   2 4646.84 175.635
  -6  -2  -2 5200.19 368.213
  -6  -2  -2 4814.28 344.211
  -6  -2  -2 4994.11 269.270
  -6  -2  -2 5240.65 253.449
   6  -2   2 4872.35 342.247
  -6   2  -2 5557.53 364.684
   6   2   2 4953.26 231.029
  -6  -2  -2 5236.73 270.116
  -6  -2  -2 4615.43 312.798
  -6   2  -2 5225.40 313.440
   6  -2   2 4867.52 347.606
   7  -2   2 6055.93 401.172
  -7  -2  -2 5510.11 286.947
  -7   2  -2 4815.62 387.767
   7   2   2 5509.79 414.618
  -7  -2  -2 6300.61 438.429
  -7   2  -2 5903.26 245.694
  -7   2  -2 5700.61 214.386
  -7  -2  -2 5843.32 363.876
   7   2   2 5419.51 262.597
   7   2   2 5966.53 381.197
   7  -2   2 5028.07 382.185
   7  -2   2 5706.26 219.793
  -7   2  -2 5592.94 336.026
  -7  -2  -2 6175.48 313.943
  -8  -2  -2 4291.57 338.185
  -8   2  -2 3892.78 377.827
  -8  -2  -2 4047.84 370.060
  -8   2  -2 4333.39 230.535
   8  -2   2 4390.95 377.215
   8  -2   2 4895.84 387.695
  -8   2  -2 4147.55 203.130
   8   2   2 4768.52 374.313
  -8   2  -2 4254.02 302.346
  -8  -2  -2 4494.59 284.848
   8   2   2 4404.76 388.243
   8   2   2 4628.54 259.595
  -8  -2  -2 4751.47 278.002
  -9   2  -2 3638.64 296.358
  -9  -2  -2 3653.92 320.105
  -9   2  -2 3601.34 206.005
  -9  -2  -2 3490.91 266.920
   9   2   2 3530.92 245.186
   9  -2   2 3380.27 354.549
   9   2   2 3749.50 365.526
  -9  -2  -2 3736.18 254.824
  -9  -2  -2 4284.58 401.424
   9   2   2 2878.74 345.073
  -9   2  -2 3614.41 378.261
   9  -2   2 3267.87 342.251
 -10  -2  -2 3225.98 238.200
  10  -2   2 2650.29 333.393
 -10   2  -2 2750.61 355.624
 -10  -2  -2 2095.48 293.956
 -10  -2  -2 2553.68 240.432
 -10   2  -2 3044.62 282.824
  10   2   2 3441.39 395.318
  10  -2   2 2676.83 341.734
 -10  -2  -2 2756.04 293.467
  10   2   2 2644.19 225.586
 -11  -2  -2 5140.58 493.504
 -11   2  -2 6036.30 533.001
 -11   2  -2 5748.69 385.381
  11  -2   2 5834.54 515.443
 -11  -2  -2 5903.29 376.942
  11  -2   2 5329.04 490.695
 -11  -2  -2 5604.37 504.305
  11   2   2 6722.08 531.439
  11   2   2 6378.75 552.964
 -11  -2  -2 6266.66 453.597
 -12  -2  -2 24773.8 1111.44
 -12  -2  -2 26206.5 1114.89
  12  -2   2 26522.0 1122.60
  12  -2   2 24705.2 1077.21
  12   2   2 25685.1 1096.35
  12   2   2 25251.2 1115.08
 -12   2  -2 24978.6 1134.18
 -12   2  -2 24440.3 1077.40
  13  -2   2 28334.1 1206.94
 -13   2  -2 30277.8 1298.67
 -13   2  -2 28536.7 1224.85
  13   2   2 28481.4 1223.43
 -13  -2  -2 27888.6 1205.54
  13   2   2 27699.4 1222.98
  13  -2   2 28195.0 1223.24
 -13  -2  -2 29769.5 1273.21
  14   2   2 117.471 184.952
 -14  -2  -2 138.138 195.887
 -14  -2  -2 384.073 222.328
 -14   2  -2 24.2854 162.291
  14   2   2 262.199 220.474
 -14   2  -2 367.439 256.601
  14  -2   2 59.7616 181.429
 -15   2  -2 1960.50 397.436
 -15  -2  -2 1978.23 383.707
  15  -2   2 1417.66 335.574
  15   2   2 1396.95 337.441
  15   2   2 1690.16 358.883
  17   3  -2 2785.39 431.435
  17  -3  -2 2768.30 406.837
  16  -3  -2-70.6894 122.225
  16   3  -2 37.3771 138.452
 -16   3   2-82.7203 162.004
  16  -3  -2 144.016 146.870
  16   3  -2 37.4630 185.767
 -16  -3   2 80.5704 122.926
  16   3  -2 367.196 229.694
  16  -3  -2-121.422 188.198
  15   3  -2 304.598 176.113
  15  -3  -2 784.376 259.061
  15   3  -2 724.709 237.951
  15   3  -2 730.835 211.982
 -15  -3   2 764.243 221.391
 -15  -3   2 295.273 178.611
 -15   3   2 703.158 211.139
  15  -3  -2 1056.71 248.932
  15  -3  -2 889.453 228.839
  14   3  -2 4054.00 424.418
  14  -3  -2 3911.93 427.533
  14  -3  -2 3003.28 349.915
 -14   3   2 4948.58 424.413
 -14  -3   2 4305.42 435.036
  14  -3  -2 3533.78 447.143
 -14  -3   2 3579.88 385.498
  14   3  -2 4620.54 472.207
  14   3  -2 4099.18 484.665
 -14   3   2 3131.59 374.331
 -13  -3   2 687.360 179.804
  13  -3  -2 727.370 192.927
  13   3  -2 855.169 203.895
 -13   3   2 1357.08 259.995
 -13   3   2 930.533 199.369
  13   3  -2 1276.76 265.014
 -13  -3   2 1077.25 227.894
  13   3  -2 1085.94 289.813
  13  -3  -2 1112.00 228.555
  13   3  -2 859.026 169.445
  12   3  -2 10574.7 623.847
 -12   3   2 11105.2 590.354
 -12  -3   2 10428.8 612.914
  12   3  -2 9859.57 657.136
  12  -3  -2 10436.4 577.572
  12   3  -2 11103.3 535.916
 -12  -3   2 10387.0 573.757
 -12   3   2 9832.14 585.795
  12   3  -2 9888.06 622.306
  12  -3  -2 10478.9 621.521
  11  -3  -2 1331.87 208.983
  11   3  -2 931.235 203.546
 -11  -3   2 1512.60 216.301
 -11  -3   2 1473.26 228.714
  11  -3  -2 1479.79 249.808
  11   3  -2 1377.61 201.615
  11   3  -2 760.049 188.199
  11   3  -2 1394.30 250.413
 -11   3   2 1349.18 219.128
 -11   3   2 1145.57 198.364
  10  -3  -2 40.6839 103.869
  10  -3  -2-3.05351 112.552
 -10  -3   2 91.3373 99.4432
 -10  -3   2 88.5084 39.4666
 -10   3   2 138.809 84.1054
 -10  -3   2 251.565 120.889
  10   3  -2-7.65967 108.077
  10   3  -2-47.8489 131.907
 -10   3   2 72.1777 96.7452
  10   3  -2 109.201 118.827
  10   3  -2 45.5779 76.0840
  -9   3   2 5613.50 376.754
   9   3  -2 4662.69 385.740
   9   3  -2 4848.11 363.788
  -9  -3   2 5382.68 204.942
   9   3  -2 5189.47 382.509
  -9  -3   2 5626.48 347.029
   9  -3  -2 5239.00 384.599
  -9  -3   2 4940.29 381.276
   9  -3  -2 4934.25 166.344
  -9   3   2 4754.43 334.479
   9  -3  -2 5471.53 341.594
   9   3  -2 4943.96 311.002
   8   3  -2 6888.63 420.348
  -8   3   2 6653.94 368.834
  -8  -3   2 6990.30 224.595
  -8  -3   2 7037.98 354.273
  -8  -3   2 7732.00 438.872
   8  -3  -2 7342.60 359.696
   8   3  -2 6923.20 434.671
   8  -3  -2 7018.09 418.648
   8   3  -2 6379.87 397.185
  -8   3   2 7126.14 392.014
   8   3  -2 7344.87 351.451
   8  -3  -2 6643.67 185.425
   7  -3  -2 6466.24 176.669
   7   3  -2 6738.15 391.498
   7  -3  -2 6414.05 306.036
  -7   3   2 7150.36 347.105
  -7  -3   2 6583.61 312.251
   7   3  -2 6137.73 289.413
  -7   3   2 6494.33 359.874
  -7   3   2 6479.53 362.435
  -7  -3   2 6529.42 208.225
  -7  -3   2 6516.86 158.671
   7   3  -2 7071.34 326.929
   7   3  -2 6299.43 381.399
  -7  -3   2 6766.74 389.850
   7  -3  -2 6912.25 396.716
   7   3  -2 6157.10 363.690
   6   3  -2 161.621 65.2719
  -6  -3   2 61.3593 35.2697
   6   3  -2 36.0691 75.8589
   6  -3  -2 91.5189 64.4460
  -6   3   2 35.2125 72.4016
   6   3  -2-43.4331 81.5750
  -6  -3   2 55.4178 79.3534
   6  -3  -2 56.5303 29.1557
   6   3  -2 49.6348 44.2220
  -6   3   2-63.7906 68.9477
   6   3  -2 35.7115 45.2849
   6  -3  -2-14.0319 86.7790
  -6  -3   2 18.4818 55.2000
  -6   3   2-14.1767 46.8166
  -6  -3   2-0.39611 23.7680
  -6   3   2-10.2543 65.7994
   5  -3  -2 41473.4 831.664
  -5  -3   2 39163.3 602.345
   5   3  -2 41643.0 618.216
   5  -3  -2 40197.1 442.152
   5   3  -2 39100.5 827.754
  -5  -3   2 39476.8 827.027
  -5   3   2 41422.1 776.898
   5  -3  -2 39940.0 587.929
  -5  -3   2 39896.1 689.104
   5   3  -2 39422.9 533.130
   5   3  -2 41102.4 695.068
  -5  -3   2 41607.6 503.023
  -5   3   2 41683.3 694.329
   5   3  -2 39109.1 815.333
  -5   3   2 41050.1 599.007
  -5  -3   2 40573.0 482.310
   4   3  -2 71122.8 872.981
   4   3  -2 68392.9 1012.01
   4  -3  -2 70341.4 944.561
   4   3  -2 68926.3 537.865
   4  -3  -2 71249.7 621.302
  -4  -3   2 71506.0 1024.40
   4   3  -2 68127.7 681.974
   4   3  -2 70916.6 672.046
   4  -3  -2 72964.1 1022.20
   4   3  -2 72183.4 1010.35
  -4  -3   2 71539.7 681.783
  -4   3   2 71368.0 949.578
  -4   3   2 69346.5 892.109
  -4   3   2 70965.1 663.547
  -4  -3   2 70248.5 860.950
  -3   3   2 170346. 1375.57
   3   3  -2 165550. 1452.32
   3   3  -2 168649. 913.366
   3   3  -2 167107. 1422.72
  -3  -3   2 170086. 1467.02
   3   3  -2 169198. 1465.57
  -3  -3   2 172429. 1448.29
  -3  -3   2 173390. 1473.62
  -3  -3   2 170545. 1131.70
   3  -3  -2 165922. 1369.99
   3   3  -2 168050. 1397.43
   3   3  -2 171134. 1302.66
   3   3  -2 167538. 1117.52
  -3   3   2 176339. 1490.57
   3  -3  -2 164365. 1034.90
  -3   3   2 166751. 1036.53
  -3   3   2 167447. 1174.52
  -3   3   2 171297. 1463.78
  -3   3   2 169449. 1450.30
   3  -3  -2 163501. 1421.11
  -3   3   2 170584. 828.934
  -3  -3   2 167836. 1279.10
  -2   3   2 476687. 2123.34
  -2   3   2 466419. 1879.32
  -2   3   2 476696. 2213.69
   2   3  -2 466834. 2120.59
  -2  -3   2 475001. 2223.05
   2  -3  -2 455005. 2170.12
   2  -3  -2 462513. 2217.39
  -2  -3   2 474469. 2226.23
   2   3  -2 467637. 2231.51
  -2  -3   2 474386. 2106.26
   2   3  -2 454761. 2220.18
  -2  -3   2 466339. 2009.15
   2   3  -2 461243. 2216.44
  -2   3   2 470431. 2245.71
   2   3  -2 465472. 1988.25
  -2  -3   2 468398. 2237.34
  -2   3   2 469122. 1572.40
   2   3  -2 472098. 2138.98
  -2   3   2 483606. 2259.37
  -2  -3   2 462358. 2113.14
  -2  -3   2 468176. 2114.89
  -1  -3   2 8835.50 299.440
   1  -3  -2 8352.57 279.091
  -1   3   2 8985.72 305.037
  -1   3   2 8606.22 277.722
  -1  -3   2 8916.68 281.542
  -1  -3   2 8566.31 267.322
  -1  -3   2 8308.04 268.598
   1   3  -2 8301.95 268.220
   1  -3  -2 8637.19 276.956
   1   3  -2 7952.17 264.453
  -1  -3   2 8516.20 181.429
   1   3  -2 8473.10 273.319
  -1   3   2 9079.49 310.458
   1   3  -2 8215.99 285.992
  -1  -3   2 8419.63 287.935
  -1   3   2 8542.55 200.378
  -1   3   2 8405.50 276.699
  -1   3   2 8456.86 280.764
   1   3  -2 8108.56 290.026
  -1   3   2 8372.49 271.468
   1  -3  -2 8416.03 281.228
  -1  -3   2 8995.19 299.965
   1  -3  -2 8461.00 275.183
   0  -3  -2 30751.1 567.502
   0   3  -2 29988.7 525.476
   0   3  -2 30220.6 437.560
   0  -3   2 31446.3 440.084
   0   3  -2 31439.0 464.105
   0   3   2 31684.1 513.410
   0  -3   2 30707.5 559.044
   0   3   2 30672.3 532.406
   0  -3  -2 31722.6 538.079
   0  -3   2 31395.0 583.836
   0   3   2 30647.5 565.803
   0   3  -2 30536.2 572.169
   0   3   2 31189.9 488.229
   0   3   2 30400.7 463.661
   0  -3  -2 30702.7 347.521
   0  -3  -2 31235.7 514.046
   0   3  -2 30150.8 507.661
   0   3  -2 29701.1 552.341
   0   3   2 31841.0 572.565
   0  -3  -2 30680.0 482.519
   0  -3  -2 30576.7 466.011
   0   3   2 30816.5 542.879
   0  -3   2 31862.9 536.632
   1  -3   2 4027.90 214.608
  -1   3  -2 4234.73 215.648
   1   3   2 4423.51 230.148
  -1  -3  -2 4302.87 225.322
   1   3   2 4463.51 156.794
  -1  -3  -2 4301.76 212.381
   1   3   2 4499.19 220.086
  -1  -3  -2 4255.47 133.150
   1  -3   2 4024.65 218.558
   1  -3   2 4227.92 208.425
  -1  -3  -2 4468.01 236.835
   1   3   2 4117.18 185.916
   1  -3   2 3968.83 129.846
   1   3   2 4253.91 226.195
   1   3   2 4358.09 213.953
  -1  -3  -2 4417.14 188.187
   1   3   2 4233.52 173.949
  -1  -3  -2 4362.25 217.017
  -1  -3  -2 3991.90 170.643
   1  -3   2 4077.60 226.073
  -1   3  -2 4068.43 206.782
  -1   3  -2 4450.80 155.017
   1   3   2 4345.33 134.289
  -1  -3  -2 4052.97 200.443
   1  -3   2 4089.08 126.517
  -1   3  -2 4424.46 232.940
   1   3   2 4414.86 136.601
   1   3   2 4195.96 206.368
   1  -3   2 4306.56 229.708
  -1   3  -2 4375.70 228.602
   2  -3   2 6735.94 306.655
   2  -3   2 7102.78 309.740
   2   3   2 6771.12 223.143
   2   3   2 6696.20 285.698
   2  -3   2 6074.22 287.834
   2   3   2 6460.62 265.276
  -2  -3  -2 6280.76 297.377
  -2  -3  -2 6415.44 232.219
  -2   3  -2 6628.26 288.563
  -2  -3  -2 6816.29 289.485
  -2   3  -2 6624.86 302.165
   2   3   2 6624.40 233.620
  -2  -3  -2 6525.71 214.860
   2   3   2 6725.85 220.159
  -2  -3  -2 6011.76 296.579
   2  -3   2 6506.70 283.603
  -2   3  -2 6833.08 144.355
   2   3   2 6783.13 238.183
  -2  -3  -2 6874.89 296.155
   2   3   2 6409.52 287.945
   2  -3   2 6441.06 139.205
  -2   3  -2 6781.83 303.368
  -2  -3  -2 6741.59 271.671
   2   3   2 6722.28 220.317
   2   3   2 6663.74 270.590
  -3   3  -2 405.704 93.2781
   3  -3   2 575.703 112.117
  -3   3  -2 535.912 98.8346
  -3  -3  -2 643.430 123.802
  -3  -3  -2 582.466 94.1557
   3   3   2 614.052 93.7211
   3   3   2 621.409 75.3433
   3   3   2 464.799 83.5345
  -3   3  -2 620.084 47.5552
   3   3   2 600.759 90.4470
  -3  -3  -2 414.650 73.1748
  -3  -3  -2 636.763 115.161
   3  -3   2 593.909 111.120
  -3  -3  -2 572.563 80.6382
  -3   3  -2 451.438 106.024
   3   3   2 560.698 73.5799
  -3  -3  -2 495.120 102.694
   3   3   2 446.147 107.587
   4   3   2 88.6093 52.2098
  -4  -3  -2 144.804 64.0716
  -4  -3  -2 334.416 123.507
  -4  -3  -2 200.592 63.2860
  -4   3  -2 376.928 117.437
   4  -3   2 261.861 97.8865
   4   3   2 177.132 55.0174
  -4  -3  -2-14.3298 72.2246
  -4   3  -2 148.314 32.3886
  -4  -3  -2 146.238 79.0987
  -4   3  -2 208.139 42.0900
   4  -3   2 219.171 96.7263
  -4   3  -2 225.898 106.524
  -4   3  -2 216.852 89.8041
   4   3   2 65.7638 89.2600
   4   3   2 149.164 61.2629
  -4  -3  -2 183.330 56.2482
   4   3   2 290.803 84.6973
  -5  -3  -2 20059.4 620.448
  -5   3  -2 19280.6 619.808
   5   3   2 18844.7 650.850
   5   3   2 18724.1 436.032
   5   3   2 20022.1 576.100
  -5   3  -2 19056.2 346.715
  -5  -3  -2 19514.9 482.911
   5   3   2 19340.0 490.390
  -5  -3  -2 19737.3 671.161
  -5  -3  -2 19628.1 530.202
  -5   3  -2 20219.8 601.901
  -5   3  -2 18820.9 667.592
   5  -3   2 20569.5 653.329
  -5  -3  -2 19430.5 490.151
  -5  -3  -2 19843.3 629.219
   5  -3   2 19484.3 632.365
  -5   3  -2 19608.1 373.528
   6   3   2 2852.62 194.559
  -6  -3  -2 2948.33 280.880
  -6   3  -2 2797.73 155.527
  -6   3  -2 2971.74 294.856
  -6   3  -2 2912.72 160.991
  -6  -3  -2 2625.98 214.840
  -6   3  -2 2699.03 105.201
   6  -3   2 2927.52 282.915
   6   3   2 3074.03 194.714
  -6  -3  -2 3342.47 274.816
   6   3   2 3197.24 255.109
   6  -3   2 2981.22 272.432
  -6  -3  -2 3118.02 204.529
   6   3   2 2999.44 289.614
  -6   3  -2 2647.67 254.899
  -6   3  -2 2797.03 239.713
  -6  -3  -2 3286.23 282.977
  -7   3  -2-9.49585 99.7855
  -7  -3  -2 161.789 115.266
   7  -3   2 178.478 101.507
  -7  -3  -2 23.4149 54.7988
   7   3   2 153.508 66.9061
  -7   3  -2 218.494 42.7545
  -7  -3  -2 123.145 83.0577
   7   3   2 104.634 95.3750
  -7   3  -2 175.942 58.6074
  -7  -3  -2 54.7484 65.7315
   7  -3   2 269.355 127.027
  -7   3  -2 53.5075 97.7568
   7   3   2 130.511 138.381
  -7  -3  -2 296.986 131.805
  -7   3  -2 193.237 59.2903
  -7   3  -2 204.138 100.577
   8   3   2 2734.77 322.910
  -8  -3  -2 2686.31 323.347
   8  -3   2 2770.43 308.186
  -8   3  -2 2578.29 143.592
  -8  -3  -2 2557.29 231.413
  -8   3  -2 2702.45 320.788
  -8   3  -2 2759.04 258.012
  -8  -3  -2 3268.61 295.797
  -8   3  -2 2796.02 191.543
   8  -3   2 2775.82 306.968
   8   3   2 2794.63 215.629
  -8  -3  -2 3224.32 220.179
  -8   3  -2 2548.35 181.668
   9   3   2 5581.66 460.603
   9   3   2 5469.96 314.451
  -9   3  -2 5872.25 482.054
  -9  -3  -2 5500.68 348.862
  -9  -3  -2 5645.19 464.750
   9  -3   2 5552.55 451.024
  -9  -3  -2 5987.32 301.130
  -9   3  -2 5416.56 225.804
  -9  -3  -2 4970.14 376.366
   9  -3   2 5594.43 436.566
   9   3   2 6084.50 455.121
  -9   3  -2 5435.39 283.643
  -9   3  -2 5571.80 375.436
 -10  -3  -2 16194.7 701.660
  10   3   2 16003.3 561.319
 -10   3  -2 16757.5 840.900
 -10  -3  -2 16021.4 816.260
 -10  -3  -2 15479.6 606.061
 -10   3  -2 15633.2 509.666
  10  -3   2 15578.2 769.590
  10  -3   2 15153.1 775.693
  10   3   2 17235.1 805.975
 -10   3  -2 15383.5 633.021
  10   3   2 16680.8 830.635
 -11   3  -2 84.0104 132.269
 -11  -3  -2 49.6537 139.101
  11  -3   2 437.119 191.373
 -11  -3  -2 325.418 121.796
 -11   3  -2 112.569 105.072
  11   3   2 155.177 145.524
 -11   3  -2 170.559 158.021
  11   3   2 87.2130 110.803
 -11  -3  -2 216.148 137.821
 -11  -3  -2 235.239 187.858
  11  -3   2-20.2287 136.390
  12  -3   2 1007.34 284.109
 -12  -3  -2 1508.88 297.482
 -12  -3  -2 1251.64 283.635
 -12   3  -2 1464.49 286.843
 -12   3  -2 1626.01 321.293
  12   3   2 1352.39 281.746
  12  -3   2 1301.86 303.999
 -12  -3  -2 1600.42 250.968
  12   3   2 1369.60 311.456
  13  -3   2 5257.79 542.737
 -13   3  -2 5672.87 558.958
 -13   3  -2 4957.34 537.910
 -13  -3  -2 4879.71 524.866
 -13  -3  -2 5658.18 559.155
  13   3   2 4779.79 518.348
  13   3   2 5748.75 579.641
  13  -3   2 5123.40 532.808
  14   3   2 6401.89 634.749
  14   3   2 6719.97 628.038
 -14   3  -2 7558.03 693.014
 -14  -3  -2 6866.54 647.997
 -14  -3  -2 7561.93 662.023
 -14   3  -2 6946.34 643.061
  14  -3   2 6574.25 611.083
 -15   3  -2 10411.3 834.520
 -15  -3  -2 9740.90 804.488
  15   3   2 10732.9 822.469
  15  -3   2 8999.33 748.345
  17  -4  -2 126.804 178.241
  16   4  -2 3947.68 486.303
 -16   4   2 3064.73 402.446
 -16   4   2 4152.91 469.069
  16  -4  -2 4260.96 537.506
 -16  -4   2 4378.49 480.610
  16   4  -2 3810.64 445.557
  16  -4  -2 3669.34 444.040
  16   4  -2 3646.80 510.247
  15  -4  -2-53.8239 123.240
 -15   4   2 81.7059 120.187
  15   4  -2 318.522 188.531
 -15  -4   2 51.3336 113.359
  15   4  -2 182.996 148.234
  15  -4  -2 338.512 189.118
 -15   4   2 18.8723 136.440
  15  -4  -2 442.942 223.975
 -15  -4   2-176.497 148.657
  15   4  -2 132.650 187.413
 -14  -4   2 676.216 194.873
  14   4  -2 939.560 246.666
 -14   4   2 631.186 196.218
 -14  -4   2 934.494 215.480
  14  -4  -2 746.665 208.920
  14   4  -2 587.820 183.336
 -14   4   2 708.854 184.878
  14  -4  -2 942.774 243.577
  14   4  -2 702.368 263.655
  13  -4  -2 3508.45 356.670
  13   4  -2 3273.89 372.511
  13   4  -2 3534.38 410.287
  13   4  -2 3407.47 307.655
 -13   4   2 3150.52 363.320
 -13   4   2 3846.68 365.871
 -13  -4   2 3327.98 376.427
  13   4  -2 3395.30 416.544
 -13  -4   2 3679.08 369.699
  13  -4  -2 2835.51 349.753
 -12   4   2 820.009 196.396
  12  -4  -2 521.507 162.523
 -12   4   2 552.452 162.959
 -12  -4   2 1015.37 215.572
  12   4  -2 345.204 144.101
  12   4  -2 551.577 140.724
  12   4  -2 647.593 214.164
 -12  -4   2 544.649 153.339
  12  -4  -2 347.603 170.898
  12   4  -2 550.103 202.472
 -11  -4   2 5533.12 401.993
  11   4  -2 4762.84 409.278
 -11   4   2 4918.76 393.954
 -11   4   2 5143.37 394.500
 -11  -4   2 5609.98 441.203
  11   4  -2 5475.98 473.296
  11   4  -2 5295.58 344.821
  11  -4  -2 5159.12 382.633
  11   4  -2 5485.95 449.174
  11  -4  -2 4695.35 413.152
 -10  -4   2 372.592 109.641
 -10   4   2 606.632 147.425
 -10   4   2 346.679 103.379
 -10  -4   2 946.307 194.576
  10   4  -2 506.315 117.280
  10   4  -2 939.828 205.277
  10  -4  -2 894.760 209.898
  10   4  -2 850.212 207.481
 -10  -4   2 578.477 85.0452
  10  -4  -2 721.734 154.477
  10   4  -2 726.520 183.333
  -9   4   2 20720.6 709.059
   9  -4  -2 20901.1 399.340
   9   4  -2 21323.9 780.444
  -9  -4   2 22151.0 463.988
  -9  -4   2 22604.8 690.342
  -9  -4   2 20568.9 764.767
   9  -4  -2 21534.6 653.075
  -9   4   2 21984.7 728.310
   9   4  -2 22083.4 825.216
   9  -4  -2 21624.4 779.664
   9   4  -2 21141.6 614.499
   9   4  -2 20603.8 768.625
   8   4  -2 7463.29 458.728
  -8  -4   2 7704.36 375.380
  -8   4   2 7588.24 434.020
  -8   4   2 7771.65 410.042
  -8  -4   2 7602.12 266.267
   8  -4  -2 7784.45 240.522
   8   4  -2 8312.20 466.207
  -8  -4   2 7835.89 451.074
  -8   4   2 7364.36 401.967
   8   4  -2 8465.52 371.331
   8  -4  -2 7304.97 437.842
   8  -4  -2 7833.46 361.457
   8   4  -2 7362.60 441.059
  -7   4   2 4895.39 300.129
  -7  -4   2 4057.16 255.960
  -7   4   2 4307.90 308.594
   7   4  -2 4514.30 256.661
   7  -4  -2 4150.94 312.827
   7  -4  -2 4554.16 249.760
  -7   4   2 3937.52 283.949
  -7  -4   2 4174.37 321.245
  -7  -4   2 4165.02 189.874
   7   4  -2 4309.18 330.258
   7   4  -2 4048.25 232.362
   7   4  -2 4165.85 324.450
   6  -4  -2 2664.43 220.549
  -6   4   2 2719.68 211.295
  -6   4   2 3064.78 254.105
   6   4  -2 2624.60 245.976
  -6  -4   2 2426.55 180.982
  -6  -4   2 2642.62 243.574
   6  -4  -2 2699.36 139.453
  -6  -4   2 2790.79 107.944
   6   4  -2 2720.81 242.547
  -6  -4   2 2971.23 160.716
  -6   4   2 2447.78 165.040
   6   4  -2 2910.06 197.966
   6   4  -2 2418.01 180.411
   6  -4  -2 2697.86 175.754
   6  -4  -2 2543.04 240.130
  -5   4   2 39969.2 727.952
   5   4  -2 37945.4 625.287
  -5   4   2 39291.6 545.660
   5   4  -2 40727.9 859.363
  -5  -4   2 39470.0 467.876
  -5  -4   2 38321.5 669.845
  -5  -4   2 38179.6 834.076
   5   4  -2 38317.4 833.878
  -5  -4   2 39227.7 567.367
   5  -4  -2 38276.5 746.482
   5   4  -2 39725.4 676.074
   5   4  -2 38968.3 465.575
   5  -4  -2 40169.9 842.034
   5  -4  -2 38415.1 521.752
  -5   4   2 38254.9 821.303
   5  -4  -2 38113.7 531.783
  -5   4   2 39296.4 800.945
   4   4  -2 2618.34 151.314
   4   4  -2 2290.05 196.448
   4   4  -2 2470.60 133.366
   4   4  -2 2249.75 199.077
  -4  -4   2 2407.60 166.535
  -4  -4   2 2730.00 217.965
  -4   4   2 2727.57 204.637
   4  -4  -2 2759.11 216.465
  -4  -4   2 2604.82 135.039
  -4   4   2 2401.30 198.890
   4  -4  -2 2653.97 180.026
  -4   4   2 2800.43 180.841
  -4   4   2 2531.56 111.756
   4  -4  -2 2538.04 143.447
   4   4  -2 2520.95 167.760
   3  -4  -2 43198.9 599.865
   3   4  -2 42558.2 769.795
  -3   4   2 44604.7 602.947
   3   4  -2 44701.9 768.964
  -3   4   2 45508.5 770.366
  -3  -4   2 44418.5 602.918
  -3  -4   2 44088.9 767.942
   3   4  -2 42723.6 773.029
  -3   4   2 43638.5 776.962
  -3  -4   2 44537.7 779.742
   3   4  -2 44430.8 603.096
   3  -4  -2 44261.9 767.836
  -3  -4   2 43624.3 667.723
   3   4  -2 43797.1 673.581
   3  -4  -2 43729.4 754.997
  -2  -4   2 390.342 71.2076
   2  -4  -2 469.250 88.1537
  -2  -4   2 405.181 75.4772
   2   4  -2 407.214 74.7127
  -2  -4   2 403.180 76.8165
   2   4  -2 412.428 77.9089
   2  -4  -2 476.823 96.5124
  -2   4   2 185.613 73.8656
   2   4  -2 387.694 72.9867
   2  -4  -2 419.257 74.0618
  -2  -4   2 387.801 61.2322
  -2  -4   2 390.935 81.2540
  -2   4   2 376.614 70.4988
  -2   4   2 411.164 49.6142
   2   4  -2 427.273 90.1209
  -2   4   2 394.577 76.2597
   2   4  -2 417.485 75.0151
  -2   4   2 491.119 92.6646
   2  -4  -2 306.041 73.9084
  -2  -4   2 526.998 91.5048
  -2  -4   2 430.268 87.5342
  -2   4   2 379.585 67.5291
  -1   4   2 18301.6 405.487
   1   4  -2 18193.1 439.630
   1  -4  -2 17761.3 433.009
  -1   4   2 18548.4 475.349
  -1  -4   2 18530.1 291.685
   1  -4  -2 19004.7 407.341
   1   4  -2 17570.8 420.590
   1   4  -2 17565.4 393.778
  -1  -4   2 18037.5 407.623
   1  -4  -2 18809.6 451.528
  -1  -4   2 17871.2 466.058
   1   4  -2 17838.3 462.032
  -1  -4   2 17727.1 436.725
   1   4  -2 17615.6 409.180
   1  -4  -2 17853.3 279.613
  -1  -4   2 18230.9 424.878
   1  -4  -2 17670.9 235.191
  -1   4   2 19387.3 432.422
  -1   4   2 18925.7 440.265
  -1   4   2 18050.0 449.034
  -1   4   2 18302.5 283.278
  -1  -4   2 18210.4 402.388
   1  -4  -2 17792.3 411.223
  -1  -4   2 17889.5 438.642
   0   4   2 99819.7 951.403
   0  -4   2 102434. 964.620
   0  -4  -2 97358.9 1076.11
   0   4   2 100277. 1065.91
   0  -4  -2 98286.9 835.897
   0   4   2 100157. 840.173
   0   4  -2 100733. 954.918
   0   4  -2 98771.6 843.776
   0   4  -2 98859.9 916.258
   0  -4   2 96748.4 1096.38
   0  -4   2 102026. 844.615
   0   4  -2 101417. 1096.01
   0  -4   2 100621. 863.312
   0   4  -2 97116.4 981.523
   0   4   2 100562. 897.758
   0  -4   2 102390. 1115.77
   0   4   2 102508. 1081.05
   0   4  -2 97050.5 1080.28
   0   4   2 99744.5 1006.69
   0  -4  -2 102344. 1016.47
   0   4   2 101772. 1085.26
   0  -4   2 100525. 868.246
   0  -4  -2 99871.6 957.035
   0  -4  -2 99182.5 882.549
   0  -4   2 100883. 1098.20
   1   4   2 7168.40 268.318
   1   4   2 6773.67 278.153
   1  -4   2 7155.72 273.977
  -1   4  -2 6890.24 290.079
   1  -4   2 7517.53 315.356
   1   4   2 7451.88 316.650
  -1  -4  -2 7266.97 273.265
   1   4   2 7144.09 182.057
  -1   4  -2 7256.09 189.248
   1   4   2 7646.92 279.638
  -1   4  -2 7302.27 230.484
  -1  -4  -2 7062.48 223.574
  -1  -4  -2 6979.27 265.531
   1  -4   2 6884.73 304.641
  -1  -4  -2 7066.17 308.543
  -1  -4  -2 7355.92 230.395
   1  -4   2 7512.63 187.529
  -1  -4  -2 6844.45 262.730
   1   4   2 7123.27 223.089
   1  -4   2 7601.84 212.677
   1  -4   2 7264.00 275.066
   1   4   2 7226.93 273.510
  -1  -4  -2 6971.17 155.129
  -1   4  -2 7053.90 309.732
  -1   4  -2 7112.44 270.984
  -2  -4  -2 23908.9 391.001
  -2   4  -2 24195.6 594.340
   2   4   2 24098.9 543.360
   2  -4   2 24345.7 543.423
  -2  -4  -2 25052.0 550.847
  -2  -4  -2 23970.6 606.742
  -2   4  -2 25187.2 610.103
  -2  -4  -2 23398.7 393.425
   2  -4   2 23214.7 570.116
   2   4   2 24484.8 560.320
   2   4   2 24351.6 502.686
   2   4   2 23820.1 469.819
   2   4   2 24186.8 393.253
  -2  -4  -2 23841.7 497.420
   2  -4   2 24995.8 601.739
   2   4   2 23556.0 514.628
  -2  -4  -2 23131.9 544.776
   2   4   2 24237.2 425.843
  -2  -4  -2 23517.4 598.250
  -2   4  -2 23471.2 352.359
   2  -4   2 24371.2 348.380
   2   4   2 23651.4 555.984
   2  -4   2 24663.4 573.817
  -2   4  -2 24631.9 547.406
   3  -4   2 43937.8 834.219
  -3  -4  -2 44300.6 804.748
  -3  -4  -2 43523.2 873.264
  -3  -4  -2 42175.0 642.483
  -3  -4  -2 43502.4 847.819
  -3  -4  -2 43914.5 700.413
   3   4   2 43135.5 720.952
   3  -4   2 44933.9 859.002
   3   4   2 43128.2 832.129
  -3   4  -2 43247.6 467.093
  -3   4  -2 45531.5 852.601
   3   4   2 42997.7 702.947
   3   4   2 43708.5 694.255
  -3   4  -2 42882.9 790.391
  -3  -4  -2 43465.5 692.991
   3   4   2 43742.5 680.881
  -3   4  -2 45484.0 889.348
   3   4   2 44875.7 542.700
   4   4   2 33694.5 635.101
   4  -4   2 32955.0 789.729
  -4  -4  -2 32161.1 821.981
  -4   4  -2 32465.2 433.230
  -4  -4  -2 33500.6 759.722
  -4  -4  -2 33469.1 783.637
  -4  -4  -2 32175.3 648.613
  -4   4  -2 33403.4 823.493
   4  -4   2 33981.2 782.513
   4   4   2 33572.6 804.562
  -4   4  -2 32815.9 767.214
  -4  -4  -2 32046.7 627.525
  -4   4  -2 34668.9 772.372
  -4  -4  -2 31718.7 686.398
   4   4   2 32717.9 672.605
   4   4   2 33436.9 591.995
   4   4   2 32919.1 500.854
  -4  -4  -2 34043.8 626.912
   5   4   2 18173.5 399.321
  -5  -4  -2 18219.8 469.874
  -5  -4  -2 17608.7 652.974
   5   4   2 17881.9 461.287
   5   4   2 17469.3 464.849
  -5   4  -2 17278.6 597.053
  -5  -4  -2 17483.7 533.590
  -5  -4  -2 17338.9 598.629
   5  -4   2 17718.0 623.867
  -5   4  -2 18256.6 358.510
   5  -4   2 18237.9 615.384
  -5   4  -2 17430.9 388.344
  -5  -4  -2 18386.7 609.845
  -5   4  -2 17641.7 589.439
   5   4   2 17209.0 630.380
   5   4   2 17409.7 552.024
  -5   4  -2 17887.7 652.834
  -6  -4  -2 18079.3 476.463
  -6  -4  -2 17910.4 638.574
  -6   4  -2 18128.2 615.835
   6  -4   2 17410.0 656.373
  -6   4  -2 16955.7 635.759
   6   4   2 16669.4 666.935
  -6  -4  -2 17748.5 564.695
   6  -4   2 17331.5 638.456
  -6  -4  -2 16978.0 627.877
   6   4   2 17800.8 606.969
  -6  -4  -2 16859.0 667.305
   6   4   2 18038.5 491.841
  -6   4  -2 17919.6 420.735
   6   4   2 16017.9 454.528
  -6   4  -2 17668.8 394.933
  -6   4  -2 16664.5 670.090
  -7   4  -2 1107.38 176.814
  -7  -4  -2 1012.82 150.506
   7   4   2 803.842 180.592
  -7   4  -2 630.558 165.722
  -7  -4  -2 816.122 180.607
  -7   4  -2 764.190 100.178
  -7  -4  -2 792.501 155.036
  -7   4  -2 671.996 52.6503
  -7  -4  -2 1014.85 182.684
  -7   4  -2 753.541 100.791
  -7   4  -2 628.762 151.193
   7   4   2 1246.13 195.626
   7  -4   2 803.175 193.308
   7   4   2 940.467 135.338
   7   4   2 649.934 101.011
   7  -4   2 785.465 163.539
  -7  -4  -2 915.272 121.126
  -8   4  -2 643.444 62.5443
  -8   4  -2 800.028 156.699
  -8  -4  -2 615.399 172.167
  -8  -4  -2 930.837 195.284
  -8  -4  -2 885.725 154.023
  -8   4  -2 994.317 191.560
   8   4   2 464.387 158.884
  -8   4  -2 682.849 178.193
  -8   4  -2 699.389 103.676
   8   4   2 910.862 137.943
  -8  -4  -2 873.267 171.103
   8   4   2 762.332 206.501
   8  -4   2 1197.58 209.885
   8  -4   2 746.737 168.476
  -8  -4  -2 963.037 124.768
   9   4   2 11414.4 470.773
   9  -4   2 10583.0 620.882
  -9  -4  -2 11080.6 653.087
  -9   4  -2 10440.2 607.844
  -9  -4  -2 12078.1 589.381
  -9  -4  -2 10714.5 504.684
  -9  -4  -2 12026.3 644.036
  -9   4  -2 11974.0 561.236
  -9   4  -2 11291.1 410.549
   9   4   2 11498.4 616.796
   9   4   2 11190.3 657.506
  -9   4  -2 11552.7 666.496
   9  -4   2 10857.9 609.132
  -9  -4  -2 12352.4 409.831
 -10  -4  -2 19701.4 784.445
  10   4   2 20817.7 662.747
  10   4   2 20240.0 922.227
  10  -4   2 19525.9 889.328
  10   4   2 19866.0 857.484
 -10  -4  -2 20394.4 725.698
 -10   4  -2 20697.6 941.806
 -10  -4  -2 20829.4 896.831
 -10   4  -2 20714.0 764.896
  10  -4   2 18859.4 848.228
 -10   4  -2 20999.8 903.750
 -10  -4  -2 21133.1 941.634
  11   4   2 3081.45 399.251
  11  -4   2 2390.04 336.958
 -11  -4  -2 1975.28 245.710
 -11  -4  -2 1933.57 262.056
 -11   4  -2 2450.42 340.097
 -11   4  -2 2076.46 259.336
  11   4   2 2289.41 332.913
 -11  -4  -2 1816.68 294.947
 -11   4  -2 2283.82 356.549
 -11  -4  -2 2313.93 330.494
  11  -4   2 2347.84 342.594
  12  -4   2 672.884 227.143
 -12  -4  -2 70.6717 147.878
  12   4   2 405.138 237.166
 -12   4  -2 333.646 200.459
  12   4   2 230.534 172.565
 -12   4  -2 98.3807 109.825
 -12  -4  -2 247.623 215.319
  12  -4   2-50.9563 150.552
 -12   4  -2 403.582 212.576
 -12  -4  -2 134.897 114.974
  13  -4   2 3442.34 445.016
 -13   4  -2 3803.74 481.359
 -13   4  -2 4831.87 519.031
 -13  -4  -2 3502.92 451.157
  13   4   2 3746.39 459.455
 -13  -4  -2 3491.49 452.215
  13  -4   2 3914.34 458.924
  13   4   2 4031.76 494.424
  14   4   2 415.837 176.715
 -14   4  -2 606.052 275.642
  14  -4   2 182.001 178.225
 -14  -4  -2 295.630 208.552
 -14   4  -2 317.833 209.592
  14  -4   2 306.335 201.062
 -14  -4  -2 267.169 189.804
  14   4   2 243.947 207.579
 -15  -4  -2 3792.24 523.095
  15   4   2 3962.89 518.125
  15  -4   2 3967.53 503.284
  17  -5  -2 2001.72 372.096
  16   5  -2 1718.95 350.720
 -16   5   2 1703.12 326.582
 -16   5   2 1183.07 253.948
  16   5  -2 1938.18 366.002
  16  -5  -2 1358.61 343.007
  16   5  -2 1613.53 302.194
 -16  -5   2 1729.77 317.487
  16  -5  -2 1537.38 309.244
 -15   5   2 2594.06 368.716
  15   5  -2 2343.60 401.261
  15   5  -2 1914.52 329.946
 -15  -5   2 2347.95 349.031
  15   5  -2 2353.62 400.121
  15  -5  -2 2381.99 332.130
  15  -5  -2 1595.58 307.390
 -15   5   2 2142.90 321.865
 -15  -5   2 2152.82 321.311
  14   5  -2 624.155 205.556
 -14  -5   2 448.240 162.508
 -14   5   2 288.139 125.242
  14   5  -2 857.845 273.737
 -14  -5   2 293.960 126.709
 -14   5   2 973.583 197.114
 -14   5   2 752.570 203.589
  14   5  -2 476.971 183.059
  14  -5  -2 787.195 193.565
  14  -5  -2 361.047 181.997
  13  -5  -2-20.1665 115.702
  13   5  -2 122.535 181.264
 -13  -5   2-144.506 131.201
 -13   5   2-21.1403 117.353
 -13   5   2 16.4711 103.846
 -13  -5   2-63.4092 108.118
  13   5  -2 92.4578 120.078
  13  -5  -2-203.208 178.895
 -13   5   2-88.1698 121.773
  13   5  -2 42.7597 119.112
  12   5  -2 10024.8 479.673
  12  -5  -2 9962.56 543.063
 -12  -5   2 9871.19 567.966
  12   5  -2 9765.61 615.868
 -12  -5   2 10034.5 628.028
 -12   5   2 9154.10 575.759
 -12   5   2 10242.5 568.250
  12  -5  -2 9512.59 619.243
 -12   5   2 10166.3 608.943
  12   5  -2 9494.47 656.720
  12   5  -2 9879.92 640.610
  11  -5  -2 574.405 143.897
 -11   5   2 400.563 151.859
 -11  -5   2 655.476 157.792
  11   5  -2 685.038 182.072
 -11  -5   2 729.502 190.828
 -11   5   2 502.829 137.163
  11   5  -2 732.088 208.709
  11  -5  -2 749.122 213.714
  11   5  -2 715.011 144.191
  11   5  -2 503.122 168.135
 -11   5   2 889.031 196.506
 -10   5   2 2670.65 283.296
 -10  -5   2 2976.29 196.551
 -10   5   2 2660.54 288.882
 -10  -5   2 2538.02 268.325
  10   5  -2 2807.51 317.665
  10   5  -2 3197.97 251.689
 -10  -5   2 2300.25 290.005
  10   5  -2 3002.02 342.037
  10   5  -2 3221.67 338.321
  10  -5  -2 2843.25 256.481
  10  -5  -2 3162.63 343.665
 -10   5   2 2726.62 273.440
  -9  -5   2 1573.75 146.127
   9  -5  -2 1672.79 133.783
   9   5  -2 1667.80 247.026
  -9   5   2 1672.92 217.210
  -9  -5   2 1852.33 261.610
  -9   5   2 1583.21 203.949
   9   5  -2 1732.89 252.234
   9   5  -2 1975.38 264.768
   9   5  -2 1610.69 177.289
   9  -5  -2 1674.44 194.357
   9  -5  -2 1604.18 251.461
  -9  -5   2 1549.33 196.708
  -9   5   2 1619.38 224.455
  -9   5   2 1766.95 228.846
  -8   5   2 5138.34 342.495
   8   5  -2 5274.48 382.152
  -8  -5   2 4825.98 301.846
  -8  -5   2 4487.26 356.264
  -8   5   2 5039.69 338.766
   8   5  -2 4783.42 381.178
  -8  -5   2 5126.43 244.100
   8  -5  -2 4799.89 356.362
   8  -5  -2 4358.60 355.335
   8   5  -2 5219.13 374.491
   8   5  -2 5054.10 281.180
   8  -5  -2 4995.55 284.147
  -8   5   2 4547.08 339.044
  -8   5   2 4938.82 362.208
   7   5  -2 5543.15 278.238
   7  -5  -2 5618.66 349.024
  -7   5   2 5596.94 337.136
  -7   5   2 5379.34 359.967
  -7   5   2 5201.24 347.199
   7   5  -2 5407.11 368.798
  -7  -5   2 5176.63 238.912
  -7   5   2 5091.10 254.219
   7   5  -2 5451.66 365.093
  -7  -5   2 5258.54 363.494
   7  -5  -2 4948.29 250.912
   7  -5  -2 5080.80 358.197
  -6   5   2 6087.20 327.917
  -6   5   2 6252.18 362.969
  -6   5   2 6302.08 360.079
   6  -5  -2 5896.86 330.380
   6  -5  -2 6280.49 240.920
  -6  -5   2 5935.16 362.564
  -6  -5   2 6228.36 257.730
   6  -5  -2 5653.14 235.675
   6   5  -2 6229.56 377.279
   6   5  -2 6042.91 157.417
   6   5  -2 6748.07 292.692
  -6   5   2 5915.76 238.402
  -6  -5   2 5852.12 272.565
   6   5  -2 6523.92 378.861
   6  -5  -2 6303.44 376.701
   5   5  -2 22233.2 514.757
  -5   5   2 22373.2 634.255
   5  -5  -2 22891.8 669.004
  -5  -5   2 21843.4 653.955
   5   5  -2 23772.2 678.272
  -5  -5   2 23580.1 495.852
  -5   5   2 23064.3 379.932
   5   5  -2 22771.5 374.675
   5   5  -2 23333.8 669.650
  -5   5   2 23408.4 654.792
   5  -5  -2 23867.6 593.540
  -5  -5   2 22602.3 507.119
   5  -5  -2 23176.3 462.911
   5   5  -2 23500.0 519.864
   5  -5  -2 23406.9 381.500
   4   5  -2 8494.93 294.432
   4   5  -2 8364.51 380.185
  -4  -5   2 7688.32 366.498
   4  -5  -2 8757.80 383.779
   4  -5  -2 8648.33 318.831
  -4   5   2 8615.64 317.142
   4   5  -2 8299.36 386.333
  -4  -5   2 8049.35 297.064
   4   5  -2 8661.78 260.430
  -4   5   2 8097.70 373.581
  -4   5   2 8639.40 381.495
   4  -5  -2 8190.40 284.442
  -4   5   2 7818.50 163.144
   4   5  -2 8237.98 298.424
   3  -5  -2 22390.9 478.775
  -3   5   2 22060.8 571.100
   3   5  -2 23654.0 596.359
  -3   5   2 22571.5 435.372
  -3  -5   2 23132.2 581.127
  -3   5   2 22949.6 582.536
  -3  -5   2 23155.7 588.054
   3   5  -2 22229.0 451.589
   3   5  -2 24055.9 610.804
  -3  -5   2 22850.0 493.014
   3  -5  -2 22478.6 434.095
   3   5  -2 23795.8 504.764
   3  -5  -2 22952.0 573.038
  -2   5   2 10651.4 339.771
   2   5  -2 10079.7 191.589
  -2   5   2 11280.5 399.621
   2   5  -2 10789.2 369.452
  -2  -5   2 10519.7 366.618
   2  -5  -2 10314.4 338.869
   2  -5  -2 10536.4 238.479
  -2   5   2 10164.3 375.081
   2   5  -2 10398.6 393.682
   2  -5  -2 10703.6 361.599
  -2  -5   2 10635.2 316.773
   2   5  -2 10471.0 336.318
  -2  -5   2 10803.7 382.763
  -2  -5   2 10738.6 341.625
  -2   5   2 10611.2 234.294
  -2  -5   2 10541.2 201.068
  -2   5   2 10361.3 318.931
   2   5  -2 10313.1 372.250
  -1   5   2 18872.3 511.208
   1  -5  -2 18620.9 476.270
  -1  -5   2 19759.3 479.594
   1  -5  -2 18391.8 401.250
  -1  -5   2 18885.7 335.359
   1   5  -2 18488.3 331.260
   1   5  -2 18869.8 510.755
  -1   5   2 19344.5 293.192
   1   5  -2 18822.8 446.615
  -1  -5   2 19181.8 449.659
   1   5  -2 18454.1 469.576
  -1  -5   2 18849.7 408.583
  -1   5   2 19892.5 485.649
   1   5  -2 19139.6 471.870
  -1   5   2 19377.7 452.317
  -1   5   2 19613.8 497.164
  -1   5   2 19311.2 415.489
  -1  -5   2 18987.9 450.735
   1   5  -2 18393.5 403.897
   1  -5  -2 18462.6 299.773
   1  -5  -2 19063.7 492.455
   1  -5  -2 18904.7 288.917
   1  -5  -2 18825.9 437.651
   0  -5  -2 327.200 80.0349
   0   5  -2 329.407 70.2555
   0  -5  -2 253.112 39.3877
   0   5  -2 260.568 84.1903
   0   5  -2 184.750 52.3072
   0   5  -2 210.511 53.3575
   0   5   2 291.989 64.9862
   0  -5  -2 223.195 47.7000
   0  -5   2 180.414 50.9232
   0  -5   2 266.046 56.6586
   0  -5   2 265.868 54.3763
   0  -5   2 180.781 77.6629
   0   5   2 222.091 35.9514
   0   5  -2 187.484 78.4990
   0  -5  -2 172.029 53.3904
   0  -5   2 226.469 66.1358
   0   5   2 216.995 68.8004
   0   5   2 218.393 74.7661
   0   5   2 206.013 52.8130
   0   5   2 335.221 62.0144
   0  -5  -2 249.311 57.1394
   0  -5  -2 156.369 76.5499
   1   5   2 30787.7 614.801
  -1   5  -2 30230.4 647.731
   1   5   2 31688.6 616.876
  -1  -5  -2 32283.9 620.297
  -1  -5  -2 30647.9 420.193
  -1   5  -2 31261.3 674.508
   1   5   2 30855.3 425.063
  -1   5  -2 31110.3 440.127
  -1  -5  -2 31602.4 575.016
   1  -5   2 31295.8 434.442
   1  -5   2 32669.8 579.459
   1  -5   2 32388.1 685.961
  -1   5  -2 31167.8 498.081
  -1  -5  -2 31068.1 318.220
   1   5   2 30788.8 570.904
  -1  -5  -2 31858.5 681.309
  -1  -5  -2 31796.1 573.677
   1   5   2 30281.9 558.732
   1  -5   2 32023.5 603.010
   1  -5   2 31341.2 498.011
  -1  -5  -2 31018.0 526.975
  -1  -5  -2 31166.8 467.745
   1   5   2 31315.6 473.321
  -1   5  -2 30954.4 567.432
  -2  -5  -2 44056.0 843.539
  -2   5  -2 41895.6 821.317
  -2  -5  -2 41362.5 516.657
  -2  -5  -2 41967.6 508.770
  -2   5  -2 44169.1 838.060
   2   5   2 43892.3 735.192
  -2  -5  -2 43136.1 724.939
   2  -5   2 42956.0 394.480
   2  -5   2 43989.9 834.572
   2   5   2 42429.2 715.122
   2  -5   2 43506.3 554.761
   2   5   2 43417.0 682.880
  -2   5  -2 42194.8 554.035
  -2   5  -2 41318.1 399.386
   2   5   2 43840.6 594.115
   2   5   2 43967.1 510.299
   2   5   2 42866.1 765.749
  -2   5  -2 44679.4 736.423
  -2  -5  -2 42170.7 722.425
   3   5   2 26214.6 566.939
  -3  -5  -2 26199.6 504.355
  -3   5  -2 26797.4 434.840
   3   5   2 26489.4 387.906
  -3  -5  -2 25674.6 676.769
  -3  -5  -2 25788.3 703.998
   3   5   2 26693.2 543.226
  -3   5  -2 26411.3 682.680
   3  -5   2 27883.0 709.193
  -3   5  -2 26534.8 622.996
   3   5   2 26008.9 586.967
   3  -5   2 25707.8 653.186
  -3  -5  -2 27965.1 636.054
   3   5   2 26132.5 584.996
  -3   5  -2 26099.6 700.558
   3  -5   2 25643.7 426.484
   3   5   2 26601.1 670.965
   4  -5   2 88012.3 1325.13
   4   5   2 84757.0 1028.78
  -4  -5  -2 86945.2 1226.03
   4   5   2 87299.5 1114.53
  -4  -5  -2 83684.6 1361.34
  -4   5  -2 85076.5 794.594
  -4   5  -2 85903.5 1279.71
  -4  -5  -2 86330.3 1294.45
   4   5   2 86980.9 1044.11
  -4  -5  -2 83869.6 1037.24
   4   5   2 86729.3 722.956
   4  -5   2 87600.1 1269.37
  -4  -5  -2 84400.0 1185.72
  -4   5  -2 85305.4 1210.88
   4   5   2 85493.9 1311.77
  -4   5  -2 86075.2 1363.08
  -5   5  -2 9857.20 501.141
  -5   5  -2 9852.89 449.599
   5   5   2 10843.3 387.235
  -5  -5  -2 10735.0 478.094
  -5  -5  -2 10342.1 434.501
   5   5   2 10299.7 270.330
   5   5   2 10230.2 360.634
   5   5   2 9951.02 418.262
   5   5   2 9013.87 465.898
  -5   5  -2 10838.5 478.811
   5  -5   2 10357.3 468.900
  -5   5  -2 10176.8 295.892
  -5  -5  -2 10159.8 506.897
  -5  -5  -2 9983.67 451.239
  -5   5  -2 10464.9 326.415
   5  -5   2 10955.4 501.235
  -6   5  -2 556.822 156.292
  -6  -5  -2 569.381 131.539
  -6  -5  -2 619.626 149.750
  -6   5  -2 517.029 127.168
   6   5   2 630.127 107.382
  -6   5  -2 449.016 119.820
  -6   5  -2 558.283 90.1253
   6   5   2 462.762 129.130
  -6  -5  -2 725.805 155.449
   6   5   2 657.809 102.889
  -6  -5  -2 329.815 113.597
   6   5   2 735.894 157.464
  -6   5  -2 557.558 83.8163
   6  -5   2 437.614 124.656
   6  -5   2 381.353 137.070
   6   5   2 498.589 74.9396
  -7   5  -2 5204.07 361.315
   7   5   2 5125.16 262.624
   7  -5   2 5888.83 427.934
  -7  -5  -2 5687.16 400.096
  -7  -5  -2 5187.03 365.281
  -7   5  -2 5628.52 427.543
  -7  -5  -2 5651.94 434.845
  -7   5  -2 5686.35 276.144
  -7   5  -2 5557.16 253.647
  -7  -5  -2 5616.38 351.359
   7   5   2 5084.04 357.880
  -7   5  -2 5746.71 397.197
   7   5   2 5125.15 405.082
   7  -5   2 5159.00 378.681
   7   5   2 5709.73 313.579
  -8   5  -2 1811.27 273.108
  -8   5  -2 2055.83 254.931
  -8  -5  -2 2686.94 320.780
  -8   5  -2 1920.16 164.182
  -8  -5  -2 1587.44 225.734
  -8  -5  -2 2232.39 240.649
  -8   5  -2 1620.56 238.025
   8   5   2 2093.84 295.647
   8   5   2 2196.25 266.072
  -8  -5  -2 1866.56 237.723
   8  -5   2 2124.69 268.053
   8   5   2 2119.72 212.963
   8  -5   2 2391.49 305.714
  -9  -5  -2 183.796 149.627
  -9   5  -2 552.131 192.576
  -9   5  -2 585.153 169.406
   9  -5   2 764.761 211.389
   9   5   2 583.638 181.288
   9  -5   2 351.763 152.338
  -9  -5  -2 291.898 108.652
  -9  -5  -2 542.697 165.565
  -9   5  -2 472.230 99.1319
  -9  -5  -2 625.984 153.178
  -9   5  -2 428.346 141.656
   9   5   2 547.455 118.899
   9   5   2 759.899 204.789
  10   5   2 43267.2 1263.54
 -10   5  -2 41908.2 1120.39
 -10  -5  -2 43349.8 1172.00
 -10   5  -2 40060.6 1319.25
 -10   5  -2 41697.4 1266.92
  10  -5   2 43598.0 1336.65
 -10  -5  -2 42676.3 1342.75
  10   5   2 44679.1 1007.41
 -10  -5  -2 42629.2 1087.07
 -10  -5  -2 41443.7 1263.58
  10  -5   2 41663.1 1249.89
  10   5   2 41580.5 1323.98
 -11  -5  -2 225.305 185.249
 -11  -5  -2 652.778 217.304
 -11   5  -2 352.114 178.236
 -11  -5  -2 227.602 116.718
 -11  -5  -2 161.065 121.881
  11  -5   2 295.827 169.043
 -11   5  -2 159.592 129.044
 -11   5  -2 196.022 128.433
  11   5   2 384.560 163.470
  11  -5   2 101.221 158.220
  11   5   2 564.348 233.287
  12   5   2 380.686 218.741
 -12  -5  -2 418.670 142.455
 -12   5  -2 458.646 172.771
 -12  -5  -2 122.673 119.719
 -12  -5  -2 329.860 166.949
 -12   5  -2 174.012 111.651
  12  -5   2 116.196 156.719
  12   5   2 244.902 166.615
 -12  -5  -2 77.9597 147.133
 -12   5  -2 352.519 193.906
  12  -5   2 258.915 196.964
  13  -5   2 586.226 228.978
  13  -5   2 785.012 243.956
 -13   5  -2 681.934 237.842
  13   5   2 613.406 247.255
 -13  -5  -2 296.178 171.119
 -13   5  -2 366.387 201.601
  13   5   2 507.182 251.716
 -13  -5  -2 607.935 193.827
  14   5   2 442.444 254.876
 -14   5  -2-417.065 261.054
  14   5   2 183.784 157.561
  14  -5   2-81.4886 138.142
 -14  -5  -2 238.646 164.347
 -14  -5  -2 54.1022 158.841
  14  -5   2 67.1393 145.516
 -14   5  -2-6.00960 183.265
  15  -5   2 8515.35 729.724
  15   5   2 9766.76 783.160
 -17  -6   2 60.5828 140.483
  17  -6  -2 365.660 199.681
 -16   6   2-61.2670 174.541
  16   6  -2 81.4637 128.101
 -16  -6   2 390.406 203.075
  16  -6  -2-178.253 195.624
  16   6  -2 6.21700 189.867
 -16   6   2 76.4528 119.540
  16  -6  -2 322.645 173.802
  15   6  -2 3926.05 472.525
 -15   6   2 3537.80 433.650
  15   6  -2 3195.27 455.488
 -15  -6   2 4255.89 477.343
  15   6  -2 3899.08 450.875
  15  -6  -2 4235.62 486.522
 -15   6   2 4136.95 448.232
 -15  -6   2 3731.47 413.829
 -14   6   2 2912.39 368.437
 -14  -6   2 2954.12 359.337
 -14  -6   2 1973.39 309.610
  14   6  -2 2616.34 395.977
 -14   6   2 2547.83 340.689
  14   6  -2 2194.94 349.729
  14   6  -2 2333.69 343.170
  14  -6  -2 2734.00 378.050
  14  -6  -2 2700.47 329.238
  13   6  -2 131.375 138.115
 -13   6   2-8.32774 113.106
  13   6  -2 106.386 144.395
 -13  -6   2-49.1094 122.182
 -13   6   2 170.305 119.668
 -13  -6   2-55.6133 135.729
  13  -6  -2-77.0692 96.8209
  13  -6  -2-125.649 181.562
 -13   6   2 15.2757 96.2032
  13   6  -2 238.916 173.018
  12   6  -2 456.733 121.162
  12   6  -2 269.170 175.779
 -12   6   2 293.139 160.372
 -12  -6   2 343.512 156.927
 -12   6   2 709.240 168.310
 -12  -6   2 571.292 201.067
 -12   6   2 656.931 193.949
  12   6  -2 536.492 215.807
  12   6  -2 503.452 164.072
  12  -6  -2 442.210 166.075
  12  -6  -2 606.539 147.356
 -11  -6   2 17994.1 520.605
  11   6  -2 18155.5 862.287
  11   6  -2 16856.7 783.928
 -11  -6   2 17539.9 723.318
  11  -6  -2 17120.5 650.075
 -11   6   2 17099.3 698.821
 -11   6   2 16889.5 758.764
 -11  -6   2 17755.1 809.338
  11   6  -2 17167.4 578.740
  11  -6  -2 18136.7 828.453
 -11   6   2 16868.1 755.572
  11   6  -2 17026.5 807.368
 -10   6   2 20473.0 800.758
  10   6  -2 22178.2 863.837
  10  -6  -2 21896.0 867.860
 -10   6   2 21183.7 743.937
 -10  -6   2 22019.7 862.270
 -10  -6   2 21949.2 572.471
  10   6  -2 20511.2 868.128
  10  -6  -2 22618.6 695.798
 -10  -6   2 21978.6 765.034
  10   6  -2 21361.9 861.744
  10   6  -2 21728.9 618.976
 -10   6   2 22530.4 824.389
  -9   6   2 20872.5 751.490
   9  -6  -2 21259.5 502.752
  -9   6   2 21098.1 803.350
   9   6  -2 20834.8 575.839
  -9   6   2 21218.0 716.742
  -9  -6   2 20509.9 800.356
   9   6  -2 21956.2 817.249
   9  -6  -2 21864.7 625.085
   9  -6  -2 20632.2 782.356
   9  -6  -2 22530.4 841.919
  -9   6   2 20422.9 758.491
  -9  -6   2 20951.7 549.760
   9   6  -2 20765.1 819.307
  -8   6   2 4754.60 353.293
   8   6  -2 4476.93 361.820
  -8   6   2 4146.12 341.946
  -8   6   2 4362.80 321.910
  -8  -6   2 4985.46 265.015
   8  -6  -2 4752.54 382.695
  -8  -6   2 4336.66 350.658
   8   6  -2 4583.10 377.408
   8  -6  -2 4970.37 366.483
  -8   6   2 4247.16 335.798
   8  -6  -2 4868.38 272.843
   8   6  -2 4439.08 256.483
  -7  -6   2 3390.59 212.664
  -7   6   2 3203.02 290.621
   7  -6  -2 3808.95 326.476
  -7   6   2 3060.13 259.193
  -7  -6   2 3264.33 297.292
   7   6  -2 2864.60 277.994
  -7   6   2 3499.59 202.268
   7  -6  -2 3371.03 202.239
   7  -6  -2 3014.92 265.498
   7   6  -2 3330.56 213.499
  -7   6   2 3351.25 282.097
   7   6  -2 3330.81 300.455
  -6   6   2 1582.94 186.826
   6  -6  -2 1686.54 185.727
  -6  -6   2 1714.41 153.030
  -6   6   2 1787.15 215.449
   6   6  -2 1722.78 210.237
   6   6  -2 1768.84 226.662
   6   6  -2 1369.39 85.4296
  -6   6   2 1584.92 116.566
   6  -6  -2 1718.09 125.264
   6  -6  -2 1854.94 231.928
  -6  -6   2 1674.68 210.443
  -6   6   2 1316.54 189.470
   6   6  -2 1742.02 153.256
  -6  -6   2 1557.92 140.574
   5   6  -2 169275. 1875.03
   5   6  -2 168320. 1495.57
  -5   6   2 164929. 1799.36
   5  -6  -2 163145. 1360.26
   5  -6  -2 163782. 1830.34
  -5   6   2 168911. 923.938
   5   6  -2 166502. 1097.94
   5  -6  -2 164104. 911.776
  -5  -6   2 168450. 1450.16
  -5  -6   2 168272. 1872.89
   5   6  -2 166097. 1862.48
   5  -6  -2 167052. 1588.17
  -5   6   2 167129. 1811.19
   5   6  -2 169960. 1396.34
  -5  -6   2 164802. 1365.14
   4   6  -2 60364.9 576.138
  -4   6   2 62040.7 857.638
  -4   6   2 60802.0 1056.07
   4   6  -2 59173.4 727.753
   4   6  -2 59822.2 1052.61
   4   6  -2 60421.0 848.087
   4  -6  -2 60693.2 851.053
   4   6  -2 62261.2 1079.32
  -4  -6   2 62193.6 1060.68
  -4   6   2 60259.2 1037.56
  -4  -6   2 61855.5 1073.82
   4  -6  -2 58417.6 1024.76
   4   6  -2 61557.9 828.862
  -4  -6   2 59737.4 810.988
   4  -6  -2 59172.6 833.611
  -3   6   2 6910.55 249.636
   3   6  -2 7034.53 350.043
   3   6  -2 6583.05 178.231
  -3   6   2 7157.46 352.684
  -3  -6   2 6844.47 346.443
  -3   6   2 6984.47 342.270
  -3  -6   2 7168.97 343.312
  -3  -6   2 6976.06 277.003
  -3   6   2 6485.35 273.420
   3   6  -2 7208.12 354.670
  -3  -6   2 6651.58 277.598
   3  -6  -2 6905.92 247.985
   3  -6  -2 7156.61 299.750
   3  -6  -2 6902.31 333.993
   3   6  -2 6824.38 270.456
   2   6  -2 7018.13 349.026
  -2  -6   2 6885.54 195.778
  -2   6   2 7476.21 353.015
   2   6  -2 6563.01 188.767
   2   6  -2 7207.96 336.981
  -2   6   2 7062.97 203.296
  -2  -6   2 7364.29 320.677
   2  -6  -2 6305.32 288.056
  -2  -6   2 6524.23 251.957
  -2  -6   2 6689.83 281.692
  -2   6   2 6553.27 254.827
   2  -6  -2 6850.77 198.941
  -2   6   2 7094.82 331.626
   2  -6  -2 6637.61 303.952
  -2  -6   2 6746.92 329.784
   2   6  -2 7090.55 289.875
  -1   6   2 4318.25 199.005
  -1   6   2 3743.94 134.197
   1  -6  -2 3713.89 161.636
  -1   6   2 4164.77 263.362
   1   6  -2 3923.50 172.065
  -1   6   2 3862.81 239.430
   1  -6  -2 4040.55 110.601
   1   6  -2 4072.87 234.684
   1  -6  -2 3947.56 188.035
  -1  -6   2 4123.39 221.451
   1   6  -2 3989.58 189.755
  -1  -6   2 3957.59 189.812
   1   6  -2 4027.40 224.662
  -1  -6   2 3912.92 173.371
   1  -6  -2 3925.82 239.504
   1  -6  -2 3719.60 134.467
  -1  -6   2 4158.52 231.276
   1   6  -2 3852.70 253.048
   1   6  -2 4033.83 231.540
   1  -6  -2 4086.99 217.529
   0   6   2 2311.58 201.942
   0  -6   2 2199.65 158.567
   0   6  -2 2395.83 157.260
   0   6   2 2352.05 152.648
   0  -6  -2 1980.92 178.163
   0   6  -2 2142.22 147.234
   0   6   2 2207.54 147.734
   0  -6   2 2266.97 150.593
   0  -6   2 2440.99 150.087
   0  -6   2 2364.27 202.342
   0   6  -2 2203.80 147.165
   0  -6  -2 2325.38 149.146
   0   6  -2 2234.66 188.949
   0   6   2 2322.57 139.716
   0  -6  -2 2482.53 155.420
   0   6   2 2446.39 122.808
   0   6  -2 2547.89 209.764
   0   6   2 2463.59 193.749
   0   6  -2 2096.09 168.638
   0  -6  -2 2050.02 114.856
   0  -6  -2 2135.22 132.446
   0  -6   2 2400.12 156.652
  -1   6  -2 10792.0 405.734
  -1  -6  -2 10291.5 334.497
   1   6   2 10715.2 279.099
   1  -6   2 10201.6 277.958
   1  -6   2 10162.3 355.299
  -1   6  -2 9973.65 354.334
   1  -6   2 10203.5 410.894
  -1   6  -2 9908.39 316.721
  -1   6  -2 10350.9 284.953
  -1   6  -2 10311.3 407.728
  -1  -6  -2 9635.49 188.297
  -1  -6  -2 10053.7 269.895
  -1  -6  -2 10321.2 338.577
   1   6   2 9992.55 336.418
   1  -6   2 10093.7 325.097
  -1  -6  -2 9960.67 271.163
   1   6   2 10177.7 384.981
  -1  -6  -2 10416.8 331.185
   1  -6   2 10288.9 321.718
   1   6   2 9547.78 316.683
  -1  -6  -2 10186.1 412.094
   1   6   2 10350.1 280.099
  -1   6  -2 10224.7 328.847
  -2   6  -2 5423.31 313.316
  -2   6  -2 5225.64 307.717
  -2   6  -2 5321.76 175.443
  -2   6  -2 5051.07 250.157
  -2  -6  -2 5315.23 189.620
  -2  -6  -2 5309.63 316.409
  -2   6  -2 5160.47 221.846
   2   6   2 4900.68 215.972
   2  -6   2 5295.83 168.525
  -2  -6  -2 5106.97 220.070
   2   6   2 5074.89 177.067
   2   6   2 5166.47 277.349
   2  -6   2 5030.91 215.623
  -2  -6  -2 5504.65 259.700
  -2  -6  -2 5227.38 177.448
   2   6   2 5236.85 280.575
  -2  -6  -2 5213.66 258.981
   2  -6   2 5088.81 306.064
  -3  -6  -2 39271.2 879.078
  -3   6  -2 39496.9 893.679
   3   6   2 40570.4 690.167
  -3   6  -2 39468.6 597.910
  -3   6  -2 38154.5 352.176
  -3   6  -2 39955.1 874.479
  -3  -6  -2 38680.3 612.396
  -3   6  -2 40424.9 769.688
   3  -6   2 39033.7 868.310
   3  -6   2 39577.2 592.475
  -3  -6  -2 40683.7 764.910
   3   6   2 39921.7 783.227
   3   6   2 40403.6 837.130
   3  -6   2 39227.5 821.784
   3   6   2 39595.3 438.525
  -4  -6  -2 11740.6 390.429
  -4  -6  -2 12247.7 503.363
   4  -6   2 12170.5 513.795
   4   6   2 11230.4 488.521
  -4  -6  -2 12560.5 464.614
  -4  -6  -2 11748.6 522.265
   4   6   2 11928.8 416.867
   4   6   2 11836.4 230.636
   4  -6   2 11566.6 471.931
  -4   6  -2 12235.6 506.302
   4   6   2 11908.4 394.264
  -4   6  -2 11673.1 336.804
   4   6   2 12555.7 431.680
  -4   6  -2 12296.2 534.870
  -4   6  -2 11916.5 462.849
   5   6   2 6892.06 302.334
   5   6   2 7567.15 345.185
  -5  -6  -2 7531.84 393.628
  -5  -6  -2 7425.70 415.695
   5  -6   2 7643.46 432.801
  -5  -6  -2 7279.63 389.493
  -5   6  -2 7536.44 411.667
  -5   6  -2 8167.30 407.244
   5   6   2 7735.71 376.289
  -5   6  -2 7710.83 280.629
   5  -6   2 7897.33 416.702
  -5  -6  -2 7994.32 462.819
   5   6   2 7547.79 196.303
  -5   6  -2 7542.23 450.843
   5   6   2 7487.68 433.331
  -6  -6  -2 7594.51 474.187
   6  -6   2 8262.57 447.408
   6   6   2 8080.28 376.366
  -6   6  -2 8090.53 302.112
  -6   6  -2 8441.07 455.305
  -6   6  -2 7273.56 420.917
  -6  -6  -2 7735.84 440.272
   6  -6   2 8255.98 481.217
  -6  -6  -2 7919.10 421.532
  -6  -6  -2 8665.44 454.640
   6   6   2 7669.68 320.444
   6   6   2 8154.57 481.471
  -6   6  -2 8019.79 326.782
  -6   6  -2 7738.72 484.479
   6   6   2 8013.88 224.258
   6   6   2 7919.19 412.922
  -7   6  -2 4627.93 361.438
   7   6   2 4759.98 301.882
  -7   6  -2 4744.20 409.337
  -7  -6  -2 4655.77 358.451
   7  -6   2 4551.56 360.381
   7   6   2 4425.76 244.564
  -7   6  -2 4426.43 349.390
  -7   6  -2 4483.38 238.253
  -7  -6  -2 4567.75 395.754
   7   6   2 4255.39 182.408
  -7  -6  -2 4207.62 347.064
   7   6   2 4828.50 357.454
  -7  -6  -2 4567.32 335.285
   7  -6   2 4560.40 383.681
   7   6   2 4289.67 380.559
   8  -6   2 20773.7 788.925
  -8   6  -2 20855.0 544.157
  -8  -6  -2 21134.3 801.264
  -8  -6  -2 21429.3 789.794
  -8  -6  -2 22316.3 893.492
   8   6   2 19988.6 644.896
   8  -6   2 21062.6 848.744
   8   6   2 21403.9 786.238
  -8  -6  -2 20207.0 721.949
  -8   6  -2 21299.6 810.361
   8   6   2 20220.8 841.943
  -8   6  -2 21283.0 771.603
  -8   6  -2 21999.0 896.918
  -9   6  -2 233.015 130.058
  -9  -6  -2 79.4954 131.065
   9  -6   2 335.645 153.642
  -9   6  -2 83.1031 155.134
  -9  -6  -2 4.82292 83.4184
  -9   6  -2 44.6246 55.4827
  -9  -6  -2 154.673 130.877
   9   6   2 286.347 109.077
   9   6   2 99.0970 115.346
  -9   6  -2 223.641 181.757
   9   6   2-139.509 178.662
  -9  -6  -2 83.4539 169.326
   9  -6   2-26.3223 169.195
 -10   6  -2 2615.26 374.230
 -10   6  -2 3025.90 324.379
  10  -6   2 2659.43 322.452
 -10  -6  -2 2783.14 369.783
  10   6   2 3178.46 362.297
 -10  -6  -2 3338.11 328.626
  10   6   2 2718.51 371.795
  10  -6   2 2887.26 366.633
 -10  -6  -2 3245.69 370.913
  10   6   2 3098.49 286.282
 -10   6  -2 3311.06 391.229
 -10  -6  -2 2912.85 316.976
  11   6   2 2091.21 313.295
 -11  -6  -2 2148.80 273.377
 -11   6  -2 2239.92 334.692
 -11  -6  -2 2525.46 341.408
 -11  -6  -2 2317.99 340.217
 -11   6  -2 1976.80 268.684
 -11  -6  -2 2014.90 268.824
 -11   6  -2 2118.88 357.178
  11   6   2 2416.61 370.164
  11  -6   2 1674.61 292.738
  11  -6   2 1917.62 324.397
  12  -6   2 2224.09 332.894
 -12  -6  -2 2243.37 290.586
 -12   6  -2 1964.01 336.532
 -12   6  -2 2599.55 382.923
 -12  -6  -2 1697.23 255.080
  12   6   2 2148.76 375.603
 -12   6  -2 2955.72 343.989
  12   6   2 1872.58 317.936
  12  -6   2 2418.98 376.163
 -12  -6  -2 2551.00 368.395
 -12  -6  -2 2594.74 388.508
  13   6   2 73.5958 167.459
 -13   6  -2-367.858 228.363
 -13  -6  -2-288.709 202.255
 -13   6  -2 375.151 207.427
  13   6   2 37.7569 168.157
 -13  -6  -2 148.390 156.569
  13  -6   2-0.52056 146.613
  13  -6   2 21.6969 169.164
 -14   6  -2 119.100 147.311
 -14  -6  -2 808.057 261.392
  14  -6   2 425.843 236.266
 -14  -6  -2 322.745 185.866
  14   6   2 643.342 245.092
 -14   6  -2 247.852 166.155
  14   6   2 298.456 201.458
  14  -6   2 254.805 185.658
  15   6   2 3633.89 497.145
  15  -6   2 3263.90 461.613
 -17  -7   2 389.234 204.841
  16  -7  -2 2448.19 401.992
  16   7  -2 2237.71 374.006
 -16  -7   2 2637.12 384.864
 -16   7   2 2786.27 415.126
 -15  -7   2 877.521 240.460
  15  -7  -2 1002.71 264.601
 -15   7   2 956.971 246.477
  15   7  -2 1164.10 295.300
  15   7  -2 1382.10 276.901
 -15   7   2 1191.31 258.713
 -14   7   2 122.269 150.438
 -14  -7   2 239.067 186.470
 -14   7   2 318.010 160.604
  14   7  -2 218.531 176.749
  14  -7  -2 24.3356 125.558
  14   7  -2-120.245 148.545
  13   7  -2 837.347 230.113
 -13   7   2 808.928 211.664
 -13   7   2 732.210 214.096
  13   7  -2 838.448 245.429
 -13   7   2 580.371 158.886
 -13  -7   2 568.314 184.528
  13  -7  -2 974.703 198.076
  13  -7  -2 615.974 224.037
 -12   7   2 761.843 203.759
  12  -7  -2 508.170 137.002
 -12   7   2 601.666 165.038
 -12   7   2 553.424 150.050
 -12  -7   2 512.612 194.795
  12   7  -2 424.773 205.328
  12  -7  -2 237.513 128.599
  12   7  -2 664.318 202.160
  11   7  -2 22179.8 921.004
 -11  -7   2 21575.9 613.190
  11   7  -2 22422.3 960.627
 -11   7   2 22734.7 808.548
 -11   7   2 21599.5 880.951
 -11   7   2 22727.3 886.720
 -11  -7   2 22552.4 931.363
  11  -7  -2 20902.6 912.271
  11   7  -2 22686.1 638.563
  11  -7  -2 22063.8 721.274
 -10   7   2 3133.02 324.569
  10  -7  -2 2856.63 320.953
 -10   7   2 3342.47 312.141
 -10  -7   2 3198.01 358.492
  10   7  -2 3990.67 401.693
  10   7  -2 3502.62 365.473
 -10   7   2 3909.11 381.479
  10  -7  -2 3068.62 347.576
 -10   7   2 2544.05 289.243
 -10  -7   2 3542.44 252.588
  10   7  -2 3664.15 252.864
  10  -7  -2 3695.70 278.915
  -9   7   2 20488.3 775.381
   9  -7  -2 20372.8 818.335
  -9   7   2 21929.2 842.213
  -9   7   2 20662.8 716.337
   9  -7  -2 20824.5 595.883
  -9  -7   2 19423.9 799.918
   9  -7  -2 20142.6 785.712
[truncated: 1,012,237 more chars]
