# Supplementary material for: Crystal structure of De­hydro­dieugenol B methyl ether, a neolignan from Nectandra leucantha Nees and Mart (Lauraceae)
Source: Acta Crystallogr E Crystallogr Commun. 2018 Mar 9;74(Pt 4):518–21. doi: 10.1107/S2056989018003717 (PMC5946980; doi:10.1107/S2056989018003717)
Supplement: Supplementary file 2 [file e-74-00518-Isup2.hkl]

data_I                                                                          
_shelx_title ' gresim in P2(1)/c'                                               
_shelx_refln_list_code          4                                               
_shelx_F_calc_maximum      180.43                                               
_exptl_crystal_F_000       728.00                                               
_reflns_d_resolution_high  0.6902                                               
                                                                                
loop_                                                                           
 _space_group_symop_operation_xyz                                               
 'x, y, z'                                                                      
 '-x, y+1/2, -z+1/2'                                                            
 '-x, -y, -z'                                                                   
 'x, -y-1/2, z-1/2'                                                             
                                                                                
_cell_length_a    12.4644                                                       
_cell_length_b    18.1145                                                       
_cell_length_c     8.2720                                                       
_cell_angle_alpha  90.000                                                       
_cell_angle_beta  105.835                                                       
_cell_angle_gamma  90.000                                                       
                                                                                
_shelx_F_squared_multiplier     1.000                                           
                                                                                
loop_                                                                           
 _refln_index_h                                                                 
 _refln_index_k                                                                 
 _refln_index_l                                                                 
 _refln_F_squared_calc                                                          
 _refln_F_squared_meas                                                          
 _refln_F_squared_sigma                                                         
 _refln_observed_status                                                         
   2   0   0        486.19        488.31         2.94 o                         
   3   0   0      10633.97      10599.91        33.38 o                         
   4   0   0       1528.82       1433.37         6.97 o                         
   5   0   0        229.36        263.09         3.04 o                         
   6   0   0       1034.79       1127.28         7.19 o                         
   7   0   0       3950.38       4142.80        15.80 o                         
   8   0   0       1077.24       1102.35        10.46 o                         
   9   0   0         61.48         84.90         3.39 o                         
  10   0   0        984.11       1043.35        13.66 o                         
  11   0   0          1.23          2.49         1.11 o                         
  12   0   0        559.56        541.20        10.69 o                         
  13   0   0         61.58         51.11         3.87 o                         
  14   0   0        132.91        138.90         7.37 o                         
  15   0   0         19.87         17.45         4.11 o                         
  16   0   0         57.30         53.08        10.43 o                         
   2   1   0       3685.66       3725.27         9.22 o                         
   3   1   0       3481.84       3477.10        10.76 o                         
   4   1   0         30.19         29.07         0.64 o                         
   5   1   0        728.33        757.24         3.93 o                         
   6   1   0        271.34        327.66         2.99 o                         
   7   1   0       1401.45       1485.91         7.10 o                         
   8   1   0         10.49         10.54         0.90 o                         
   9   1   0         22.25         20.71         1.23 o                         
  10   1   0         68.54         69.27         2.19 o                         
  11   1   0         34.42         31.47         1.88 o                         
  12   1   0        220.43        226.33         5.55 o                         
  13   1   0        282.99        261.22         6.06 o                         
  14   1   0        293.95        285.33         8.07 o                         
  15   1   0         35.62         35.31         3.60 o                         
  16   1   0          0.89          1.61         2.77 o                         
  17   1   0          1.21          4.56         5.04 o                         
   0   2   0       5088.70       4680.59        20.64 o                         
   1   2   0       7312.13       7023.69        21.69 o                         
   2   2   0        334.32        331.96         1.82 o                         
   3   2   0        672.01        611.36         2.73 o                         
   4   2   0         56.26         55.23         0.97 o                         
   5   2   0        292.42        289.39         2.51 o                         
   6   2   0       2123.64       2225.16         8.32 o                         
   7   2   0         72.19         79.30         1.83 o                         
   8   2   0        519.14        518.79         4.71 o                         
   9   2   0         19.89         22.76         1.14 o                         
  10   2   0        243.70        235.32         3.66 o                         
  11   2   0          9.32          9.73         1.18 o                         
  12   2   0         26.52         30.88         2.18 o                         
  13   2   0        200.90        181.30         5.12 o                         
  14   2   0          6.06          9.28         2.30 o                         
  15   2   0          0.82          1.71         2.20 o                         
  16   2   0         99.04        100.75         6.40 o                         
   1   3   0         62.15         75.73         1.00 o                         
   2   3   0       8247.69       8056.96        16.22 o                         
   3   3   0      11388.34      11356.60        35.87 o                         
   4   3   0        718.19        778.20         3.59 o                         
   5   3   0        131.38        138.22         1.96 o                         
   6   3   0         22.21         18.62         0.98 o                         
   7   3   0       1715.14       1845.20         9.88 o                         
   8   3   0          0.96          2.58         0.73 o                         
   9   3   0         89.15         96.09         1.97 o                         
  10   3   0        183.80        186.40         3.66 o                         
  11   3   0        287.32        304.45         4.89 o                         
  12   3   0         37.44         36.92         1.98 o                         
  13   3   0         44.76         40.90         2.84 o                         
  14   3   0         94.59         88.56         4.19 o                         
  15   3   0          4.07          1.50         2.20 o                         
  16   3   0         13.45         14.85         3.33 o                         
   0   4   0        847.20        850.47         5.08 o                         
   1   4   0       3498.30       3659.77        11.90 o                         
   2   4   0      14627.56      14132.14        33.47 o                         
   3   4   0       4173.62       4229.04        11.32 o                         
   4   4   0          0.01          0.97         0.38 o                         
   5   4   0       1926.04       2110.59         7.44 o                         
   6   4   0         20.27         34.98         1.24 o                         
   7   4   0         65.98         87.60         2.14 o                         
   8   4   0        101.85        117.96         2.74 o                         
   9   4   0          6.95          8.60         1.06 o                         
  10   4   0         35.51         37.48         1.78 o                         
  11   4   0         57.90         71.42         2.36 o                         
  12   4   0        118.63        123.26         3.61 o                         
  13   4   0         22.18         23.18         2.15 o                         
  14   4   0          3.84          2.18         1.54 o                         
  15   4   0         18.01         20.08         3.02 o                         
  16   4   0          0.32          1.16         2.30 o                         
  17   4   0         24.24         15.66         7.48 o                         
   1   5   0       2350.01       2182.34         9.15 o                         
   2   5   0        221.75        224.45         1.96 o                         
   3   5   0       4901.44       4905.42        14.05 o                         
   4   5   0       5538.22       5821.30        19.24 o                         
   5   5   0        293.46        285.97         2.70 o                         
   6   5   0        102.11        103.56         2.11 o                         
   7   5   0        228.14        218.61         3.27 o                         
   8   5   0         90.58         92.79         2.34 o                         
   9   5   0          8.61          4.72         0.92 o                         
  10   5   0         14.02         17.82         1.26 o                         
  11   5   0          1.31          2.56         0.90 o                         
  12   5   0         23.93         21.74         1.78 o                         
  13   5   0         41.92         34.15         2.56 o                         
  14   5   0         52.08         49.96         3.34 o                         
  15   5   0        158.94        155.57         6.97 o                         
  16   5   0          0.77         -0.04         2.38 o                         
   0   6   0        659.90        646.57         5.40 o                         
   1   6   0       1752.23       1808.37         6.97 o                         
   2   6   0       2396.34       2437.97         8.29 o                         
   3   6   0       1383.51       1428.44         7.43 o                         
   4   6   0       1335.21       1494.88         8.58 o                         
   5   6   0        998.03       1104.91         6.69 o                         
   6   6   0        427.70        515.34         4.65 o                         
   7   6   0         25.81         25.28         1.21 o                         
   8   6   0         70.15         66.79         2.00 o                         
   9   6   0          1.76          1.92         0.85 o                         
  10   6   0         35.99         36.48         1.66 o                         
  11   6   0          0.19          1.41         1.16 o                         
  12   6   0         92.43         87.07         3.16 o                         
  13   6   0          0.37          1.47         1.36 o                         
  14   6   0         12.63          7.02         2.00 o                         
  15   6   0          7.73         11.71         2.61 o                         
  16   6   0         15.59         17.12         4.48 o                         
   1   7   0        218.03        216.63         2.66 o                         
   2   7   0       1415.03       1411.49         7.58 o                         
   3   7   0       1524.08       1585.29        11.65 o                         
   4   7   0        915.84       1013.79         7.08 o                         
   5   7   0        533.35        490.42         4.76 o                         
   6   7   0         65.71         81.19         1.98 o                         
   7   7   0        257.04        274.34         3.50 o                         
   8   7   0        361.48        383.93         4.52 o                         
   9   7   0        722.14        726.62         7.16 o                         
  10   7   0         55.11         48.72         2.22 o                         
  11   7   0        116.43        125.03         3.68 o                         
  12   7   0         10.19          9.09         1.55 o                         
  13   7   0          0.79          2.01         1.46 o                         
  14   7   0          0.17          0.20         1.71 o                         
  15   7   0          9.65          6.53         2.38 o                         
  16   7   0          5.38          5.13         3.66 o                         
   0   8   0       3619.13       3877.66        42.32 o                         
   1   8   0        214.54        209.89         3.39 o                         
   2   8   0        254.34        239.72         3.55 o                         
   3   8   0        816.65        835.64         7.63 o                         
   4   8   0         41.14         27.79         1.43 o                         
   5   8   0        139.57        149.40         3.19 o                         
   6   8   0        249.09        257.39         3.72 o                         
   7   8   0        401.07        428.55         5.90 o                         
   8   8   0        317.41        319.42         5.14 o                         
   9   8   0        453.16        429.38         6.22 o                         
  10   8   0         11.74         14.78         1.51 o                         
  11   8   0         41.66         35.44         2.12 o                         
  12   8   0       1036.55        973.54        10.61 o                         
  13   8   0        195.66        189.34         5.67 o                         
  14   8   0         18.89         19.86         2.58 o                         
  15   8   0        158.18        160.50         9.98 o                         
  16   8   0         22.21         21.68         9.12 o                         
   1   9   0          0.19          0.83         0.94 o                         
   2   9   0       1551.87       1737.79         9.78 o                         
   3   9   0          1.26          2.78         0.81 o                         
   4   9   0        149.45        150.68         3.14 o                         
   5   9   0         22.88         28.03         1.58 o                         
   6   9   0         97.08         91.02         2.40 o                         
   7   9   0         96.02         93.60         2.37 o                         
   8   9   0        120.78         92.95         2.92 o                         
   9   9   0         55.59         53.93         2.39 o                         
  10   9   0        155.15        157.63         4.47 o                         
  11   9   0        371.07        345.85         6.49 o                         
  12   9   0         82.65         73.33         3.27 o                         
  13   9   0         83.33         84.62         4.12 o                         
  14   9   0          0.98          2.26         2.02 o                         
  15   9   0         96.83        100.10         7.11 o                         
   0  10   0       1812.94       1925.01        19.43 o                         
   1  10   0        644.10        691.62         7.57 o                         
   2  10   0        161.97        189.45         2.64 o                         
   3  10   0        176.97        155.79         3.33 o                         
   4  10   0         33.37         36.36         1.47 o                         
   5  10   0        366.10        404.95         5.32 o                         
   6  10   0        153.46        140.40         3.46 o                         
   7  10   0        315.18        310.54         5.32 o                         
   8  10   0         31.41         26.66         1.82 o                         
   9  10   0         93.87        105.57         3.30 o                         
  10  10   0        154.85        145.94         4.39 o                         
  11  10   0        187.33        164.12         4.87 o                         
  12  10   0         33.81         31.55         2.25 o                         
  13  10   0          0.43          2.42         1.93 o                         
  14  10   0         72.12         73.70         4.94 o                         
  15  10   0          5.34          5.04         3.00 o                         
   1  11   0        216.44        231.47         4.49 o                         
   2  11   0        111.57        122.98         2.05 o                         
   3  11   0         68.39         70.60         2.01 o                         
   4  11   0        800.60        730.74         7.25 o                         
   5  11   0        178.38        139.32         3.38 o                         
   6  11   0        785.97        801.81         8.37 o                         
   7  11   0        116.90        123.02         3.53 o                         
   8  11   0         63.70         53.37         2.55 o                         
   9  11   0        243.42        206.88         4.66 o                         
  10  11   0          3.01          2.96         1.26 o                         
  11  11   0         82.21         71.39         3.38 o                         
  12  11   0        150.57        168.68         5.28 o                         
  13  11   0        209.67        211.27         7.67 o                         
  14  11   0          1.15          2.91         3.38 o                         
  15  11   0         17.65         26.61         8.23 o                         
   0  12   0         13.24          4.63         1.40 o                         
   1  12   0        133.23        137.50         3.94 o                         
   2  12   0          3.80          1.72         0.92 o                         
   3  12   0        161.10        155.37         2.83 o                         
   4  12   0          6.95          4.94         0.70 o                         
   5  12   0        613.24        652.02         7.44 o                         
   6  12   0        367.55        352.33         5.73 o                         
   7  12   0        830.24        816.25         9.48 o                         
   8  12   0        696.90        637.46         8.34 o                         
   9  12   0         34.75         28.51         2.20 o                         
  10  12   0         11.36         11.12         1.76 o                         
  11  12   0          7.65          7.34         1.65 o                         
  12  12   0         10.23          9.91         2.10 o                         
  13  12   0        368.45        382.64         9.84 o                         
  14  12   0         53.43         54.63         4.42 o                         
  15  12   0          9.76         13.45         6.26 o                         
   1  13   0        408.72        453.27         6.75 o                         
   2  13   0        198.83        180.68         4.21 o                         
   3  13   0        166.53        179.50         2.98 o                         
   4  13   0        544.06        528.16         4.88 o                         
   5  13   0         80.31         91.15         2.73 o                         
   6  13   0        864.62        826.46         8.94 o                         
   7  13   0        473.77        428.12         6.69 o                         
   8  13   0        267.31        248.56         5.64 o                         
   9  13   0         35.83         26.63         2.39 o                         
  10  13   0          4.17          3.45         1.96 o                         
  11  13   0         60.86         63.64         3.59 o                         
  12  13   0        115.71        106.07         5.23 o                         
  13  13   0         14.71         16.51         2.93 o                         
  14  13   0         21.58         17.10         3.66 o                         
   0  14   0       1267.60       1310.27        15.08 o                         
   1  14   0         23.47         12.30         1.51 o                         
   2  14   0          8.80          7.15         1.33 o                         
   3  14   0        179.71        167.79         3.80 o                         
   4  14   0          4.73          3.65         0.77 o                         
   5  14   0        287.80        254.74         4.16 o                         
   6  14   0         19.84         25.99         1.56 o                         
   7  14   0         68.60         65.81         3.14 o                         
   8  14   0         88.05         74.46         3.42 o                         
   9  14   0         26.57         36.43         2.52 o                         
  10  14   0          1.23          3.06         1.70 o                         
  11  14   0         14.56         19.98         3.35 o                         
  12  14   0         96.70        112.05         5.93 o                         
  13  14   0         44.43         40.92         3.90 o                         
  14  14   0          4.89         -3.73         6.06 o                         
   1  15   0         69.37         60.55         2.82 o                         
   2  15   0         11.62         10.81         1.57 o                         
   3  15   0        156.84        154.76         4.29 o                         
   4  15   0         30.98         21.23         1.63 o                         
   5  15   0         23.21         26.74         1.91 o                         
   6  15   0        322.66        286.88         5.41 o                         
   7  15   0          6.38          5.47         1.56 o                         
   8  15   0        138.79        120.86         4.34 o                         
   9  15   0         32.07         34.60         2.60 o                         
  10  15   0          0.07         -0.22         1.53 o                         
  11  15   0          9.00          8.12         1.84 o                         
  12  15   0         14.38         18.63         2.79 o                         
  13  15   0          8.92          9.36         2.65 o                         
  14  15   0          8.05         10.96         7.46 o                         
   0  16   0         34.56         38.56         3.50 o                         
   1  16   0        165.40        147.59         4.19 o                         
   2  16   0        106.46        109.53         3.70 o                         
   3  16   0        262.69        253.45         5.70 o                         
   4  16   0        265.55        265.99         5.34 o                         
   5  16   0       1023.17        979.60        10.35 o                         
   6  16   0         26.57         21.80         2.03 o                         
   7  16   0         67.59         64.27         3.24 o                         
   8  16   0          0.66          1.37         1.45 o                         
   9  16   0         21.02         27.04         2.43 o                         
  10  16   0          4.44          2.99         1.72 o                         
  11  16   0          5.21          2.02         2.24 o                         
  12  16   0         72.23         81.48         5.24 o                         
  13  16   0         89.95         82.96         7.68 o                         
   1  17   0         21.96         22.39         1.85 o                         
   2  17   0        150.09        143.98         4.36 o                         
   3  17   0         62.04         59.81         3.13 o                         
   4  17   0         37.24         35.81         2.63 o                         
   5  17   0         10.80          5.31         1.48 o                         
   6  17   0          0.06          0.47         1.54 o                         
   7  17   0          0.82         -0.05         1.41 o                         
   8  17   0         18.77         23.64         2.24 o                         
   9  17   0         34.04         46.18         3.07 o                         
  10  17   0        124.88        140.65         6.16 o                         
  11  17   0         14.20         16.70         2.86 o                         
  12  17   0         59.94         58.95         5.82 o                         
   0  18   0         44.40         35.50         3.58 o                         
   1  18   0         45.97         39.17         2.35 o                         
   2  18   0        355.19        346.43         6.53 o                         
   3  18   0          3.59          1.84         1.30 o                         
   4  18   0          9.48          6.84         1.48 o                         
   5  18   0         12.14         14.10         2.35 o                         
   6  18   0        115.33        107.46         4.06 o                         
   7  18   0         10.90         14.92         1.87 o                         
   8  18   0         19.74         17.09         2.09 o                         
   9  18   0         12.24         14.41         2.23 o                         
  10  18   0         25.76         31.85         3.14 o                         
  11  18   0         25.04         18.09         3.58 o                         
  12  18   0          9.38          8.96         6.27 o                         
   1  19   0         67.65         73.27         3.40 o                         
   2  19   0          0.03          3.58         1.31 o                         
   3  19   0         36.58         41.94         2.56 o                         
   4  19   0         14.02         15.30         1.99 o                         
   5  19   0         55.72         59.31         3.47 o                         
   6  19   0         23.10         23.82         2.29 o                         
   7  19   0        148.90        145.26         5.20 o                         
   8  19   0         61.86         68.90         4.07 o                         
   9  19   0          2.19          1.22         1.91 o                         
  10  19   0        112.53        111.46         6.69 o                         
  11  19   0          3.01         -1.42         2.97 o                         
   0  20   0        104.87        116.17         6.40 o                         
   1  20   0         40.33         44.26         2.82 o                         
   2  20   0         33.28         36.98         2.48 o                         
   3  20   0         19.95         18.38         1.94 o                         
   4  20   0         24.32         21.84         2.11 o                         
   5  20   0         40.19         34.85         2.93 o                         
   6  20   0         14.09         15.18         2.19 o                         
   7  20   0        678.05        710.97        13.22 o                         
   8  20   0         38.33         38.32         3.51 o                         
   9  20   0          2.42          7.67         2.90 o                         
  10  20   0         58.16         71.48         7.22 o                         
  11  20   0          3.15          6.24         5.95 o                         
   1  21   0          9.06          9.96         1.85 o                         
   2  21   0         70.45         76.26         3.79 o                         
   3  21   0          2.47          3.03         1.50 o                         
   4  21   0          0.12          1.09         1.42 o                         
   5  21   0        350.45        346.70         7.97 o                         
   6  21   0        797.11        830.63        12.72 o                         
   7  21   0         19.61         20.24         2.93 o                         
   8  21   0         70.18         81.75         5.28 o                         
   9  21   0          1.38         -1.00         3.07 o                         
  10  21   0          2.59         -0.19         3.44 o                         
   0  22   0        383.79        368.45        12.69 o                         
   1  22   0        165.89        166.26         6.50 o                         
   2  22   0         25.26         29.57         3.10 o                         
   3  22   0         60.87         54.39         3.59 o                         
   4  22   0         18.53         14.88         2.25 o                         
   5  22   0         15.91         18.48         3.08 o                         
   6  22   0        108.40        109.92         4.97 o                         
   7  22   0        139.27        141.91         6.87 o                         
   8  22   0        204.08        206.71         8.85 o                         
   9  22   0          0.02          1.52         4.04 o                         
   1  23   0         58.51         60.83         4.15 o                         
   2  23   0         12.84         10.25         2.36 o                         
   3  23   0         11.34         11.68         2.43 o                         
   4  23   0          4.77          2.24         2.12 o                         
   5  23   0          1.97          6.52         2.23 o                         
   6  23   0          1.33          0.61         3.71 o                         
   7  23   0          4.81         13.89         5.28 o                         
   8  23   0         39.38         38.36        12.72 o                         
   0  24   0         21.35         18.81         3.87 o                         
   1  24   0        139.40        137.88         5.95 o                         
   2  24   0         43.42         48.98         4.68 o                         
   3  24   0         29.43         35.03         7.16 o                         
   4  24   0          2.45          6.57         3.99 o                         
   5  24   0         59.54         68.27         8.56 o                         
   6  24   0         28.40         37.81         9.42 o                         
   1  25   0          9.18          7.67         3.94 o                         
   2  25   0         21.74         22.95         7.75 o                         
   3  25   0         11.48         -4.54         6.89 o                         
 -17   1   1        158.31        149.68         8.92 o                         
 -16   1   1         77.53         73.18         4.96 o                         
 -15   1   1         32.62         33.91         2.92 o                         
 -14   1   1         46.78         44.64         2.46 o                         
 -13   1   1         31.76         34.39         2.15 o                         
 -12   1   1          7.41          5.76         1.20 o                         
 -11   1   1          1.95          4.25         1.03 o                         
 -10   1   1       1316.57       1357.75         8.45 o                         
  -9   1   1        878.04        960.67         6.26 o                         
  -8   1   1        732.94        800.18         5.07 o                         
  -7   1   1          0.79          1.43         0.49 o                         
  -6   1   1       1252.81       1371.55         6.04 o                         
  -5   1   1         57.10         49.52         0.95 o                         
  -4   1   1       2601.41       2617.01         6.23 o                         
  -3   1   1         24.58         20.24         0.60 o                         
  -2   1   1       8557.49       8520.05        17.33 o                         
  -1   1   1       2484.51       2478.15         7.52 o                         
   0   1   1       1343.94       1389.86         4.29 o                         
   1   1   1         26.26         26.78         0.47 o                         
   2   1   1        741.38        752.28         2.78 o                         
   3   1   1        806.24        849.18         2.83 o                         
   4   1   1        385.58        409.45         2.37 o                         
   5   1   1        478.75        505.55         3.12 o                         
   6   1   1         54.33         53.37         1.20 o                         
   7   1   1         15.10         22.01         0.97 o                         
   8   1   1         54.98         58.85         1.76 o                         
   9   1   1         25.67         21.33         1.35 o                         
  10   1   1          5.48          4.45         0.90 o                         
  11   1   1        169.24        162.16         4.16 o                         
  12   1   1         74.30         75.40         3.81 o                         
  13   1   1          1.91          2.64         2.40 o                         
  14   1   1        113.81        122.84         6.03 o                         
  15   1   1         34.61         42.08         3.99 o                         
  16   1   1          0.05          2.78         4.83 o                         
 -17   2   1         20.03         21.50         4.33 o                         
 -16   2   1        162.62        160.90         7.18 o                         
 -15   2   1         59.49         58.23         3.87 o                         
 -14   2   1          0.56          1.33         1.72 o                         
 -13   2   1         42.19         52.10         2.63 o                         
 -12   2   1          2.33          4.64         1.22 o                         
 -11   2   1          0.57          1.52         0.95 o                         
 -10   2   1        325.59        335.37         4.96 o                         
  -9   2   1        505.01        532.06         4.14 o                         
  -8   2   1        261.25        325.52         3.02 o                         
  -7   2   1        131.23        129.41         1.62 o                         
  -6   2   1         53.18         77.44         1.54 o                         
  -5   2   1        256.59        284.00         2.34 o                         
  -4   2   1        286.42        247.54         1.87 o                         
  -3   2   1      32555.96      31126.48        88.73 o                         
  -2   2   1        726.68        718.98         2.96 o                         
  -1   2   1         42.76         47.25         0.59 o                         
   0   2   1         36.27         39.35         0.54 o                         
   1   2   1          7.70          7.23         0.30 o                         
   2   2   1        303.13        303.90         1.71 o                         
   3   2   1        133.36        138.26         1.31 o                         
   4   2   1          7.33          8.06         0.46 o                         
   5   2   1         52.24         73.09         1.36 o                         
   6   2   1         31.41         61.59         1.49 o                         
   7   2   1          0.11          1.82         0.65 o                         
   8   2   1        289.97        291.56         4.10 o                         
   9   2   1         22.83         25.23         1.42 o                         
  10   2   1          8.27          9.84         1.00 o                         
  11   2   1         23.43         26.15         1.73 o                         
  12   2   1        275.99        243.30         5.73 o                         
  13   2   1          2.83          3.44         2.34 o                         
  14   2   1          3.79          6.07         2.35 o                         
  15   2   1         59.95         57.53         5.14 o                         
  16   2   1          2.06          0.90         3.17 o                         
 -17   3   1          4.76          0.27         3.30 o                         
 -16   3   1         37.63         36.70         3.45 o                         
 -15   3   1        203.05        196.14         5.97 o                         
 -14   3   1         20.16         17.93         2.20 o                         
 -13   3   1         32.69         25.95         2.11 o                         
 -12   3   1         26.44         29.25         1.88 o                         
 -11   3   1         21.72         29.97         1.66 o                         
 -10   3   1        108.38        117.20         3.04 o                         
  -9   3   1        684.26        675.81         5.78 o                         
  -8   3   1         66.10         85.31         1.98 o                         
  -7   3   1       1908.06       2076.79        10.87 o                         
  -6   3   1        250.64        311.62         3.01 o                         
  -5   3   1        299.25        308.87         2.82 o                         
  -4   3   1        303.02        338.36         2.44 o                         
  -3   3   1       2789.58       2913.95         9.87 o                         
  -2   3   1       1382.58       1361.83         6.62 o                         
  -1   3   1       7063.63       6987.87        23.91 o                         
   0   3   1       6664.42       6412.17        13.53 o                         
   1   3   1      12494.43      11909.21        28.12 o                         
   2   3   1        160.72        137.02         1.17 o                         
   3   3   1        621.83        603.98         2.96 o                         
   4   3   1        532.71        566.73         3.12 o                         
   5   3   1        134.17        117.72         1.70 o                         
   6   3   1        212.25        238.75         2.79 o                         
   7   3   1         17.03         14.70         0.98 o                         
   8   3   1          1.11          2.60         0.68 o                         
   9   3   1         63.56         66.44         2.06 o                         
  10   3   1        175.56        150.66         3.56 o                         
  11   3   1        394.93        352.99         5.75 o                         
  12   3   1         75.81         69.80         3.00 o                         
  13   3   1         36.20         42.64         3.78 o                         
  14   3   1          8.15          7.93         2.58 o                         
  15   3   1          4.32          7.13         2.48 o                         
  16   3   1         75.02         94.85        12.95 o                         
 -17   4   1          6.78          4.87         6.12 o                         
 -16   4   1         56.63         62.91         4.33 o                         
 -15   4   1          0.00          2.09         1.52 o                         
 -14   4   1        215.43        191.54         5.60 o                         
 -13   4   1        121.22        117.29         3.92 o                         
 -12   4   1        561.32        549.06         7.24 o                         
 -11   4   1          0.03          1.59         0.98 o                         
 -10   4   1        702.34        687.68         7.20 o                         
  -9   4   1        751.71        750.81         6.59 o                         
  -8   4   1         94.49         95.79         2.14 o                         
  -7   4   1        189.09        215.09         2.89 o                         
  -6   4   1         17.90         14.08         0.82 o                         
  -5   4   1       1144.10       1182.75         5.65 o                         
  -4   4   1        287.71        267.52         2.45 o                         
  -3   4   1          4.32          4.41         0.42 o                         
  -2   4   1      29643.90      28589.21        57.30 o                         
  -1   4   1        677.39        684.49         2.76 o                         
   0   4   1        979.61        929.27         3.07 o                         
   1   4   1        582.45        612.18         2.30 o                         
   2   4   1       1828.62       1722.34         4.76 o                         
   3   4   1        330.14        375.78         2.78 o                         
   4   4   1        320.51        327.82         2.83 o                         
   5   4   1       1715.90       1773.44         8.17 o                         
   6   4   1          2.74          3.18         0.50 o                         
   7   4   1        486.52        491.43         4.56 o                         
   8   4   1         23.53         27.97         1.26 o                         
   9   4   1         62.77         70.01         2.11 o                         
  10   4   1       1752.42       1630.21        10.53 o                         
  11   4   1          0.78          1.06         1.02 o                         
  12   4   1          6.44          4.42         1.37 o                         
  13   4   1        228.49        230.46         7.16 o                         
  14   4   1         35.75         45.38         4.48 o                         
  15   4   1         72.03         62.37         4.68 o                         
  16   4   1        348.87        374.18        27.10 o                         
 -17   5   1          3.43          7.61         5.86 o                         
 -16   5   1         57.76         60.40         5.01 o                         
 -15   5   1          1.43         -0.44         1.65 o                         
 -14   5   1        392.20        377.83         7.84 o                         
 -13   5   1        661.91        632.93         9.67 o                         
 -12   5   1        191.62        195.80         4.53 o                         
 -11   5   1        156.68        144.75         3.32 o                         
 -10   5   1         71.25         65.58         2.52 o                         
  -9   5   1         53.20         57.51         2.10 o                         
  -8   5   1         39.90         47.01         1.74 o                         
  -7   5   1          4.90         10.70         0.91 o                         
  -6   5   1       1580.62       1640.45         8.21 o                         
  -5   5   1        548.04        597.51         4.34 o                         
  -4   5   1        600.72        566.90         3.71 o                         
  -3   5   1      10278.64      10619.31        38.42 o                         
  -2   5   1       2052.96       1987.82         6.69 o                         
  -1   5   1        922.45        957.71         3.45 o                         
   0   5   1       1409.87       1378.66         5.51 o                         
   1   5   1        348.96        311.82         1.97 o                         
   2   5   1        138.85        121.25         1.38 o                         
   3   5   1          0.12          1.52         0.41 o                         
   4   5   1       6955.09       7175.23        36.74 o                         
   5   5   1         96.26        110.52         2.05 o                         
   6   5   1        240.55        262.17         3.20 o                         
   7   5   1        277.10        296.05         3.34 o                         
   8   5   1        483.96        499.55         5.04 o                         
   9   5   1         43.95         41.89         1.67 o                         
  10   5   1          3.58          4.15         1.02 o                         
  11   5   1        159.71        157.54         4.02 o                         
  12   5   1        754.49        724.10         9.51 o                         
  13   5   1          8.71          3.30         1.95 o                         
  14   5   1         57.96         50.75         4.19 o                         
  15   5   1         86.64         83.33         5.90 o                         
  16   5   1         38.65         27.68        12.18 o                         
 -17   6   1          0.01          6.44         4.77 o                         
 -16   6   1          2.31         -0.60         2.67 o                         
 -15   6   1         53.81         43.91         3.29 o                         
 -14   6   1          1.16          2.30         1.47 o                         
 -13   6   1          0.17          2.50         1.32 o                         
 -12   6   1        331.61        308.14         5.83 o                         
 -11   6   1         25.77         30.77         1.69 o                         
 -10   6   1         74.41         82.53         2.52 o                         
  -9   6   1        126.55        130.36         2.95 o                         
  -8   6   1        176.86        166.11         3.14 o                         
  -7   6   1        863.12        933.71         7.89 o                         
  -6   6   1       6610.59       6832.99        19.22 o                         
  -5   6   1       2045.57       2037.27         8.28 o                         
  -4   6   1        942.73       1012.29         6.11 o                         
  -3   6   1        635.56        734.52         6.15 o                         
  -2   6   1         87.26         91.91         1.90 o                         
  -1   6   1         53.22         57.60         0.99 o                         
   0   6   1        736.93        727.31         2.87 o                         
   1   6   1       1989.91       1994.46         6.69 o                         
   2   6   1       2070.92       2058.96         6.76 o                         
   3   6   1          8.08         10.89         0.67 o                         
   4   6   1        757.27        821.53         5.72 o                         
   5   6   1        228.40        224.19         3.35 o                         
   6   6   1          2.16          6.25         0.51 o                         
   7   6   1        157.23        126.99         2.17 o                         
   8   6   1          1.27          2.21         0.70 o                         
   9   6   1          0.36          0.67         0.71 o                         
  10   6   1        287.47        273.36         5.10 o                         
  11   6   1        102.15         84.27         3.06 o                         
  12   6   1         17.50         24.42         2.01 o                         
  13   6   1         67.21         69.55         4.21 o                         
  14   6   1          1.00         -1.04         2.13 o                         
  15   6   1         11.76         15.50         3.47 o                         
  16   6   1         39.58         37.81         6.70 o                         
 -16   7   1          0.79          0.93         2.88 o                         
 -15   7   1          5.52          6.16         2.28 o                         
 -14   7   1         13.75         12.72         1.97 o                         
 -13   7   1         74.55         71.21         3.12 o                         
 -12   7   1         11.63         15.49         1.63 o                         
 -11   7   1          2.84          4.98         1.17 o                         
 -10   7   1         44.26         46.64         2.24 o                         
  -9   7   1        336.42        332.82         4.85 o                         
  -8   7   1         31.83         28.15         1.45 o                         
  -7   7   1        231.41        193.98         3.38 o                         
  -6   7   1       1548.14       1466.94         7.71 o                         
  -5   7   1        989.58       1057.45         6.35 o                         
  -4   7   1        140.18        149.30         2.56 o                         
  -3   7   1        500.62        552.93         4.29 o                         
  -2   7   1        926.38        881.74         6.09 o                         
  -1   7   1        653.98        634.90         3.75 o                         
   0   7   1        310.44        309.04         2.14 o                         
   1   7   1        608.38        627.44         3.45 o                         
   2   7   1        219.52        243.15         2.38 o                         
   3   7   1          1.43          0.70         0.51 o                         
   4   7   1         64.04         73.42         1.80 o                         
   5   7   1        963.43       1030.85         7.67 o                         
   6   7   1        621.15        641.20         5.47 o                         
   7   7   1        207.01        201.79         3.10 o                         
   8   7   1          0.36          1.13         0.54 o                         
   9   7   1         64.83         66.26         2.24 o                         
  10   7   1          8.40         15.92         1.56 o                         
  11   7   1        149.82        149.15         4.07 o                         
  12   7   1          0.17          1.17         1.31 o                         
  13   7   1         57.62         51.32         3.76 o                         
  14   7   1         10.98          9.16         2.97 o                         
  15   7   1         46.11         49.59         4.37 o                         
  16   7   1          6.22         13.52         7.62 o                         
 -16   8   1         10.13          8.08         3.34 o                         
 -15   8   1         14.04         14.99         3.98 o                         
 -14   8   1        265.23        228.05         7.32 o                         
 -13   8   1        136.04        144.55         4.63 o                         
 -12   8   1         24.71         20.16         2.19 o                         
 -11   8   1        271.25        251.82         5.26 o                         
 -10   8   1          4.43          3.06         1.15 o                         
  -9   8   1         35.31         27.75         1.51 o                         
  -8   8   1          0.63          1.63         0.87 o                         
  -7   8   1         49.43         54.56         1.89 o                         
  -6   8   1       4102.62       4026.45        18.75 o                         
  -5   8   1        550.77        558.45         4.98 o                         
  -4   8   1        162.63        151.56         2.55 o                         
  -3   8   1        277.62        278.83         3.28 o                         
  -2   8   1         10.77         20.31         0.94 o                         
  -1   8   1       1204.23       1303.19         5.58 o                         
   0   8   1        415.15        401.04         2.72 o                         
   1   8   1       1042.50       1143.11         5.41 o                         
   2   8   1       1428.05       1502.31         9.08 o                         
   3   8   1        293.60        330.27         3.72 o                         
   4   8   1        494.38        528.59         5.02 o                         
   5   8   1         94.18        109.76         2.34 o                         
   6   8   1        204.66        236.57         3.99 o                         
   7   8   1        143.09        148.65         2.93 o                         
   8   8   1         96.07         73.86         2.36 o                         
   9   8   1        114.94        119.54         3.40 o                         
  10   8   1         29.02         33.88         2.02 o                         
  11   8   1        684.10        643.30         8.42 o                         
  12   8   1        261.42        263.48         6.09 o                         
  13   8   1          6.90          8.06         1.83 o                         
  14   8   1         10.51          8.25         2.02 o                         
  15   8   1         29.33         31.18         3.99 o                         
 -16   9   1         26.99         21.40         5.23 o                         
 -15   9   1        327.27        352.36        10.51 o                         
 -14   9   1        191.89        201.49         6.57 o                         
 -13   9   1         19.06         28.99         2.74 o                         
 -12   9   1         69.88         67.70         3.45 o                         
 -11   9   1        224.85        204.62         4.81 o                         
 -10   9   1         45.49         47.69         2.36 o                         
  -9   9   1        170.08        175.65         3.98 o                         
  -8   9   1       3494.31       3380.80        17.35 o                         
  -7   9   1        257.23        239.94         4.65 o                         
  -6   9   1       1489.09       1527.08         8.80 o                         
  -5   9   1       2174.43       2335.94        13.99 o                         
  -4   9   1          9.06         16.61         1.05 o                         
  -3   9   1        559.74        611.74         5.13 o                         
  -2   9   1         97.42        116.93         2.29 o                         
  -1   9   1        479.97        469.52         3.60 o                         
   0   9   1         47.03         49.38         1.70 o                         
   1   9   1       1166.25       1177.21         8.23 o                         
   2   9   1        787.06        850.41         5.27 o                         
   3   9   1         36.55         44.35         1.43 o                         
   4   9   1        216.12        222.40         3.10 o                         
   5   9   1        176.68        181.91         2.98 o                         
   6   9   1       1946.12       1926.74        11.82 o                         
   7   9   1        110.78        108.80         2.93 o                         
   8   9   1          0.12          0.27         0.80 o                         
   9   9   1         23.02         31.16         2.05 o                         
  10   9   1         11.83         10.58         1.50 o                         
  11   9   1         28.74         35.83         2.55 o                         
  12   9   1        359.06        368.71         7.63 o                         
  13   9   1        296.51        313.51         8.55 o                         
  14   9   1          1.65          1.69         1.86 o                         
  15   9   1          0.55         -4.11         4.11 o                         
 -16  10   1         10.02         13.87         7.97 o                         
 -15  10   1         39.71         42.63         4.39 o                         
 -14  10   1          9.62         18.58         2.76 o                         
 -13  10   1         88.72         92.06         4.48 o                         
 -12  10   1         29.52         33.43         2.91 o                         
 -11  10   1         15.66         19.98         2.16 o                         
 -10  10   1          6.46          5.87         1.31 o                         
  -9  10   1          1.48          3.14         1.38 o                         
  -8  10   1       2365.89       2363.91        15.51 o                         
  -7  10   1        482.70        476.36         5.48 o                         
  -6  10   1         52.27         55.43         1.73 o                         
  -5  10   1         29.83         37.05         1.47 o                         
  -4  10   1         22.78         32.83         1.55 o                         
  -3  10   1        377.82        398.30         4.93 o                         
  -2  10   1          2.21          1.68         0.47 o                         
  -1  10   1         79.98         46.43         1.78 o                         
   0  10   1        117.62        102.59         2.66 o                         
   1  10   1        117.27        146.38         2.48 o                         
   2  10   1        621.92        662.59         5.75 o                         
   3  10   1         41.15         36.15         1.19 o                         
   4  10   1        398.05        363.17         4.10 o                         
   5  10   1        548.81        541.44         5.39 o                         
   6  10   1         35.20         34.47         1.43 o                         
   7  10   1         16.78         26.51         1.88 o                         
   8  10   1         41.10         31.22         2.01 o                         
   9  10   1        420.76        372.19         6.45 o                         
  10  10   1        393.59        386.66         6.84 o                         
  11  10   1         97.35        101.73         4.03 o                         
  12  10   1         31.36         30.60         2.76 o                         
  13  10   1         93.39         87.71         4.22 o                         
  14  10   1         12.41          8.89         2.08 o                         
  15  10   1          1.50          2.97         4.99 o                         
 -15  11   1         41.43         48.28         6.85 o                         
 -14  11   1        111.77        111.99         5.51 o                         
 -13  11   1         72.41         70.81         4.33 o                         
 -12  11   1          6.63          6.53         2.09 o                         
 -11  11   1         96.91         96.52         4.35 o                         
 -10  11   1         23.82         22.40         2.04 o                         
  -9  11   1        795.87        733.95         9.27 o                         
  -8  11   1        678.36        647.06         8.33 o                         
  -7  11   1        354.22        335.48         4.92 o                         
  -6  11   1         33.40         39.66         1.51 o                         
  -5  11   1          5.29          6.48         0.79 o                         
  -4  11   1          9.99         11.79         1.00 o                         
  -3  11   1        709.78        737.68         6.22 o                         
  -2  11   1        144.38        124.88         2.39 o                         
  -1  11   1       4705.04       4847.24        17.97 o                         
   0  11   1        126.95        157.13         3.03 o                         
   1  11   1       1503.29       1518.49        15.17 o                         
   2  11   1       1276.53       1272.02         7.40 o                         
   3  11   1        205.61        195.89         2.78 o                         
   4  11   1         22.16         21.67         1.20 o                         
   5  11   1        192.38        230.29         3.91 o                         
   6  11   1          3.00          3.82         0.95 o                         
   7  11   1        339.95        315.53         5.20 o                         
   8  11   1        287.58        239.08         4.76 o                         
   9  11   1         11.82         14.89         1.51 o                         
  10  11   1         39.97         36.13         2.17 o                         
  11  11   1         63.15         56.33         2.82 o                         
  12  11   1          7.19         11.68         1.70 o                         
  13  11   1         26.35         25.70         2.70 o                         
  14  11   1          0.00         -0.76         2.96 o                         
 -15  12   1          7.38         -0.26         2.80 o                         
 -14  12   1         56.18         55.18         4.05 o                         
 -13  12   1        117.40        119.58         5.57 o                         
 -12  12   1          0.44         -0.31         1.78 o                         
 -11  12   1        203.25        214.18         6.55 o                         
 -10  12   1         21.87         22.34         2.03 o                         
  -9  12   1        294.34        307.64         6.92 o                         
  -8  12   1        408.05        447.11         7.10 o                         
  -7  12   1         79.87         73.56         2.40 o                         
  -6  12   1        591.68        556.59         6.19 o                         
  -5  12   1        426.27        396.24         4.85 o                         
  -4  12   1        260.65        247.41         3.86 o                         
  -3  12   1         80.02         95.34         2.11 o                         
  -2  12   1       1013.05       1094.77         8.63 o                         
  -1  12   1        395.71        418.15         5.62 o                         
   0  12   1        336.42        341.12         4.95 o                         
   1  12   1        155.60        169.61         3.94 o                         
   2  12   1         20.59         12.53         0.89 o                         
   3  12   1        301.92        285.23         3.70 o                         
   4  12   1         99.80        114.29         2.60 o                         
   5  12   1        138.78        155.61         3.20 o                         
   6  12   1         52.07         47.87         2.03 o                         
   7  12   1         65.48         60.69         2.36 o                         
   8  12   1          4.09         11.01         1.35 o                         
   9  12   1         85.54         79.69         2.89 o                         
  10  12   1         38.07         40.72         2.23 o                         
  11  12   1         30.42         30.70         2.18 o                         
  12  12   1        305.19        283.05         6.75 o                         
  13  12   1         22.97         35.59         2.98 o                         
  14  12   1          5.40         10.04         3.35 o                         
 -15  13   1        205.51        200.79        19.98 o                         
 -14  13   1         29.88         29.09         3.38 o                         
 -13  13   1         65.09         67.27         4.55 o                         
 -12  13   1          0.04          3.54         2.07 o                         
 -11  13   1         32.82         28.77         2.70 o                         
 -10  13   1         52.64         39.25         2.83 o                         
  -9  13   1        488.33        492.05         8.63 o                         
  -8  13   1         25.32         30.30         2.25 o                         
  -7  13   1        312.38        310.20         4.89 o                         
  -6  13   1          6.99          8.56         1.15 o                         
  -5  13   1          9.03         12.13         1.17 o                         
  -4  13   1        321.62        314.27         4.51 o                         
  -3  13   1         19.61         16.73         0.91 o                         
  -2  13   1         44.17         49.63         2.04 o                         
  -1  13   1         56.76         65.50         2.54 o                         
   0  13   1        505.82        519.76         6.76 o                         
   1  13   1        231.88        217.97         4.67 o                         
   2  13   1        163.51        162.19         2.60 o                         
   3  13   1          0.04          0.99         0.63 o                         
   4  13   1         37.98         44.32         1.79 o                         
   5  13   1        613.41        627.40         6.48 o                         
   6  13   1       1328.29       1257.03         9.58 o                         
   7  13   1        123.53        122.70         3.34 o                         
   8  13   1         20.21         15.97         1.56 o                         
   9  13   1         62.62         48.92         2.35 o                         
  10  13   1          3.59          6.79         1.36 o                         
  11  13   1         37.39         54.61         3.04 o                         
  12  13   1          1.69          0.82         1.62 o                         
  13  13   1          1.07          5.08         1.98 o                         
  14  13   1        218.86        220.05        10.24 o                         
 -14  14   1        156.22        156.22        14.14 o                         
 -13  14   1         18.06         13.63         2.99 o                         
 -12  14   1        240.33        254.49         8.58 o                         
 -11  14   1         37.11         35.30         3.07 o                         
 -10  14   1         10.24         14.97         2.07 o                         
  -9  14   1        280.03        289.73         6.51 o                         
  -8  14   1        165.64        170.98         4.90 o                         
  -7  14   1        525.10        520.17         8.19 o                         
  -6  14   1         11.80         11.88         1.63 o                         
  -5  14   1        282.46        306.95         5.17 o                         
  -4  14   1          0.05          0.18         0.87 o                         
  -3  14   1         67.43         60.90         1.92 o                         
  -2  14   1        214.94        202.90         3.98 o                         
  -1  14   1        633.19        662.28         7.99 o                         
   0  14   1        183.79        173.84         4.42 o                         
   1  14   1         32.05         39.25         2.13 o                         
   2  14   1        102.35        113.87         3.30 o                         
   3  14   1         18.55         15.65         1.03 o                         
   4  14   1         79.95         77.92         2.42 o                         
   5  14   1       1180.87       1098.40         8.72 o                         
   6  14   1         28.23         14.48         1.39 o                         
   7  14   1         13.02         13.77         1.30 o                         
   8  14   1        273.35        246.72         5.12 o                         
   9  14   1        136.55        122.90         3.68 o                         
  10  14   1         85.10         76.97         3.50 o                         
  11  14   1         54.24         55.97         3.16 o                         
  12  14   1          0.16          3.30         1.68 o                         
  13  14   1        141.80        136.00         9.37 o                         
  14  14   1          0.00          8.95         7.35 o                         
 -14  15   1        219.55        217.32        14.67 o                         
 -13  15   1         68.20         77.21         5.81 o                         
 -12  15   1          5.09          2.91         2.02 o                         
 -11  15   1         40.56         44.76         3.44 o                         
 -10  15   1          0.75          1.19         1.62 o                         
  -9  15   1          0.98          0.26         1.59 o                         
  -8  15   1         74.57         68.55         3.32 o                         
  -7  15   1         60.06         62.71         3.10 o                         
  -6  15   1          1.48          7.82         1.47 o                         
  -5  15   1         10.58         16.18         1.77 o                         
  -4  15   1        285.02        282.36         4.86 o                         
  -3  15   1         45.83         47.76         2.37 o                         
  -2  15   1        492.17        514.39         7.16 o                         
  -1  15   1        132.36        136.44         4.11 o                         
   0  15   1         16.62         17.38         1.83 o                         
   1  15   1          7.98          9.84         1.39 o                         
   2  15   1         52.36         55.23         2.49 o                         
   3  15   1         82.31         74.91         2.73 o                         
   4  15   1        520.84        492.38         7.56 o                         
   5  15   1         25.10         33.94         2.14 o                         
   6  15   1         99.65         85.76         3.26 o                         
   7  15   1         77.72         78.99         3.25 o                         
   8  15   1          4.24          5.70         1.95 o                         
   9  15   1        136.24        147.90         4.95 o                         
  10  15   1         47.25         53.33         3.52 o                         
  11  15   1         78.98         78.35         4.35 o                         
  12  15   1         33.19         47.88         4.16 o                         
  13  15   1          0.28         -1.10         4.30 o                         
 -13  16   1          0.02          0.95         4.20 o                         
 -12  16   1          1.07          2.70         2.11 o                         
 -11  16   1         78.72         76.99         4.23 o                         
 -10  16   1        215.10        207.29         6.55 o                         
  -9  16   1        120.44        117.36         4.87 o                         
  -8  16   1         27.11         29.70         3.30 o                         
  -7  16   1         13.87         12.59         2.07 o                         
  -6  16   1          1.43          1.83         1.26 o                         
  -5  16   1         57.34         63.60         2.91 o                         
  -4  16   1         11.16         15.32         1.59 o                         
  -3  16   1        159.16        140.87         4.02 o                         
  -2  16   1         19.27         20.40         1.56 o                         
  -1  16   1          0.70          7.27         1.42 o                         
   0  16   1         50.55         45.69         2.68 o                         
   1  16   1         17.39         14.35         1.61 o                         
   2  16   1         47.25         51.33         2.33 o                         
   3  16   1        779.17        776.26        10.50 o                         
   4  16   1        200.05        187.82         4.89 o                         
   5  16   1         77.48         96.07         3.51 o                         
   6  16   1        146.55        125.75         4.24 o                         
   7  16   1        184.38        162.81         5.08 o                         
   8  16   1          4.94          8.90         1.71 o                         
   9  16   1          0.72          0.51         1.65 o                         
  10  16   1         27.46         30.12         2.84 o                         
  11  16   1        205.72        219.01         7.06 o                         
  12  16   1         58.90         62.36         5.63 o                         
  13  16   1        344.96        399.24        28.43 o                         
 -12  17   1         14.38         12.91         3.16 o                         
 -11  17   1         39.76         33.36         2.97 o                         
 -10  17   1          3.64         -0.21         1.71 o                         
  -9  17   1          0.40         -0.06         1.64 o                         
  -8  17   1        371.85        396.55         8.74 o                         
  -7  17   1         52.95         44.27         2.82 o                         
  -6  17   1        168.59        162.99         4.71 o                         
  -5  17   1          1.22          2.57         1.28 o                         
  -4  17   1         16.78         16.19         1.77 o                         
  -3  17   1         34.15         28.45         2.37 o                         
  -2  17   1          9.91          9.56         1.48 o                         
  -1  17   1         11.55          9.82         1.48 o                         
   0  17   1        226.59        224.75         6.94 o                         
   1  17   1          8.39          9.56         1.38 o                         
   2  17   1          0.38          2.53         1.23 o                         
   3  17   1          0.04          2.65         1.44 o                         
   4  17   1       1356.90       1330.21        13.20 o                         
   5  17   1        945.33        875.01        10.46 o                         
   6  17   1         29.64         20.69         2.20 o                         
   7  17   1        365.04        336.93         7.85 o                         
   8  17   1         25.35         27.28         2.55 o                         
   9  17   1          2.93          5.24         2.10 o                         
  10  17   1         85.92         71.61         4.19 o                         
  11  17   1         74.88         86.24         5.29 o                         
  12  17   1        255.46        248.26        15.48 o                         
 -12  18   1         23.79         23.79         7.72 o                         
 -11  18   1         19.38         20.23         2.92 o                         
 -10  18   1         49.46         50.00         3.57 o                         
  -9  18   1         33.69         30.98         2.87 o                         
  -8  18   1         18.52         16.90         2.35 o                         
  -7  18   1         12.60         14.44         2.00 o                         
  -6  18   1         62.42         65.59         3.19 o                         
  -5  18   1         16.87         15.83         1.82 o                         
  -4  18   1        161.83        176.48         4.86 o                         
  -3  18   1        102.63        105.20         3.91 o                         
  -2  18   1         99.64         84.99         3.35 o                         
  -1  18   1        234.13        220.33         5.22 o                         
   0  18   1        499.02        495.02         9.01 o                         
   1  18   1        814.44        780.21         9.73 o                         
   2  18   1        418.50        390.90         7.21 o                         
   3  18   1        170.23        153.48         4.64 o                         
   4  18   1         57.21         60.39         3.46 o                         
   5  18   1        542.31        523.24         9.10 o                         
   6  18   1          0.00          3.59         1.71 o                         
   7  18   1          1.91          1.05         2.14 o                         
   8  18   1         31.65         29.64         2.85 o                         
   9  18   1         45.25         39.37         3.34 o                         
  10  18   1         48.13         40.46         3.87 o                         
  11  18   1         10.96          5.80         4.58 o                         
  12  18   1        210.56        224.43        15.03 o                         
 -11  19   1         65.25         65.29         6.96 o                         
 -10  19   1         68.33         72.02         4.27 o                         
  -9  19   1         56.36         55.33         3.50 o                         
  -8  19   1          4.04          2.76         1.56 o                         
  -7  19   1        119.04        132.79         4.99 o                         
  -6  19   1          0.82          3.33         1.53 o                         
  -5  19   1         52.45         51.93         2.92 o                         
  -4  19   1          5.79          6.70         1.41 o                         
  -3  19   1         20.68         20.79         1.98 o                         
  -2  19   1         15.49         17.70         2.08 o                         
  -1  19   1          0.55          3.05         1.30 o                         
   0  19   1        163.16        152.16         4.60 o                         
   1  19   1        273.86        266.64         7.26 o                         
   2  19   1         60.03         56.50         3.27 o                         
   3  19   1         44.03         43.50         3.07 o                         
   4  19   1         23.95         22.19         2.37 o                         
   5  19   1         40.62         38.55         2.92 o                         
   6  19   1          8.74          7.18         1.81 o                         
   7  19   1        142.96        133.26         6.21 o                         
   8  19   1          1.30          2.69         1.79 o                         
   9  19   1          8.96         16.01         2.72 o                         
  10  19   1         50.85         72.12         6.21 o                         
  11  19   1          2.71          7.61         7.80 o                         
 -11  20   1         29.56         24.53         7.71 o                         
 -10  20   1          3.35          4.90         2.45 o                         
  -9  20   1         44.07         51.83         3.51 o                         
  -8  20   1         53.61         64.15         4.57 o                         
  -7  20   1        124.08        135.29         5.18 o                         
  -6  20   1         38.68         39.08         3.35 o                         
  -5  20   1         18.41         11.96         2.04 o                         
  -4  20   1         35.06         42.08         2.57 o                         
  -3  20   1        162.17        147.83         5.02 o                         
  -2  20   1         17.81         16.10         2.69 o                         
  -1  20   1         34.58         36.26         2.86 o                         
   0  20   1        365.15        343.31         7.93 o                         
   1  20   1        160.84        166.63         7.50 o                         
   2  20   1         37.56         35.73         2.81 o                         
   3  20   1        768.42        736.23        11.08 o                         
   4  20   1         12.88         15.08         2.62 o                         
   5  20   1          0.40         -1.21         1.58 o                         
   6  20   1         77.55         82.80         4.28 o                         
   7  20   1         58.02         67.99         4.02 o                         
   8  20   1         18.67         15.77         2.31 o                         
   9  20   1        197.00        210.10        10.08 o                         
  10  20   1        829.77        849.07        40.93 o                         
 -10  21   1          6.88         21.18         5.39 o                         
  -9  21   1         14.65         20.51         3.77 o                         
  -8  21   1         30.37         38.25         3.39 o                         
  -7  21   1         38.29         43.40         3.46 o                         
  -6  21   1         95.13         83.91         4.89 o                         
  -5  21   1         21.68         19.45         2.55 o                         
  -4  21   1          0.16          4.45         1.88 o                         
  -3  21   1        168.99        158.19         5.38 o                         
  -2  21   1         12.13         15.78         2.32 o                         
  -1  21   1         66.44         62.47         3.63 o                         
   0  21   1          1.15          2.77         1.59 o                         
   1  21   1         36.93         36.65         2.95 o                         
   2  21   1          0.66          1.26         1.54 o                         
   3  21   1        108.93        128.10         5.16 o                         
   4  21   1        171.80        172.33         5.97 o                         
   5  21   1        265.26        256.85         7.01 o                         
   6  21   1         15.34         14.09         2.42 o                         
   7  21   1         46.53         45.74         3.51 o                         
   8  21   1          0.01          6.07         3.15 o                         
   9  21   1         71.85         84.84        13.09 o                         
  -9  22   1          1.99          0.47         3.34 o                         
  -8  22   1         92.95         93.42         9.65 o                         
  -7  22   1         23.82         19.09         2.74 o                         
  -6  22   1         23.88         34.73         3.46 o                         
  -5  22   1         16.70         11.29         2.30 o                         
  -4  22   1         18.99         18.21         2.70 o                         
  -3  22   1         12.97         13.28         2.10 o                         
  -2  22   1         22.23         23.71         3.51 o                         
  -1  22   1         19.03         23.68         2.46 o                         
   0  22   1        337.79        330.25         7.87 o                         
   1  22   1          0.69          2.32         1.64 o                         
   2  22   1         38.25         29.72         3.30 o                         
   3  22   1        501.23        500.64         9.71 o                         
   4  22   1          3.56          7.05         2.03 o                         
   5  22   1        158.12        168.60         5.88 o                         
   6  22   1         83.19         72.24         4.61 o                         
   7  22   1         48.94         53.79         7.74 o                         
   8  22   1         14.92         14.57         6.77 o                         
  -8  23   1        356.80        357.27        26.58 o                         
  -7  23   1         19.17         20.39         4.01 o                         
  -6  23   1         52.03         62.62         4.72 o                         
  -5  23   1         91.83        102.98         5.20 o                         
  -4  23   1         65.95         70.00         4.25 o                         
  -3  23   1         18.14         16.54         2.98 o                         
  -2  23   1         13.88         18.46         2.92 o                         
  -1  23   1         39.90         36.60         3.21 o                         
   0  23   1         24.13         20.77         2.54 o                         
   1  23   1         24.37         24.34         2.69 o                         
   2  23   1          2.90          6.78         2.08 o                         
   3  23   1        791.70        809.05        13.54 o                         
   4  23   1         70.68         84.39         4.66 o                         
   5  23   1         10.89         15.93         3.91 o                         
   6  23   1         11.10          6.83         4.23 o                         
   7  23   1        342.47        376.92        26.55 o                         
  -6  24   1          0.02          4.48         4.29 o                         
  -5  24   1        171.80        177.19        13.32 o                         
  -4  24   1         31.87         29.13         5.13 o                         
  -3  24   1         13.11          9.50         4.62 o                         
  -2  24   1        153.16        157.86         9.08 o                         
  -1  24   1         35.04         38.26         3.61 o                         
   0  24   1          9.66         10.94         2.20 o                         
   1  24   1          0.67          1.53         2.41 o                         
   2  24   1         24.61         23.91         3.88 o                         
   3  24   1        208.81        213.06        10.18 o                         
   4  24   1        172.87        157.51         8.86 o                         
   5  24   1        555.95        566.25        29.55 o                         
   6  24   1         12.88         10.96         6.59 o                         
  -2  25   1         60.62         62.57        16.28 o                         
  -1  25   1        125.93        112.18        15.06 o                         
   0  25   1         18.04         20.68         7.67 o                         
   1  25   1          2.17         -6.21         6.21 o                         
   2  25   1        156.08        161.05        20.97 o                         
   3  25   1         95.29         84.79        13.43 o                         
 -17   0   2        110.61        132.03        15.74 o                         
 -16   0   2         53.01         42.17         5.40 o                         
 -15   0   2         26.14         34.40         3.46 o                         
 -14   0   2        693.43        660.51        12.13 o                         
 -13   0   2        157.13        138.58         5.41 o                         
 -12   0   2         82.41         75.01         5.76 o                         
 -11   0   2         18.21         18.11         2.12 o                         
 -10   0   2          0.01          1.96         1.49 o                         
  -9   0   2        108.57        104.02         3.79 o                         
  -8   0   2        278.94        282.65         5.73 o                         
  -7   0   2         13.84         17.31         1.72 o                         
  -6   0   2        718.83        788.30         6.80 o                         
  -5   0   2        313.49        361.39         4.68 o                         
  -4   0   2       1367.17       1418.42         7.93 o                         
  -3   0   2         22.26         27.65         0.83 o                         
  -2   0   2        293.27        360.13         2.48 o                         
  -1   0   2       2536.70       2502.34        13.14 o                         
   0   0   2       6872.33       6741.01        25.76 o                         
   1   0   2       6640.86       6578.51        40.61 o                         
   2   0   2       3084.91       3006.29        14.68 o                         
   3   0   2       7451.62       7645.21        48.84 o                         
   4   0   2         68.34         47.32         1.27 o                         
   5   0   2        705.17        781.44         5.42 o                         
   6   0   2        312.71        306.33         3.71 o                         
   7   0   2         63.93         71.59         2.07 o                         
   8   0   2        624.34        631.22         6.95 o                         
   9   0   2          2.36          2.86         1.34 o                         
  10   0   2        126.08        125.57         4.77 o                         
  11   0   2        639.16        667.14        17.68 o                         
  12   0   2       1113.22       1053.21        24.12 o                         
  13   0   2        530.06        536.91        17.66 o                         
  14   0   2        378.95        386.06        13.58 o                         
  15   0   2         41.33         29.75         6.48 o                         
 -17   1   2          4.43         12.09         4.53 o                         
 -16   1   2         22.12         15.44         2.26 o                         
 -15   1   2        120.50        114.68         4.04 o                         
 -14   1   2          8.34          8.97         1.55 o                         
 -13   1   2          0.08          0.97         1.11 o                         
 -12   1   2          4.74          5.35         1.17 o                         
 -11   1   2         43.86         33.97         1.86 o                         
 -10   1   2        378.43        371.03         5.28 o                         
  -9   1   2        355.24        423.52         5.61 o                         
  -8   1   2        130.54        114.12         2.42 o                         
  -7   1   2         10.14         11.70         0.95 o                         
  -6   1   2        677.00        695.68         4.37 o                         
  -5   1   2          2.59          2.51         0.43 o                         
  -4   1   2       1381.40       1329.54         6.86 o                         
  -3   1   2       4611.53       4735.89        11.94 o                         
  -2   1   2        605.11        621.83         3.00 o                         
  -1   1   2       3581.22       3562.49         9.17 o                         
   0   1   2         43.39         40.59         0.59 o                         
   1   1   2       1811.80       1725.97         6.51 o                         
   2   1   2       2571.18       2662.83         7.38 o                         
   3   1   2        568.17        543.02         3.16 o                         
   4   1   2        737.63        755.70         4.91 o                         
   5   1   2          1.19          5.91         0.59 o                         
   6   1   2       1613.39       1691.19         6.21 o                         
   7   1   2         35.04         44.18         1.34 o                         
   8   1   2         98.39         88.84         2.04 o                         
   9   1   2        918.73        922.17         7.66 o                         
  10   1   2         58.74         57.83         2.12 o                         
  11   1   2          5.34          6.73         2.03 o                         
  12   1   2          4.32         15.35         3.05 o                         
  13   1   2        175.93        188.58         7.01 o                         
  14   1   2         12.17         18.16         2.81 o                         
  15   1   2          0.03          1.26         2.55 o                         
 -17   2   2         35.06         32.80         6.06 o                         
 -16   2   2         21.07         20.30         2.33 o                         
 -15   2   2         15.39         10.99         1.66 o                         
 -14   2   2         52.06         55.40         2.75 o                         
 -13   2   2          1.95          2.71         1.21 o                         
 -12   2   2          1.88          2.78         1.17 o                         
 -11   2   2        295.99        306.08         5.51 o                         
 -10   2   2         37.93         45.39         1.59 o                         
  -9   2   2         48.83         43.88         1.62 o                         
  -8   2   2        390.81        402.15         4.26 o                         
  -7   2   2        412.88        382.61         3.42 o                         
  -6   2   2        287.91        281.28         2.52 o                         
  -5   2   2        198.45        230.67         2.13 o                         
  -4   2   2       1245.67       1310.83         6.76 o                         
  -3   2   2       3706.72       3671.22        12.02 o                         
  -2   2   2          3.66          4.62         0.36 o                         
  -1   2   2       1837.37       1882.66         6.35 o                         
   0   2   2         44.63         42.94         0.63 o                         
   1   2   2       1695.52       1691.00         5.26 o                         
   2   2   2        185.69        179.31         1.56 o                         
   3   2   2         11.74          9.95         0.59 o                         
   4   2   2        527.65        469.98         3.21 o                         
   5   2   2         31.77         23.09         0.75 o                         
   6   2   2        178.76        160.31         2.10 o                         
   7   2   2        224.62        184.68         2.81 o                         
   8   2   2        138.74        142.73         2.69 o                         
   9   2   2        113.31        116.04         2.77 o                         
  10   2   2         80.84         90.92         3.04 o                         
  11   2   2        201.48        191.19         4.83 o                         
  12   2   2        819.25        820.04        12.66 o                         
  13   2   2        935.99        927.09        14.12 o                         
  14   2   2          0.50          5.69         2.42 o                         
  15   2   2         50.87         54.82         5.21 o                         
 -17   3   2         99.57         89.89         9.58 o                         
 -16   3   2          0.00          1.24         1.74 o                         
 -15   3   2         23.29         22.35         2.31 o                         
 -14   3   2        128.08        127.27         5.25 o                         
 -13   3   2         31.65         31.83         2.18 o                         
 -12   3   2        345.66        338.55         6.12 o                         
 -11   3   2         46.06         41.94         2.19 o                         
 -10   3   2          0.74          2.40         0.80 o                         
  -9   3   2        194.99        166.32         2.80 o                         
  -8   3   2        216.14        224.96         3.02 o                         
  -7   3   2        229.54        212.13         2.32 o                         
  -6   3   2          0.08          0.97         0.38 o                         
  -5   3   2       1287.15       1310.64         7.45 o                         
  -4   3   2       2223.30       2281.26         9.84 o                         
  -3   3   2       5214.58       5466.65        16.73 o                         
  -2   3   2      15831.93      15168.46        38.88 o                         
  -1   3   2        302.35        275.64         1.81 o                         
   0   3   2        939.56        999.82         3.50 o                         
   1   3   2        131.22        137.74         1.08 o                         
   2   3   2        188.71        214.46         1.56 o                         
   3   3   2         10.90         18.23         0.66 o                         
   4   3   2          6.07          5.76         0.55 o                         
   5   3   2        642.12        630.58         4.11 o                         
   6   3   2         91.88         93.86         1.61 o                         
   7   3   2          2.58          4.81         0.61 o                         
   8   3   2         84.20         89.49         2.08 o                         
   9   3   2        182.30        180.22         3.17 o                         
  10   3   2        550.55        515.81         6.68 o                         
  11   3   2          4.92          5.12         1.32 o                         
  12   3   2         32.30         45.73         3.12 o                         
  13   3   2        173.35        170.33         6.22 o                         
  14   3   2        215.21        224.88         7.89 o                         
  15   3   2        312.55        322.63        12.96 o                         
 -17   4   2          0.01          4.11         5.77 o                         
 -16   4   2        126.49        125.03         5.35 o                         
 -15   4   2          2.83          3.43         1.61 o                         
 -14   4   2         20.70         24.74         2.27 o                         
 -13   4   2        103.86        110.42         3.74 o                         
 -12   4   2         21.26         19.23         1.74 o                         
 -11   4   2        178.57        168.72         4.16 o                         
 -10   4   2         18.99         20.67         1.89 o                         
  -9   4   2        664.91        694.30         5.91 o                         
  -8   4   2        260.37        250.72         3.31 o                         
  -7   4   2        110.49        138.42         2.52 o                         
  -6   4   2         89.22         87.66         1.51 o                         
  -5   4   2       1210.73       1261.25         5.75 o                         
  -4   4   2         79.26         82.73         1.37 o                         
  -3   4   2       1493.59       1425.07         5.85 o                         
  -2   4   2          4.71         13.15         0.52 o                         
  -1   4   2        568.31        587.01         2.66 o                         
   0   4   2       3378.35       3239.91         9.42 o                         
   1   4   2        214.20        233.06         1.57 o                         
   2   4   2        713.77        778.83         3.23 o                         
   3   4   2       1353.90       1416.24         5.44 o                         
   4   4   2        910.41       1069.50         5.15 o                         
   5   4   2        572.72        576.29         4.02 o                         
   6   4   2        511.71        565.45         4.45 o                         
   7   4   2         28.27         25.92         1.04 o                         
   8   4   2         25.74         25.54         1.24 o                         
   9   4   2        345.20        370.70         4.76 o                         
  10   4   2        634.49        658.60         7.76 o                         
  11   4   2         79.70         72.30         3.01 o                         
  12   4   2          7.41          6.98         1.74 o                         
  13   4   2        126.59        124.66         5.36 o                         
  14   4   2         10.61         10.33         2.30 o                         
  15   4   2        115.26        126.63         9.62 o                         
 -17   5   2         54.94         64.81        12.05 o                         
 -16   5   2         52.32         51.60         3.61 o                         
 -15   5   2         70.37         71.48         3.71 o                         
 -14   5   2         19.01         18.73         2.30 o                         
 -13   5   2          0.06         -0.79         1.27 o                         
 -12   5   2        313.01        319.03         5.71 o                         
 -11   5   2         23.08         21.00         1.63 o                         
 -10   5   2        104.51         92.72         2.59 o                         
  -9   5   2         41.83         53.93         1.74 o                         
  -8   5   2        180.28        159.65         2.83 o                         
  -7   5   2        188.12        171.14         2.90 o                         
  -6   5   2        193.53        197.95         2.31 o                         
  -5   5   2        766.18        747.04         4.26 o                         
  -4   5   2        285.66        267.39         2.56 o                         
  -3   5   2        688.65        740.71         4.66 o                         
  -2   5   2        321.89        340.19         2.30 o                         
  -1   5   2        602.25        613.33         2.74 o                         
   0   5   2          6.41          7.75         0.39 o                         
   1   5   2       1025.51       1011.69         3.41 o                         
   2   5   2       1383.00       1386.91         6.81 o                         
   3   5   2        818.85        854.51         4.42 o                         
   4   5   2       2667.24       2781.43         9.13 o                         
   5   5   2        311.17        332.91         3.25 o                         
   6   5   2         17.99         17.90         0.92 o                         
   7   5   2        189.52        177.17         2.88 o                         
   8   5   2         78.88         66.07         2.18 o                         
   9   5   2         16.75         16.34         1.31 o                         
  10   5   2       1393.50       1377.08        11.35 o                         
  11   5   2          4.58          8.90         1.49 o                         
  12   5   2          7.99          8.21         1.50 o                         
  13   5   2         16.91         17.59         2.48 o                         
  14   5   2          1.26          2.06         2.11 o                         
  15   5   2        299.04        295.93        20.26 o                         
 -17   6   2          9.48          6.04         4.94 o                         
 -16   6   2          6.69          2.88         1.99 o                         
 -15   6   2        131.75        125.55         5.19 o                         
 -14   6   2         83.66         83.06         3.78 o                         
 -13   6   2          0.01          0.93         1.27 o                         
 -12   6   2         15.54         16.10         1.60 o                         
 -11   6   2        563.43        563.57         6.61 o                         
 -10   6   2        705.42        704.56         7.07 o                         
  -9   6   2        682.30        684.86         6.18 o                         
  -8   6   2        138.41        149.26         3.02 o                         
  -7   6   2        114.05        107.32         2.34 o                         
  -6   6   2         65.37         52.01         1.32 o                         
  -5   6   2       5155.46       5396.06        15.78 o                         
  -4   6   2       1856.47       1958.60         8.38 o                         
  -3   6   2        231.01        222.33         2.37 o                         
  -2   6   2        220.13        221.65         2.27 o                         
  -1   6   2        102.66        127.98         1.33 o                         
   0   6   2         68.79         74.04         1.07 o                         
   1   6   2        335.72        328.34         2.10 o                         
   2   6   2        159.98        168.44         1.72 o                         
   3   6   2       1239.56       1274.78         5.34 o                         
   4   6   2        320.80        386.63         3.44 o                         
   5   6   2        231.36        245.19         2.93 o                         
   6   6   2        205.33        258.76         3.07 o                         
   7   6   2        144.15        145.44         2.58 o                         
   8   6   2        708.45        679.91         6.81 o                         
   9   6   2          1.62          3.47         1.01 o                         
  10   6   2        122.13         97.24         3.22 o                         
  11   6   2         73.83         68.82         3.04 o                         
  12   6   2         77.08         74.28         3.26 o                         
  13   6   2          0.35          0.36         2.01 o                         
  14   6   2         11.75         11.51         2.21 o                         
  15   6   2        112.07        111.55        10.95 o                         
 -17   7   2          7.05         12.60         6.63 o                         
 -16   7   2         80.35         81.98         6.36 o                         
 -15   7   2         28.26         35.80         3.46 o                         
 -14   7   2          1.18          3.94         2.04 o                         
 -13   7   2         20.66         24.34         2.32 o                         
 -12   7   2         12.88         17.04         1.89 o                         
 -11   7   2        724.23        717.31         8.16 o                         
 -10   7   2        111.06        110.37         3.39 o                         
  -9   7   2        686.78        660.74         6.68 o                         
  -8   7   2        335.28        327.72         4.69 o                         
  -7   7   2         81.34         80.32         1.96 o                         
  -6   7   2         55.13         66.53         1.51 o                         
  -5   7   2        506.40        492.43         3.96 o                         
  -4   7   2       1107.85       1162.98         8.46 o                         
  -3   7   2       6601.49       6932.78        29.66 o                         
  -2   7   2        227.79        263.48         2.39 o                         
  -1   7   2          8.12          2.03         0.36 o                         
   0   7   2         28.72         31.92         0.77 o                         
   1   7   2         50.98         55.57         1.07 o                         
   2   7   2         15.25         13.88         0.68 o                         
   3   7   2        913.87        849.19         4.65 o                         
   4   7   2        121.56        126.98         2.36 o                         
   5   7   2        119.44         99.96         2.42 o                         
   6   7   2         48.97         56.76         1.91 o                         
   7   7   2        122.46        111.69         1.89 o                         
   8   7   2        188.72        214.88         3.96 o                         
   9   7   2       2296.14       2144.48        12.91 o                         
  10   7   2        299.10        303.43         5.57 o                         
  11   7   2        122.21        126.89         4.09 o                         
  12   7   2         67.97         77.92         3.35 o                         
  13   7   2         83.65        102.11         4.92 o                         
  14   7   2         37.41         44.88         3.67 o                         
  15   7   2          5.13          4.57         6.39 o                         
 -16   8   2         34.15         34.28         5.84 o                         
 -15   8   2        246.34        244.85         8.48 o                         
 -14   8   2          4.29          5.66         2.18 o                         
 -13   8   2         54.33         60.90         4.36 o                         
 -12   8   2         63.37         68.96         3.40 o                         
 -11   8   2        439.55        433.92         6.78 o                         
 -10   8   2        163.47        166.17         3.62 o                         
  -9   8   2        101.89        110.70         2.85 o                         
  -8   8   2        363.05        340.17         4.48 o                         
  -7   8   2         20.01         25.76         1.78 o                         
  -6   8   2         29.19         15.78         0.91 o                         
  -5   8   2         10.29         22.84         1.10 o                         
  -4   8   2        172.96        228.73         3.19 o                         
  -3   8   2       1225.61       1284.07         6.27 o                         
  -2   8   2        469.93        543.45         3.72 o                         
  -1   8   2         53.39         59.46         1.25 o                         
   0   8   2        547.74        540.40         3.06 o                         
   1   8   2         49.31         56.39         1.15 o                         
   2   8   2        765.69        776.89         4.60 o                         
   3   8   2        305.04        318.37         3.40 o                         
   4   8   2        853.20        955.19         6.25 o                         
   5   8   2        152.12        129.91         2.37 o                         
   6   8   2         35.72         36.56         1.67 o                         
   7   8   2         56.70         47.82         1.91 o                         
   8   8   2          0.07          2.04         0.93 o                         
   9   8   2          8.83          9.23         1.30 o                         
  10   8   2        437.89        438.25         6.78 o                         
  11   8   2        284.50        261.67         5.85 o                         
  12   8   2         43.29         44.53         2.68 o                         
  13   8   2          6.11          4.33         1.81 o                         
  14   8   2         65.26         75.08         7.52 o                         
  15   8   2          3.85          1.75         4.25 o                         
 -16   9   2        192.87        215.41        11.89 o                         
 -15   9   2         27.39         25.46         3.67 o                         
 -14   9   2          0.27          1.67         2.01 o                         
 -13   9   2         56.49         58.10         4.13 o                         
 -12   9   2         43.88         44.06         3.02 o                         
 -11   9   2         26.85         26.81         2.25 o                         
 -10   9   2        813.31        777.67         8.49 o                         
  -9   9   2       1082.44       1066.73         9.02 o                         
  -8   9   2       2164.90       2168.16        12.21 o                         
  -7   9   2        283.73        266.78         3.58 o                         
  -6   9   2       2697.59       2769.01        11.87 o                         
  -5   9   2       1649.91       1618.37         8.63 o                         
  -4   9   2        110.87        109.61         2.50 o                         
  -3   9   2       1139.54       1228.24         6.64 o                         
  -2   9   2        611.36        623.20         3.96 o                         
  -1   9   2         79.18         93.53         1.63 o                         
   0   9   2        611.55        608.90         3.56 o                         
   1   9   2          6.63          7.97         0.64 o                         
   2   9   2       1698.65       1755.22         7.83 o                         
   3   9   2          9.15         17.10         0.80 o                         
   4   9   2        489.97        541.95         5.19 o                         
   5   9   2        303.52        265.98         3.55 o                         
   6   9   2        117.43        107.32         2.82 o                         
   7   9   2         17.50         12.23         1.26 o                         
   8   9   2         32.67         27.91         1.67 o                         
   9   9   2         21.34         11.48         1.44 o                         
  10   9   2         34.53         36.20         2.23 o                         
  11   9   2         61.34         70.96         3.17 o                         
  12   9   2         39.50         42.25         2.77 o                         
  13   9   2         96.71         99.65         4.51 o                         
  14   9   2         12.67         10.11         3.49 o                         
 -16  10   2        213.55        206.47        14.37 o                         
 -15  10   2         63.85         73.86         5.04 o                         
 -14  10   2        100.09         93.24         5.35 o                         
 -13  10   2         41.36         36.82         4.07 o                         
 -12  10   2         37.89         39.78         2.92 o                         
 -11  10   2         28.49         26.88         2.07 o                         
 -10  10   2        125.41        124.63         3.90 o                         
  -9  10   2       1960.04       1901.90        13.50 o                         
  -8  10   2         67.53         76.69         3.06 o                         
  -7  10   2         22.37         26.48         1.22 o                         
  -6  10   2          5.99          8.11         1.10 o                         
  -5  10   2        605.64        570.92         5.92 o                         
  -4  10   2        113.78        105.71         2.27 o                         
  -3  10   2        464.04        474.49         4.30 o                         
  -2  10   2         35.24         31.59         1.04 o                         
  -1  10   2         47.64         48.27         1.33 o                         
   0  10   2        239.98        254.92         2.55 o                         
   1  10   2         11.73         17.67         0.90 o                         
   2  10   2        109.22        104.90         2.04 o                         
   3  10   2       1188.49       1248.03         9.23 o                         
   4  10   2          1.82          1.34         0.75 o                         
   5  10   2        134.60        130.08         3.35 o                         
   6  10   2        194.45        184.26         3.11 o                         
   7  10   2        105.18        109.72         3.03 o                         
   8  10   2          3.46          1.46         1.03 o                         
   9  10   2         32.40         36.82         2.18 o                         
  10  10   2         10.27         14.51         1.60 o                         
  11  10   2        145.76        143.51         4.39 o                         
  12  10   2          0.14          1.50         1.58 o                         
  13  10   2          3.02          0.07         1.80 o                         
  14  10   2          2.78          6.89         3.40 o                         
 -16  11   2          0.79          0.90         6.05 o                         
 -15  11   2         20.29         14.25         2.94 o                         
 -14  11   2         37.76         38.39         3.82 o                         
 -13  11   2          4.94          4.91         1.99 o                         
 -12  11   2         87.96         87.01         4.60 o                         
 -11  11   2         61.10         62.57         3.03 o                         
 -10  11   2        167.20        165.09         4.87 o                         
  -9  11   2        201.88        213.39         5.37 o                         
  -8  11   2        204.31        223.54         4.80 o                         
  -7  11   2          8.20          9.30         0.90 o                         
  -6  11   2        103.07         89.00         2.37 o                         
  -5  11   2        593.16        570.40         6.23 o                         
  -4  11   2         59.19         63.37         2.00 o                         
  -3  11   2        386.12        410.47         4.33 o                         
  -2  11   2        617.74        636.33         4.70 o                         
  -1  11   2        165.11        162.62         3.57 o                         
   0  11   2        429.55        402.78         3.52 o                         
   1  11   2          0.91          2.78         0.54 o                         
   2  11   2        240.49        259.95         3.51 o                         
   3  11   2         69.34         68.09         1.72 o                         
   4  11   2         65.63         65.39         1.92 o                         
   5  11   2        368.76        355.67         5.22 o                         
   6  11   2        113.28        106.51         3.06 o                         
   7  11   2          7.29          4.66         0.99 o                         
   8  11   2          1.96          1.64         0.99 o                         
   9  11   2         20.12         20.06         1.70 o                         
  10  11   2          0.00         -0.44         1.26 o                         
  11  11   2        130.41        143.13         4.43 o                         
  12  11   2         92.86         79.15         3.72 o                         
  13  11   2         24.16         17.22         2.24 o                         
  14  11   2        333.00        313.46        19.83 o                         
 -15  12   2        203.45        204.68        14.72 o                         
 -14  12   2         33.71         29.23         3.39 o                         
 -13  12   2         72.05         68.53         4.35 o                         
 -12  12   2          5.86          6.75         2.47 o                         
 -11  12   2        770.70        724.44         9.95 o                         
 -10  12   2          2.11          3.53         1.56 o                         
  -9  12   2         32.07         31.18         2.14 o                         
  -8  12   2        584.31        589.57         7.46 o                         
  -7  12   2        184.19        188.82         3.98 o                         
  -6  12   2        238.90        219.00         4.12 o                         
  -5  12   2        733.98        720.73         7.30 o                         
  -4  12   2         92.40        102.01         2.39 o                         
  -3  12   2          4.99          6.20         0.62 o                         
  -2  12   2         31.11         28.10         1.09 o                         
  -1  12   2         11.69         13.05         0.81 o                         
   0  12   2         81.53         87.53         2.50 o                         
   1  12   2        213.81        216.07         3.22 o                         
   2  12   2        396.28        360.82         4.25 o                         
   3  12   2         39.55         38.47         1.40 o                         
   4  12   2         24.09         22.99         1.34 o                         
   5  12   2        112.53        115.16         3.10 o                         
   6  12   2          0.02          1.28         1.00 o                         
   7  12   2         82.38         82.61         2.90 o                         
   8  12   2         11.25          9.36         1.26 o                         
   9  12   2          0.78          1.14         1.26 o                         
  10  12   2          0.33          1.01         1.27 o                         
  11  12   2         57.25         54.84         2.94 o                         
  12  12   2        112.88        107.94         4.35 o                         
  13  12   2         77.35         94.92         6.75 o                         
  14  12   2          2.11         -1.14         3.60 o                         
 -15  13   2          4.37          2.53         3.90 o                         
 -14  13   2         72.41         66.29         4.86 o                         
 -13  13   2         35.45         39.12         3.36 o                         
 -12  13   2         52.63         43.85         5.22 o                         
 -11  13   2        247.11        250.28         6.55 o                         
 -10  13   2        347.47        332.74         6.68 o                         
  -9  13   2        129.69        140.86         4.30 o                         
  -8  13   2        271.61        271.29         5.25 o                         
  -7  13   2         41.45         35.77         1.93 o                         
  -6  13   2        513.72        518.57         6.54 o                         
  -5  13   2        542.82        521.69         6.48 o                         
  -4  13   2        137.22        136.88         2.79 o                         
  -3  13   2        517.41        508.66         4.44 o                         
  -2  13   2        134.45        130.49         2.30 o                         
  -1  13   2         93.89         99.83         2.20 o                         
   0  13   2        105.22         97.93         3.37 o                         
   1  13   2        162.28        175.00         2.87 o                         
   2  13   2        288.51        270.78         3.92 o                         
   3  13   2         19.15         19.90         1.15 o                         
   4  13   2        934.46        899.05         7.51 o                         
   5  13   2        234.04        208.10         3.92 o                         
   6  13   2          1.32          2.05         1.01 o                         
   7  13   2         23.49         24.22         1.74 o                         
   8  13   2         15.41         15.87         1.58 o                         
   9  13   2        163.97        157.10         4.67 o                         
  10  13   2          0.71         -0.38         1.40 o                         
  11  13   2          9.22         12.85         1.97 o                         
  12  13   2          3.68          3.11         1.69 o                         
  13  13   2         31.81         28.56         3.97 o                         
 -14  14   2         13.04         19.63         4.07 o                         
 -13  14   2        113.02        126.67         6.87 o                         
 -12  14   2        188.35        205.38         7.23 o                         
 -11  14   2        526.25        506.27        10.19 o                         
 -10  14   2         24.05         23.32         2.18 o                         
  -9  14   2        131.96        143.03         4.46 o                         
  -8  14   2          1.80          3.16         1.29 o                         
  -7  14   2         36.10         34.17         2.15 o                         
  -6  14   2          3.53          3.73         1.09 o                         
  -5  14   2       1157.82       1144.63         9.58 o                         
  -4  14   2        668.98        629.28         7.01 o                         
  -3  14   2        974.94        928.78         8.70 o                         
  -2  14   2        334.10        327.36         5.37 o                         
  -1  14   2        701.71        704.22         7.63 o                         
   0  14   2          5.38          8.39         1.18 o                         
   1  14   2        176.17        159.47         3.59 o                         
   2  14   2        482.96        472.20         4.90 o                         
   3  14   2        291.72        296.60         4.85 o                         
   4  14   2       1373.14       1317.25        10.07 o                         
   5  14   2          1.32          6.69         1.24 o                         
   6  14   2          2.32          0.81         0.98 o                         
   7  14   2         91.99         97.48         3.12 o                         
   8  14   2         66.44         67.46         3.05 o                         
   9  14   2         25.07         26.88         2.15 o                         
  10  14   2        225.11        255.73         6.21 o                         
  11  14   2          4.98          6.03         1.99 o                         
  12  14   2          2.33          4.70         2.45 o                         
  13  14   2         15.82         10.50        10.39 o                         
 -14  15   2        151.94        119.61        20.17 o                         
 -13  15   2         12.49         14.08         2.46 o                         
 -12  15   2          7.40         10.99         2.38 o                         
 -11  15   2        633.52        602.27        11.35 o                         
 -10  15   2         52.90         55.72         3.10 o                         
  -9  15   2         15.50         15.27         1.84 o                         
  -8  15   2          2.22          4.96         1.46 o                         
  -7  15   2          1.85          2.04         1.44 o                         
  -6  15   2        351.27        335.84         5.48 o                         
  -5  15   2         18.76         18.53         1.90 o                         
  -4  15   2        250.34        230.09         4.45 o                         
  -3  15   2       2489.06       2451.83        14.91 o                         
  -2  15   2        269.47        228.91         4.70 o                         
  -1  15   2          7.58         10.30         1.29 o                         
   0  15   2          0.88          4.29         1.12 o                         
   1  15   2        550.86        572.88         6.93 o                         
   2  15   2        232.92        224.10         4.33 o                         
   3  15   2        138.16        139.87         4.45 o                         
   4  15   2        198.99        197.81         4.79 o                         
   5  15   2        459.57        448.58         7.26 o                         
   6  15   2          7.85         11.02         1.42 o                         
   7  15   2        128.27        110.67         3.89 o                         
   8  15   2         21.31         28.06         2.36 o                         
   9  15   2         33.91         35.23         3.74 o                         
  10  15   2         51.96         54.50         4.29 o                         
  11  15   2          9.76          7.14         2.27 o                         
  12  15   2          5.93          6.42         3.09 o                         
 -13  16   2         23.96         16.46         3.44 o                         
 -12  16   2        249.88        260.02         8.79 o                         
 -11  16   2         48.76         56.90         3.85 o                         
 -10  16   2         18.71         16.85         2.22 o                         
  -9  16   2        118.97        119.57         4.36 o                         
  -8  16   2         15.35         15.01         1.99 o                         
  -7  16   2         19.59         20.33         2.07 o                         
  -6  16   2          2.95          3.92         1.10 o                         
  -5  16   2        181.07        150.40         3.80 o                         
  -4  16   2        173.64        192.26         4.35 o                         
  -3  16   2        932.72        934.02         9.41 o                         
  -2  16   2       1034.60       1021.46         9.71 o                         
  -1  16   2        114.70        118.18         3.44 o                         
   0  16   2        309.73        307.91         6.22 o                         
   1  16   2         57.95         56.50         2.37 o                         
   2  16   2          0.41          1.83         1.06 o                         
   3  16   2          7.07          4.36         1.81 o                         
   4  16   2         16.02         17.14         1.66 o                         
   5  16   2         50.10         53.35         2.80 o                         
   6  16   2        180.85        217.46         5.65 o                         
   7  16   2        245.23        238.66         5.74 o                         
   8  16   2        163.08        161.70         5.69 o                         
   9  16   2          5.28          8.28         2.93 o                         
  10  16   2         19.91         12.18         2.18 o                         
  11  16   2         15.02          8.66         2.78 o                         
  12  16   2         19.16         27.90         8.35 o                         
 -13  17   2          0.00          3.92         9.56 o                         
 -12  17   2          9.50          7.01         5.45 o                         
 -11  17   2        234.94        234.07         7.45 o                         
 -10  17   2          0.73         -0.27         1.54 o                         
  -9  17   2        374.60        422.14         8.17 o                         
  -8  17   2         25.89         23.39         2.12 o                         
  -7  17   2         71.83         79.98         3.52 o                         
  -6  17   2         23.63         24.87         2.59 o                         
  -5  17   2        202.80        199.68         4.51 o                         
  -4  17   2        209.45        230.65         4.75 o                         
  -3  17   2        368.60        340.61         5.70 o                         
  -2  17   2        828.17        846.04         8.77 o                         
  -1  17   2        163.35        145.26         4.17 o                         
   0  17   2         21.15         24.90         2.27 o                         
   1  17   2         89.93         84.44         4.01 o                         
   2  17   2         60.78         62.46         3.16 o                         
   3  17   2         62.25         52.76         3.13 o                         
   4  17   2        195.82        181.99         4.50 o                         
   5  17   2        272.04        271.81         5.77 o                         
   6  17   2          0.03          2.58         1.70 o                         
   7  17   2          0.00          5.40         2.07 o                         
   8  17   2         30.25         29.43         2.97 o                         
   9  17   2          2.16          1.36         1.89 o                         
  10  17   2          5.01          6.60         2.55 o                         
  11  17   2        166.75        184.84        13.33 o                         
 -12  18   2          0.00         -2.48         3.20 o                         
 -11  18   2         33.85         40.53         3.40 o                         
 -10  18   2        138.84        145.25         5.55 o                         
  -9  18   2          0.46          4.74         1.65 o                         
  -8  18   2         27.19         27.22         2.33 o                         
  -7  18   2        388.16        412.32         7.94 o                         
  -6  18   2         20.43         21.36         2.26 o                         
  -5  18   2          2.19          4.61         1.32 o                         
  -4  18   2         11.04          8.28         1.25 o                         
  -3  18   2         12.32         12.91         1.85 o                         
  -2  18   2        559.53        539.27         7.85 o                         
  -1  18   2        459.32        434.09         8.68 o                         
   0  18   2        288.66        284.74         6.55 o                         
   1  18   2        263.99        256.17         6.99 o                         
   2  18   2        170.37        173.07         5.37 o                         
   3  18   2       1395.45       1380.56        15.08 o                         
   4  18   2        701.89        692.91         8.89 o                         
   5  18   2         80.80         84.62         3.38 o                         
   6  18   2         44.25         45.93         2.98 o                         
   7  18   2        242.67        257.53         7.87 o                         
   8  18   2        336.45        375.64        10.62 o                         
   9  18   2        148.61        151.56         7.03 o                         
  10  18   2         95.25        111.91         8.44 o                         
  11  18   2          6.39          2.62         5.64 o                         
 -12  19   2          5.97          3.00         5.27 o                         
 -11  19   2         48.60         57.33         8.10 o                         
 -10  19   2        391.34        410.47         9.97 o                         
  -9  19   2         62.54         69.43         3.93 o                         
  -8  19   2         13.46         12.10         2.10 o                         
  -7  19   2          2.73          5.24         1.80 o                         
  -6  19   2          4.94          7.31         2.29 o                         
  -5  19   2          7.25          5.53         1.51 o                         
  -4  19   2        192.56        185.36         5.30 o                         
  -3  19   2         52.61         59.14         2.73 o                         
  -2  19   2          0.12          1.30         1.48 o                         
  -1  19   2          0.10          1.82         1.74 o                         
   0  19   2        537.56        526.68        10.22 o                         
   1  19   2        408.52        400.74         9.00 o                         
   2  19   2       1184.66       1113.93        13.81 o                         
   3  19   2          1.13          2.63         1.60 o                         
   4  19   2        160.35        160.05         4.96 o                         
   5  19   2         33.30         47.16         2.87 o                         
   6  19   2          0.04          3.76         1.68 o                         
   7  19   2          0.75          4.56         2.07 o                         
   8  19   2         67.81         71.97         4.93 o                         
   9  19   2        103.84        105.94         7.23 o                         
  10  19   2        371.45        378.93        18.87 o                         
 -11  20   2          4.43          4.98         6.39 o                         
 -10  20   2         41.98         43.29         4.96 o                         
  -9  20   2        210.08        245.54         7.27 o                         
  -8  20   2         52.23         53.47         3.59 o                         
  -7  20   2        745.80        770.13        12.29 o                         
  -6  20   2        214.22        227.00         6.61 o                         
  -5  20   2         51.19         53.85         3.39 o                         
  -4  20   2         81.16         79.37         3.47 o                         
  -3  20   2        179.14        169.55         5.14 o                         
  -2  20   2          0.95          2.31         1.55 o                         
  -1  20   2          3.28          5.86         1.61 o                         
   0  20   2        146.10        151.27         5.39 o                         
   1  20   2        200.03        221.70         6.53 o                         
   2  20   2        238.99        228.83         6.72 o                         
   3  20   2        242.70        272.33         6.81 o                         
   4  20   2          2.94          2.57         1.60 o                         
   5  20   2         32.03         36.17         2.89 o                         
   6  20   2         86.35         72.20         4.89 o                         
   7  20   2         16.03         21.05         3.15 o                         
   8  20   2         11.98          9.71         2.93 o                         
   9  20   2         21.80         28.31         6.12 o                         
 -10  21   2         87.10         79.41        12.90 o                         
  -9  21   2         29.11         36.30         4.73 o                         
  -8  21   2         52.84         53.74         3.61 o                         
  -7  21   2         18.09         30.36         2.88 o                         
  -6  21   2          6.95         10.89         2.05 o                         
  -5  21   2          1.85          2.30         1.82 o                         
  -4  21   2        120.72        116.99         4.47 o                         
  -3  21   2        125.99        109.68         4.30 o                         
  -2  21   2         24.30         22.49         2.42 o                         
  -1  21   2         21.21         26.37         2.43 o                         
   0  21   2        628.90        622.27        11.08 o                         
   1  21   2        324.40        311.37         7.94 o                         
   2  21   2         14.69         16.22         2.29 o                         
   3  21   2        463.04        445.39         9.67 o                         
   4  21   2        272.11        263.38         7.19 o                         
   5  21   2         55.53         55.39         3.49 o                         
   6  21   2        171.43        157.27         8.14 o                         
   7  21   2          1.38          4.92         2.85 o                         
   8  21   2          5.57          3.44        11.87 o                         
  -9  22   2          0.53         -4.50         4.92 o                         
  -8  22   2          0.28         -0.17         2.64 o                         
  -7  22   2        113.68        110.89         5.66 o                         
  -6  22   2        136.85        151.12         5.77 o                         
  -5  22   2          8.06          6.66         2.12 o                         
  -4  22   2         19.95         18.29         2.26 o                         
  -3  22   2          0.43          2.48         1.62 o                         
  -2  22   2         87.25         90.85         4.62 o                         
  -1  22   2          0.09          1.42         1.57 o                         
   0  22   2         10.09         10.35         1.95 o                         
   1  22   2          9.17         10.54         1.98 o                         
   2  22   2          9.34         10.90         2.20 o                         
   3  22   2         70.25         78.19         4.15 o                         
   4  22   2          0.02          1.51         2.05 o                         
   5  22   2         20.65         26.59         2.78 o                         
   6  22   2        121.72        127.41        10.64 o                         
   7  22   2        120.55        137.47        11.64 o                         
  -8  23   2         16.41         19.11         6.95 o                         
  -7  23   2         49.63         60.28         6.63 o                         
  -6  23   2         41.87         46.20         5.05 o                         
  -5  23   2         12.82         11.52         3.46 o                         
  -4  23   2        156.86        169.15         6.49 o                         
  -3  23   2          3.56          7.16         3.27 o                         
  -2  23   2         17.86         13.93         2.65 o                         
  -1  23   2        201.45        197.73         6.48 o                         
   0  23   2        101.41         94.24         4.56 o                         
   1  23   2         60.73         67.86         4.18 o                         
   2  23   2         30.45         36.19         3.32 o                         
   3  23   2        152.78        154.65         6.37 o                         
   4  23   2         60.39         66.37         4.69 o                         
   5  23   2         19.15         16.02         3.11 o                         
   6  23   2          0.65          0.91         5.52 o                         
  -6  24   2         38.03         47.11        10.34 o                         
  -4  24   2        126.53        127.56        16.53 o                         
  -3  24   2         21.07         29.28         9.57 o                         
  -2  24   2         24.50         23.77         3.91 o                         
  -1  24   2         18.69         15.54         3.09 o                         
   0  24   2         77.67         78.84         5.70 o                         
   1  24   2         36.67         28.49         3.93 o                         
   2  24   2          6.93         11.19         3.12 o                         
   3  24   2         75.62         79.66         5.73 o                         
   4  24   2          2.74          3.46         2.40 o                         
   5  24   2          2.58         -5.03         5.03 o                         
  -2  25   2        173.54        173.98        18.04 o                         
  -1  25   2         84.73         82.64        13.04 o                         
 -17   1   3         31.92         38.20         8.41 o                         
 -16   1   3         53.30         51.94         4.17 o                         
 -15   1   3          1.39         -0.22         1.61 o                         
 -14   1   3         10.05          9.46         1.58 o                         
 -13   1   3        245.63        259.24         5.40 o                         
 -12   1   3         59.63         60.66         2.59 o                         
 -11   1   3        175.01        165.07         3.94 o                         
 -10   1   3          4.20          5.50         1.06 o                         
  -9   1   3        480.42        461.58         5.47 o                         
  -8   1   3        190.85        208.78         3.30 o                         
  -7   1   3        567.23        596.16         4.71 o                         
  -6   1   3        927.72        932.38         7.56 o                         
  -5   1   3         84.23         90.31         1.23 o                         
  -4   1   3        327.17        311.91         2.27 o                         
  -3   1   3       1029.44       1070.44         6.16 o                         
  -2   1   3        138.87        123.64         1.20 o                         
  -1   1   3       1287.61       1284.09         5.15 o                         
   0   1   3        528.61        521.16         2.74 o                         
   1   1   3         86.05         78.34         1.04 o                         
   2   1   3        750.21        780.13         4.05 o                         
   3   1   3       6990.00       7540.46        27.30 o                         
   4   1   3        108.42        119.20         1.96 o                         
   5   1   3        196.50        218.69         2.53 o                         
   6   1   3        872.73        876.41         4.83 o                         
   7   1   3        289.89        272.32         3.34 o                         
   8   1   3        826.81        826.95         8.70 o                         
   9   1   3        129.48        135.00         3.78 o                         
  10   1   3       1676.44       1682.94        13.55 o                         
  11   1   3        289.22        276.05        10.32 o                         
  12   1   3         78.46         82.25         4.88 o                         
  13   1   3        716.75        717.49        12.88 o                         
  14   1   3          2.26          2.43         2.21 o                         
 -17   2   3        146.46        146.51         9.47 o                         
 -16   2   3         17.83         23.38         3.66 o                         
 -15   2   3         11.52         13.69         2.13 o                         
 -14   2   3         24.01         30.29         2.28 o                         
 -13   2   3         29.97         27.49         2.10 o                         
 -12   2   3          0.14          3.69         1.23 o                         
 -11   2   3        469.89        480.78         6.61 o                         
 -10   2   3          9.32          9.75         1.22 o                         
  -9   2   3        136.45        136.80         2.98 o                         
  -8   2   3         40.56         28.05         1.27 o                         
  -7   2   3          5.29          9.94         0.76 o                         
  -6   2   3       1323.20       1387.01         5.22 o                         
  -5   2   3        196.90        180.91         1.74 o                         
  -4   2   3         96.40         94.10         1.33 o                         
  -3   2   3       2330.82       2323.67         8.39 o                         
  -2   2   3         17.22         18.68         0.59 o                         
  -1   2   3       2932.89       3043.53        10.68 o                         
   0   2   3        822.95        831.38         3.68 o                         
   1   2   3       1198.90       1306.76         5.07 o                         
   2   2   3        212.61        234.21         2.58 o                         
   3   2   3         99.98        107.19         1.56 o                         
   4   2   3        141.57        162.64         2.11 o                         
   5   2   3          2.97         12.85         0.73 o                         
   6   2   3       1064.18       1043.33         9.00 o                         
   7   2   3         44.56         41.57         1.43 o                         
   8   2   3        113.78        110.62         2.54 o                         
   9   2   3         35.28         37.66         2.17 o                         
  10   2   3        505.94        518.55         7.57 o                         
  11   2   3        344.20        349.38         7.48 o                         
  12   2   3         49.37         49.49         3.50 o                         
  13   2   3        181.42        180.10         6.64 o                         
  14   2   3         18.12         19.22         3.80 o                         
 -17   3   3          1.71          4.15         3.07 o                         
 -16   3   3          2.87          1.97         2.21 o                         
 -15   3   3         27.35         28.48         2.94 o                         
 -14   3   3        322.06        314.67         6.49 o                         
 -13   3   3         83.26         79.15         3.24 o                         
 -12   3   3        325.44        336.51         6.11 o                         
 -11   3   3          9.17         15.03         1.60 o                         
 -10   3   3         82.86         80.89         2.91 o                         
  -9   3   3          5.04          5.58         0.86 o                         
  -8   3   3        165.68        175.62         2.92 o                         
  -7   3   3        962.46        972.15         5.66 o                         
  -6   3   3        526.76        564.82         4.16 o                         
  -5   3   3        166.45        183.96         2.15 o                         
  -4   3   3       1855.29       1971.36        10.46 o                         
  -3   3   3          1.69          7.64         0.63 o                         
  -2   3   3         35.83         45.11         0.93 o                         
  -1   3   3         26.64         33.43         0.89 o                         
   0   3   3        115.30        101.87         1.39 o                         
   1   3   3       2913.97       3110.17        11.36 o                         
   2   3   3         35.02         76.53         1.24 o                         
   3   3   3          1.24          3.45         0.54 o                         
   4   3   3       1931.13       2011.38         9.06 o                         
   5   3   3        275.92        266.47         3.56 o                         
   6   3   3          4.98          2.73         0.48 o                         
   7   3   3        910.75        884.26         6.24 o                         
   8   3   3        715.41        714.64         6.34 o                         
   9   3   3         84.61         94.33         3.47 o                         
  10   3   3        218.39        207.00         5.31 o                         
  11   3   3        123.46        120.60         4.32 o                         
  12   3   3         14.31         14.25         2.05 o                         
  13   3   3         32.65         26.86         3.02 o                         
  14   3   3        173.03        196.13         7.16 o                         
 -17   4   3          1.26         -2.44         2.44 o                         
 -16   4   3         21.78         24.73         3.55 o                         
 -15   4   3          2.19          1.73         1.60 o                         
 -14   4   3          0.00          1.73         1.43 o                         
 -13   4   3        155.08        165.33         4.55 o                         
 -12   4   3        709.07        669.30         8.96 o                         
 -11   4   3        702.41        672.09         8.79 o                         
 -10   4   3        585.93        557.54         5.81 o                         
  -9   4   3         68.67         63.16         1.75 o                         
  -8   4   3        386.50        397.03         4.08 o                         
  -7   4   3        306.71        298.39         3.00 o                         
  -6   4   3        405.63        388.19         3.41 o                         
  -5   4   3        510.54        545.67         4.30 o                         
  -4   4   3       9452.35       9892.35        38.06 o                         
  -3   4   3         51.08         66.42         1.76 o                         
  -2   4   3        873.40        888.35         4.05 o                         
  -1   4   3        453.51        497.44         3.42 o                         
   0   4   3       2892.12       2980.37         9.20 o                         
   1   4   3       1134.81       1281.47         5.42 o                         
   2   4   3       1382.62       1367.73         5.79 o                         
   3   4   3          5.42          7.08         0.55 o                         
   4   4   3          1.38          1.70         0.45 o                         
   5   4   3         67.02         83.23         1.77 o                         
   6   4   3        839.35        844.15         8.37 o                         
   7   4   3        473.18        495.34         5.61 o                         
   8   4   3       1152.93       1066.70         9.08 o                         
   9   4   3       1167.62       1142.57        12.50 o                         
  10   4   3        787.13        765.54        10.11 o                         
  11   4   3         50.96         48.48         2.82 o                         
  12   4   3         21.66         26.99         2.54 o                         
  13   4   3         48.94         56.14         3.55 o                         
  14   4   3         51.30         61.70         4.58 o                         
 -17   5   3          9.77          6.10         2.80 o                         
 -16   5   3          1.35         -0.06         2.34 o                         
 -15   5   3          8.74         11.76         2.09 o                         
 -14   5   3         49.12         45.89         3.54 o                         
 -13   5   3         17.84         21.57         1.80 o                         
 -12   5   3        436.71        420.78         6.82 o                         
 -11   5   3       2094.45       2092.51        14.39 o                         
 -10   5   3        346.90        335.45         5.02 o                         
  -9   5   3        104.12        110.28         2.65 o                         
  -8   5   3         82.69         91.24         1.91 o                         
  -7   5   3         56.94         67.87         1.55 o                         
  -6   5   3       1284.13       1380.19         8.58 o                         
  -5   5   3       3611.60       3786.14        16.32 o                         
  -4   5   3       1411.60       1568.30         7.33 o                         
  -3   5   3        820.17        865.64         5.05 o                         
  -2   5   3         25.03         25.15         0.84 o                         
  -1   5   3       1686.02       1774.43         6.88 o                         
   0   5   3       2661.79       2804.11         7.72 o                         
   1   5   3          7.24          5.70         0.46 o                         
   2   5   3         15.71         22.72         0.74 o                         
   3   5   3         89.16         81.13         1.50 o                         
   4   5   3        176.88        161.57         2.77 o                         
   5   5   3        733.48        669.17         4.63 o                         
   6   5   3          7.26          8.51         1.01 o                         
   7   5   3       2392.36       2321.44        11.11 o                         
   8   5   3        859.98        855.80         8.27 o                         
   9   5   3        491.00        456.94         6.85 o                         
  10   5   3          8.60          4.44         1.35 o                         
  11   5   3         38.63         43.84         2.75 o                         
  12   5   3          0.00          1.70         1.66 o                         
  13   5   3         31.47         27.49         2.60 o                         
  14   5   3         21.95         27.01         5.14 o                         
 -17   6   3        370.28        376.07        13.48 o                         
 -16   6   3         26.52         24.86         3.42 o                         
 -15   6   3          0.57         -1.75         1.75 o                         
 -14   6   3          0.00          1.50         1.63 o                         
 -13   6   3          3.98          5.55         1.66 o                         
 -12   6   3         52.05         51.15         2.76 o                         
 -11   6   3         11.58         17.52         1.79 o                         
 -10   6   3        968.78        953.39         8.46 o                         
  -9   6   3        155.45        147.80         3.10 o                         
  -8   6   3        122.19        115.87         2.42 o                         
  -7   6   3        549.38        511.36         4.37 o                         
  -6   6   3       1272.12       1298.90         7.09 o                         
  -5   6   3        249.41        299.06         3.17 o                         
  -4   6   3        179.93        178.28         2.83 o                         
  -3   6   3         12.58         26.37         1.39 o                         
  -2   6   3         42.17         64.13         1.24 o                         
  -1   6   3       2234.84       2417.84         8.41 o                         
   0   6   3        335.89        365.39         2.88 o                         
   1   6   3        821.44        879.72         4.54 o                         
   2   6   3        167.33        144.20         1.90 o                         
   3   6   3         68.79         58.14         1.53 o                         
   4   6   3         42.30         53.47         1.45 o                         
   5   6   3          0.02          1.73         0.93 o                         
   6   6   3        337.07        354.20         3.91 o                         
   7   6   3       1725.17       1715.20        10.46 o                         
   8   6   3         76.23         68.82         2.73 o                         
   9   6   3        231.46        193.69         4.57 o                         
  10   6   3          2.09          3.55         1.90 o                         
  11   6   3         34.60         37.18         2.60 o                         
  12   6   3         40.17         35.11         2.69 o                         
  13   6   3         23.54         24.07         2.53 o                         
  14   6   3        112.63        121.77        11.24 o                         
 -17   7   3          1.06         -0.76         4.56 o                         
 -16   7   3          1.28          1.52         2.39 o                         
 -15   7   3          2.32          0.02         2.02 o                         
 -14   7   3          1.72          2.04         1.77 o                         
 -13   7   3          4.58          7.20         1.90 o                         
 -12   7   3        237.65        233.75         6.02 o                         
 -11   7   3        179.71        175.59         4.37 o                         
 -10   7   3          0.04          0.48         1.07 o                         
  -9   7   3        424.68        424.15         5.46 o                         
  -8   7   3        448.44        420.53         4.65 o                         
  -7   7   3          6.82          3.23         0.78 o                         
  -6   7   3         53.97         68.57         1.52 o                         
  -5   7   3       1319.66       1385.61         8.74 o                         
  -4   7   3        178.52        158.58         3.41 o                         
  -3   7   3       1155.24       1131.27         7.70 o                         
  -2   7   3       2480.67       2573.52        11.26 o                         
  -1   7   3       1057.53       1076.65         5.46 o                         
   0   7   3        102.83        116.41         1.64 o                         
   1   7   3       1501.18       1626.89         6.53 o                         
   2   7   3        910.02        970.34         4.79 o                         
   3   7   3          1.53          9.36         0.84 o                         
   4   7   3        454.78        413.35         3.93 o                         
   5   7   3         19.56         31.27         1.31 o                         
   6   7   3         28.54         21.75         1.11 o                         
   7   7   3        489.47        502.53         5.95 o                         
   8   7   3        379.46        344.40         5.87 o                         
   9   7   3         10.35         14.39         1.82 o                         
  10   7   3        147.49        145.37         4.61 o                         
  11   7   3         11.61         13.44         1.85 o                         
  12   7   3          9.02          7.39         1.58 o                         
  13   7   3         87.39         92.06         4.55 o                         
  14   7   3         17.44         22.03         5.48 o                         
 -17   8   3          6.75         18.45         7.33 o                         
 -16   8   3         11.66         11.73         3.20 o                         
 -15   8   3         60.46         60.99         4.49 o                         
 -14   8   3         89.38         78.83         4.38 o                         
 -13   8   3         96.38        100.17         4.76 o                         
 -12   8   3         22.21         22.71         2.46 o                         
 -11   8   3        294.34        266.93         5.90 o                         
 -10   8   3         44.54         48.42         2.09 o                         
  -9   8   3        930.23        877.74         8.52 o                         
  -8   8   3        982.77        939.69         6.68 o                         
  -7   8   3        176.84        162.00         2.87 o                         
  -6   8   3        305.52        325.42         3.99 o                         
  -5   8   3       1578.96       1637.94        10.48 o                         
  -4   8   3        326.92        342.73         3.58 o                         
  -3   8   3        157.39        182.73         2.70 o                         
  -2   8   3        858.67        955.17         6.63 o                         
  -1   8   3        303.99        289.02         2.99 o                         
   0   8   3       1522.79       1573.42         6.58 o                         
   1   8   3        971.14       1025.53         6.56 o                         
   2   8   3        851.61        798.17         4.73 o                         
   3   8   3        148.25        168.64         2.28 o                         
   4   8   3         98.04         80.53         1.83 o                         
   5   8   3        606.98        596.56         5.46 o                         
   6   8   3        376.69        366.34         5.20 o                         
   7   8   3        648.86        573.80         6.56 o                         
   8   8   3          7.95          7.02         1.42 o                         
   9   8   3          0.02          1.99         1.27 o                         
  10   8   3         45.27         42.10         2.64 o                         
  11   8   3          2.19          0.59         1.44 o                         
  12   8   3         27.28         20.82         2.87 o                         
  13   8   3         67.72         70.96         4.13 o                         
  14   8   3        157.33        169.61        12.93 o                         
 -16   9   3         88.66         88.69         7.95 o                         
 -15   9   3         13.69         22.66         3.19 o                         
 -14   9   3          0.86          1.47         2.07 o                         
 -13   9   3          0.80          3.44         2.29 o                         
 -12   9   3         90.49         86.28         4.31 o                         
 -11   9   3         12.49         10.60         1.72 o                         
 -10   9   3         99.47        104.08         3.36 o                         
  -9   9   3        535.38        520.27         6.82 o                         
  -8   9   3       2503.34       2417.04        14.10 o                         
  -7   9   3        718.09        703.33         6.33 o                         
  -6   9   3       1488.92       1490.41         9.36 o                         
  -5   9   3          8.10          7.30         0.85 o                         
  -4   9   3          7.32          6.86         0.80 o                         
  -3   9   3          1.83          4.90         0.59 o                         
  -2   9   3          2.37          2.56         0.50 o                         
  -1   9   3        507.64        554.25         4.13 o                         
   0   9   3        235.63        252.09         2.96 o                         
   1   9   3         47.98         52.47         1.35 o                         
   2   9   3       1213.60       1196.34         7.17 o                         
   3   9   3          7.54         11.49         0.77 o                         
   4   9   3        301.32        298.27         4.19 o                         
   5   9   3         94.18         85.84         3.00 o                         
   6   9   3          4.75          5.33         1.01 o                         
   7   9   3         20.42         15.48         1.52 o                         
   8   9   3         14.83         12.34         1.51 o                         
   9   9   3        145.13        120.88         3.99 o                         
  10   9   3          7.28         15.08         1.90 o                         
  11   9   3         50.56         43.70         2.94 o                         
  12   9   3         41.43         49.36         3.28 o                         
  13   9   3         38.51         42.01         4.12 o                         
  14   9   3        416.46        436.73        20.55 o                         
 -16  10   3         84.04         93.21         9.81 o                         
 -15  10   3        368.48        382.53        11.00 o                         
 -14  10   3         38.32         43.61         3.99 o                         
 -13  10   3         82.41         82.37         4.45 o                         
 -12  10   3         19.76         18.21         2.17 o                         
 -11  10   3          1.73          1.76         1.49 o                         
 -10  10   3         46.09         41.44         2.64 o                         
  -9  10   3         12.99         11.01         1.32 o                         
  -8  10   3        325.29        319.88         4.42 o                         
  -7  10   3        224.37        221.50         3.79 o                         
  -6  10   3         95.38        109.53         2.66 o                         
  -5  10   3        404.60        398.26         4.84 o                         
  -4  10   3         43.61         50.67         1.68 o                         
  -3  10   3         14.75         22.66         1.13 o                         
  -2  10   3        114.57        135.73         2.08 o                         
  -1  10   3          9.91         12.56         0.75 o                         
   0  10   3         20.08         16.49         0.89 o                         
   1  10   3         12.73         22.96         1.05 o                         
   2  10   3       1170.35       1156.59         6.11 o                         
   3  10   3        190.52        181.99         2.75 o                         
   4  10   3        387.77        390.05         4.26 o                         
   5  10   3          3.04          2.56         1.02 o                         
   6  10   3          3.35          2.47         0.93 o                         
   7  10   3          6.42          5.58         1.14 o                         
   8  10   3         39.03         52.44         2.67 o                         
   9  10   3         48.23         46.43         2.66 o                         
  10  10   3         69.67         69.88         3.52 o                         
  11  10   3         10.65         23.17         2.39 o                         
  12  10   3         13.68         10.96         1.94 o                         
  13  10   3         27.83         27.56         3.26 o                         
  14  10   3         12.67          5.32         4.97 o                         
 -16  11   3         32.60         40.02         9.28 o                         
 -15  11   3        183.52        210.98         9.09 o                         
 -14  11   3         26.10         26.97         3.30 o                         
 -13  11   3         86.23         96.26         4.89 o                         
 -12  11   3        117.66        118.93         4.90 o                         
 -11  11   3         87.59         93.97         4.25 o                         
 -10  11   3         68.45         70.74         3.38 o                         
  -9  11   3         74.15         61.29         2.71 o                         
  -8  11   3        280.63        272.70         5.36 o                         
  -7  11   3        481.36        485.89         5.82 o                         
  -6  11   3         44.04         39.75         1.72 o                         
  -5  11   3       1149.99       1144.69         8.63 o                         
  -4  11   3         47.95         66.34         1.99 o                         
  -3  11   3         23.55         26.54         1.40 o                         
  -2  11   3        265.06        245.89         2.83 o                         
  -1  11   3        287.72        293.87         3.33 o                         
   0  11   3          3.85          3.64         0.60 o                         
   1  11   3        462.79        417.58         5.01 o                         
   2  11   3        933.43        935.32         6.19 o                         
   3  11   3          8.65          9.69         0.76 o                         
   4  11   3       1581.02       1542.21        11.14 o                         
   5  11   3        435.22        413.36         5.83 o                         
   6  11   3         92.97         96.15         2.99 o                         
   7  11   3        442.49        398.60         6.74 o                         
   8  11   3         46.63         43.09         2.50 o                         
   9  11   3         26.90         21.04         1.97 o                         
  10  11   3         63.50         64.30         3.50 o                         
  11  11   3         23.11         32.97         2.73 o                         
  12  11   3         17.26         23.00         2.55 o                         
  13  11   3         41.50         31.46         4.37 o                         
 -15  12   3        150.69        173.15        10.69 o                         
 -14  12   3         24.40         30.16         3.46 o                         
 -13  12   3         74.40         80.87         5.08 o                         
 -12  12   3         55.25         58.34         3.51 o                         
 -11  12   3        118.44        120.67         4.90 o                         
 -10  12   3          0.27          0.89         1.27 o                         
  -9  12   3         47.07         43.01         2.43 o                         
  -8  12   3        145.09        123.79         3.78 o                         
  -7  12   3         41.49         31.97         1.69 o                         
  -6  12   3        290.67        253.77         4.20 o                         
  -5  12   3       2946.66       2881.55        14.34 o                         
  -4  12   3        220.85        188.39         3.66 o                         
  -3  12   3        860.42        827.35         7.40 o                         
  -2  12   3        695.69        666.97         5.01 o                         
  -1  12   3          0.37          3.22         0.56 o                         
   0  12   3          6.03          8.82         0.68 o                         
   1  12   3          0.38          2.12         0.55 o                         
   2  12   3        396.73        432.10         4.84 o                         
   3  12   3         18.48         19.08         1.17 o                         
   4  12   3        391.96        367.08         5.27 o                         
   5  12   3        125.97        121.63         3.29 o                         
   6  12   3          0.58         -0.51         0.95 o                         
   7  12   3        224.03        197.82         4.87 o                         
   8  12   3        395.05        365.80         6.86 o                         
   9  12   3         24.59         22.44         1.99 o                         
  10  12   3          9.81          8.19         1.70 o                         
  11  12   3         19.12         16.30         2.22 o                         
  12  12   3         25.71         33.60         3.40 o                         
  13  12   3          8.88          3.67         5.22 o                         
 -15  13   3          3.72          3.02         3.96 o                         
 -14  13   3          1.21         -0.96         2.14 o                         
 -13  13   3         48.60         54.26         4.46 o                         
 -12  13   3          0.93          0.86         1.57 o                         
 -11  13   3        230.78        229.33         6.82 o                         
 -10  13   3         30.55         34.44         2.59 o                         
  -9  13   3        158.84        173.19         4.71 o                         
  -8  13   3         70.90         72.10         3.07 o                         
  -7  13   3         18.58         15.44         1.47 o                         
  -6  13   3        274.84        289.15         4.65 o                         
  -5  13   3        466.23        409.84         5.70 o                         
  -4  13   3         99.77        113.31         2.99 o                         
  -3  13   3          9.73         11.30         1.10 o                         
  -2  13   3         25.66         24.35         1.96 o                         
  -1  13   3         27.79         21.78         1.13 o                         
   0  13   3          2.39          2.68         0.60 o                         
   1  13   3        148.59        136.05         2.36 o                         
   2  13   3          3.64          4.54         0.72 o                         
   3  13   3         38.21         36.68         1.78 o                         
   4  13   3         29.67         27.74         1.64 o                         
   5  13   3         24.24         30.40         1.74 o                         
   6  13   3         51.38         55.84         2.46 o                         
   7  13   3        370.57        359.66         6.67 o                         
   8  13   3         48.22         40.35         2.51 o                         
   9  13   3         84.05         92.41         3.79 o                         
  10  13   3         37.70         34.49         2.75 o                         
  11  13   3         45.97         65.18         4.00 o                         
  12  13   3          0.55         -2.56         2.56 o                         
  13  13   3          0.48         -3.11         3.11 o                         
 -15  14   3         33.74         46.73         7.50 o                         
 -14  14   3        123.42        111.29        13.02 o                         
 -13  14   3        296.13        318.92         9.38 o                         
 -12  14   3         63.22         76.72         4.72 o                         
 -11  14   3        355.83        360.04         8.64 o                         
 -10  14   3         12.88         16.34         2.07 o                         
  -9  14   3         10.63          7.72         1.51 o                         
  -8  14   3         12.37         11.64         1.67 o                         
  -7  14   3          3.20          2.51         1.39 o                         
  -6  14   3        324.65        322.62         5.93 o                         
  -5  14   3        386.07        401.81         6.28 o                         
  -4  14   3        130.09        104.12         2.99 o                         
  -3  14   3        254.59        239.59         4.36 o                         
  -2  14   3          5.01         11.73         1.25 o                         
  -1  14   3          6.54          6.59         0.92 o                         
   0  14   3         25.36         28.91         1.50 o                         
   1  14   3        725.23        723.36         6.72 o                         
   2  14   3       1203.92       1152.30         8.47 o                         
   3  14   3        196.99        198.64         3.92 o                         
   4  14   3         47.69         47.16         2.08 o                         
   5  14   3         69.09         60.46         2.44 o                         
   6  14   3          0.44         -0.62         1.10 o                         
   7  14   3        212.96        203.17         5.10 o                         
   8  14   3         57.42         47.92         2.76 o                         
   9  14   3          0.56          0.10         1.48 o                         
  10  14   3          0.05          3.24         1.82 o                         
  11  14   3         10.28          9.97         2.90 o                         
  12  14   3         14.17          7.48         4.90 o                         
 -14  15   3        192.49        196.38        14.02 o                         
 -13  15   3         15.73         10.56         2.66 o                         
 -12  15   3        678.45        703.64        12.66 o                         
 -11  15   3         32.22         31.00         2.92 o                         
 -10  15   3         70.39         72.33         3.71 o                         
  -9  15   3        104.58        119.26         4.21 o                         
  -8  15   3         42.34         38.02         2.67 o                         
  -7  15   3         77.13         78.19         3.26 o                         
  -6  15   3          2.95          0.89         1.10 o                         
  -5  15   3        622.28        625.86         8.27 o                         
  -4  15   3          3.45          3.75         1.03 o                         
  -3  15   3         41.34         42.76         2.06 o                         
  -2  15   3       1052.40        984.33        10.64 o                         
  -1  15   3        227.97        233.48         4.93 o                         
   0  15   3        444.66        415.23         6.76 o                         
   1  15   3        211.37        204.12         4.83 o                         
   2  15   3       1111.32       1118.61        11.00 o                         
   3  15   3        386.19        390.76         6.57 o                         
   4  15   3          7.68          7.19         1.33 o                         
   5  15   3         33.55         33.55         2.21 o                         
   6  15   3          3.58          2.14         1.43 o                         
   7  15   3         59.83         59.03         3.26 o                         
   8  15   3        220.54        210.69         6.51 o                         
   9  15   3         40.75         44.54         3.48 o                         
  10  15   3          5.22          4.52         2.32 o                         
  11  15   3         16.17         19.65         4.20 o                         
  12  15   3         26.37         32.31         9.01 o                         
 -14  16   3         30.18         33.49         9.23 o                         
 -13  16   3        236.04        227.08        14.90 o                         
 -12  16   3         28.31         24.04         2.88 o                         
 -11  16   3        157.86        183.07         6.61 o                         
 -10  16   3        126.67        123.84         4.85 o                         
  -9  16   3          4.25          1.23         1.30 o                         
  -8  16   3         32.11         40.70         2.67 o                         
  -7  16   3         57.93         52.42         2.85 o                         
  -6  16   3         32.38         27.69         1.95 o                         
  -5  16   3        620.11        549.61         8.34 o                         
  -4  16   3         51.46         49.13         2.56 o                         
  -3  16   3        251.76        242.26         5.24 o                         
  -2  16   3         89.70         94.59         3.23 o                         
  -1  16   3        568.71        538.51         7.67 o                         
   0  16   3          0.03          2.02         1.25 o                         
   1  16   3       1075.13       1017.04        12.32 o                         
   2  16   3        133.78        135.76         4.09 o                         
   3  16   3        550.66        519.69         7.93 o                         
   4  16   3        132.81        138.52         4.23 o                         
   5  16   3        126.43        136.96         4.24 o                         
   6  16   3          8.57          7.04         1.73 o                         
   7  16   3          0.93          2.06         2.05 o                         
   8  16   3         80.53         84.71         4.31 o                         
   9  16   3         12.78         13.61         2.44 o                         
  10  16   3         82.69         85.71         5.95 o                         
  11  16   3         61.81         63.81        11.84 o                         
 -13  17   3         13.34         14.66         5.19 o                         
 -12  17   3         98.83        116.70         7.85 o                         
 -11  17   3          8.47         13.24         2.54 o                         
 -10  17   3          0.10         -0.48         1.76 o                         
  -9  17   3        118.78        128.95         4.95 o                         
  -8  17   3          5.17          3.26         1.75 o                         
  -7  17   3          0.01         -1.15         1.54 o                         
  -6  17   3        127.48        130.53         4.72 o                         
  -5  17   3        104.81         93.07         3.72 o                         
  -4  17   3       1037.78        970.16        11.91 o                         
  -3  17   3        307.53        305.43         6.40 o                         
  -2  17   3        482.38        485.83         7.30 o                         
  -1  17   3          1.08          3.77         1.33 o                         
   0  17   3          8.42          7.11         1.43 o                         
   1  17   3        145.75        133.38         4.75 o                         
   2  17   3        447.62        461.15         8.08 o                         
   3  17   3         44.90         45.55         2.60 o                         
   4  17   3         37.82         37.76         2.62 o                         
   5  17   3         20.10         24.27         2.40 o                         
   6  17   3         26.77         22.80         2.41 o                         
   7  17   3          0.72          1.14         1.75 o                         
   8  17   3         42.33         36.31         3.23 o                         
   9  17   3          1.46          2.03         1.95 o                         
  10  17   3         12.89         11.16         4.00 o                         
 -12  18   3          7.88          9.38         3.83 o                         
 -11  18   3         45.04         43.86         4.06 o                         
 -10  18   3         44.28         62.82         3.96 o                         
  -9  18   3         26.19         19.49         2.18 o                         
  -8  18   3         17.96         18.30         2.42 o                         
  -7  18   3         19.21         24.56         2.43 o                         
  -6  18   3          0.07          2.29         1.49 o                         
  -5  18   3         31.53         27.10         2.44 o                         
  -4  18   3         13.29         21.88         2.06 o                         
  -3  18   3         29.54         29.32         2.41 o                         
  -2  18   3         22.58         22.17         1.95 o                         
  -1  18   3         47.57         41.87         2.43 o                         
   0  18   3        118.41        121.39         4.61 o                         
   1  18   3          5.81          6.42         1.71 o                         
   2  18   3         43.30         40.37         2.96 o                         
   3  18   3        174.85        180.48         5.48 o                         
   4  18   3         48.87         44.80         2.93 o                         
   5  18   3        134.16        131.79         5.54 o                         
   6  18   3         27.01         19.63         2.62 o                         
   7  18   3          0.52          2.62         2.30 o                         
   8  18   3         16.29         27.77         3.42 o                         
   9  18   3         11.23         14.99         5.00 o                         
  10  18   3          1.76         -4.66         6.47 o                         
 -11  19   3         10.03          9.73         4.51 o                         
 -10  19   3          8.80         11.19         2.62 o                         
  -9  19   3          5.81          7.51         2.38 o                         
  -8  19   3          0.24         -1.68         1.68 o                         
  -7  19   3         46.59         46.82         3.22 o                         
  -6  19   3         23.18         21.96         2.32 o                         
  -5  19   3        125.96        141.44         4.74 o                         
  -4  19   3         54.59         56.95         3.12 o                         
  -3  19   3        141.91        128.36         4.42 o                         
  -2  19   3         54.84         54.65         2.93 o                         
  -1  19   3         93.06         98.53         4.11 o                         
   0  19   3        278.98        280.81         7.15 o                         
   1  19   3        366.76        346.60         7.99 o                         
   2  19   3         11.77         11.13         1.90 o                         
   3  19   3        115.28        113.70         5.71 o                         
   4  19   3          4.14          3.89         1.38 o                         
   5  19   3         15.00         15.33         2.26 o                         
   6  19   3         67.16         72.18         4.97 o                         
   7  19   3          1.74         -2.04         2.04 o                         
   8  19   3         75.73         82.16         6.47 o                         
   9  19   3          1.28         -4.12         6.34 o                         
 -10  20   3         32.80         29.62        12.27 o                         
  -9  20   3          0.33          2.76         1.89 o                         
  -8  20   3         23.84         30.71         2.90 o                         
  -7  20   3        103.48        110.48         5.04 o                         
  -6  20   3         89.61         83.22         4.18 o                         
  -5  20   3        226.00        210.48         7.27 o                         
  -4  20   3         22.70         26.95         2.19 o                         
  -3  20   3          0.47          0.92         1.41 o                         
  -2  20   3          7.53          9.02         2.20 o                         
  -1  20   3         67.31         74.60         4.03 o                         
   0  20   3        297.97        291.43         7.49 o                         
   1  20   3         12.73         16.67         2.20 o                         
   2  20   3        111.81        111.62         4.86 o                         
   3  20   3          3.79          6.20         1.72 o                         
   4  20   3        126.34        132.30         5.07 o                         
   5  20   3         10.68         11.11         2.35 o                         
   6  20   3         28.66         41.25         3.89 o                         
   7  20   3          0.04         -0.85         2.47 o                         
   8  20   3         38.65         30.86         9.71 o                         
  -9  21   3         10.61         18.53         4.55 o                         
  -8  21   3         25.74         27.12         3.31 o                         
  -7  21   3         91.50         97.53         4.70 o                         
  -6  21   3          0.23          0.61         1.71 o                         
  -5  21   3        101.26        104.17         4.65 o                         
  -4  21   3         14.24         12.47         1.87 o                         
  -3  21   3          0.03          2.33         1.51 o                         
  -2  21   3         84.58         88.99         4.85 o                         
  -1  21   3         84.60         86.68         4.51 o                         
   0  21   3        115.75        127.30         5.67 o                         
   1  21   3         40.45         35.67         3.27 o                         
   2  21   3        260.46        274.27         7.27 o                         
   3  21   3          4.84          6.93         1.80 o                         
   4  21   3          4.76          4.73         1.97 o                         
   5  21   3          1.15          3.47         2.08 o                         
   6  21   3         33.87         46.01         6.00 o                         
   7  21   3        196.66        194.40        13.99 o                         
  -9  22   3         34.19         30.18         8.65 o                         
  -8  22   3         57.44         56.04         6.48 o                         
  -7  22   3         27.94         29.98         3.83 o                         
  -6  22   3          6.69          4.80         1.89 o                         
  -5  22   3          2.12          4.61         1.76 o                         
  -4  22   3          7.12         11.70         2.98 o                         
  -3  22   3         23.61         30.85         2.76 o                         
  -2  22   3          5.11          8.50         2.17 o                         
  -1  22   3         19.77         25.84         2.88 o                         
   0  22   3         27.39         36.46         3.17 o                         
   1  22   3        131.39        126.45         5.91 o                         
   2  22   3         85.36         83.76         4.61 o                         
   3  22   3          8.49          6.33         2.11 o                         
   4  22   3         19.52         24.99         3.14 o                         
   5  22   3          8.24         14.00         3.91 o                         
   6  22   3         55.65         58.08        11.77 o                         
  -7  23   3         57.95         50.81         7.25 o                         
  -6  23   3        155.51        155.78         8.64 o                         
  -5  23   3          2.52          4.47         3.20 o                         
  -4  23   3         13.87         14.29         3.67 o                         
  -3  23   3        104.64        114.11         5.43 o                         
  -2  23   3         57.89         61.02         3.83 o                         
  -1  23   3         36.47         32.52         4.06 o                         
   0  23   3        333.81        351.30        10.19 o                         
   1  23   3         11.12         14.06         3.12 o                         
   2  23   3          9.34          3.61         2.46 o                         
   3  23   3         18.55         12.12         3.02 o                         
   4  23   3         35.91         33.12         4.31 o                         
  -6  24   3         21.83         26.41         8.48 o                         
  -5  24   3         66.32         55.76        10.90 o                         
  -4  24   3          2.15          0.08         4.49 o                         
  -3  24   3         34.59         43.00         9.66 o                         
  -2  24   3          0.87          2.27         2.65 o                         
  -1  24   3         15.92          6.35         5.22 o                         
   0  24   3          4.49          8.13         4.18 o                         
   1  24   3          0.01         -3.11         3.11 o                         
   2  24   3        124.43        131.57         9.36 o                         
   3  24   3          0.47          0.36         3.54 o                         
   4  24   3          1.95         -4.90         5.63 o                         
  -3  25   3          0.83          0.13         4.54 o                         
  -2  25   3         30.00         39.37         6.55 o                         
  -1  25   3          5.35          6.79         3.81 o                         
   0  25   3         17.77          9.39         6.05 o                         
   1  25   3          9.42         13.21         6.72 o                         
 -17   0   4        150.72        128.52        15.68 o                         
 -16   0   4        545.36        558.40        17.82 o                         
 -15   0   4         36.30         44.69         4.61 o                         
 -14   0   4       2754.32       2750.28        31.75 o                         
 -13   0   4       1622.93       1553.51        23.04 o                         
 -12   0   4        213.25        205.72         6.75 o                         
 -11   0   4         40.93         42.07         3.18 o                         
 -10   0   4        142.31        137.81         5.00 o                         
  -9   0   4        130.56        131.04         4.53 o                         
  -8   0   4         10.22          9.03         1.41 o                         
  -7   0   4       1815.56       1889.24        18.65 o                         
  -6   0   4       6285.29       6417.69        37.57 o                         
  -5   0   4        440.54        507.17         5.64 o                         
  -4   0   4        172.99        169.35         2.95 o                         
  -3   0   4         13.71          2.54         0.54 o                         
  -2   0   4       3377.71       3444.48        23.17 o                         
  -1   0   4        669.95        794.87         5.57 o                         
   0   0   4       1989.43       1862.93         8.47 o                         
   1   0   4       1416.49       1668.19         8.51 o                         
   2   0   4         18.03         47.27         1.76 o                         
   3   0   4        379.67        316.45         5.31 o                         
   4   0   4         19.95         24.71         1.67 o                         
   5   0   4        510.40        519.40         7.33 o                         
   6   0   4       2820.98       2686.78        20.20 o                         
   7   0   4       1749.43       1681.56        17.16 o                         
   8   0   4         11.87          5.81         2.01 o                         
   9   0   4         42.48         39.77         3.54 o                         
  10   0   4         13.59         13.89         2.45 o                         
  11   0   4          5.09          6.17         3.02 o                         
  12   0   4        369.61        373.63        13.07 o                         
  13   0   4        187.17        206.03        12.05 o                         
  14   0   4         13.57         24.18         8.29 o                         
 -17   1   4         35.35         31.09         4.84 o                         
 -16   1   4        231.45        232.76         7.65 o                         
 -15   1   4          3.57          9.08         2.03 o                         
 -14   1   4         14.91         35.15         3.45 o                         
 -13   1   4        714.03        722.79        11.14 o                         
 -12   1   4        117.21        124.34         3.80 o                         
 -11   1   4          5.23          2.92         1.29 o                         
 -10   1   4          3.78          9.02         1.25 o                         
  -9   1   4          6.75          9.87         1.13 o                         
  -8   1   4        250.15        275.53         4.01 o                         
  -7   1   4        126.90        120.21         2.17 o                         
  -6   1   4        250.53        312.13         5.04 o                         
  -5   1   4         75.96         83.36         1.42 o                         
  -4   1   4        971.55       1070.55         5.51 o                         
  -3   1   4        927.39        978.26         5.12 o                         
  -2   1   4          6.87          6.95         0.74 o                         
  -1   1   4        386.68        433.04         3.95 o                         
   0   1   4         70.24         92.04         1.42 o                         
   1   1   4        188.25        223.79         2.23 o                         
   2   1   4        104.05        103.13         1.91 o                         
   3   1   4          0.47          0.80         0.60 o                         
   4   1   4        102.23         85.09         2.06 o                         
   5   1   4       1612.06       1537.41         8.67 o                         
   6   1   4         90.08        104.06         2.17 o                         
   7   1   4        146.05        138.89         3.75 o                         
   8   1   4        454.44        427.48         6.72 o                         
   9   1   4         32.41         29.06         2.10 o                         
  10   1   4          5.54          6.03         2.11 o                         
  11   1   4         83.58        102.45         4.79 o                         
  12   1   4          2.44          9.81         2.66 o                         
  13   1   4          2.50          1.98         2.59 o                         
  14   1   4         70.01         80.92        13.17 o                         
 -17   2   4        124.13        109.46         8.44 o                         
 -16   2   4         19.27         20.41         2.99 o                         
 -15   2   4         12.19         12.87         2.40 o                         
 -14   2   4        514.46        500.32        10.34 o                         
 -13   2   4          9.67         14.25         2.37 o                         
 -12   2   4        244.02        251.09         5.55 o                         
 -11   2   4          3.50          6.54         1.29 o                         
 -10   2   4        697.62        691.02         7.80 o                         
  -9   2   4          5.69          8.65         0.93 o                         
  -8   2   4        693.20        702.76         5.51 o                         
  -7   2   4       1308.00       1422.49         8.10 o                         
  -6   2   4         10.95         14.89         0.76 o                         
  -5   2   4         19.15         18.92         0.81 o                         
  -4   2   4          0.48          2.61         0.51 o                         
  -3   2   4          0.17          1.23         0.53 o                         
  -2   2   4          2.45          4.24         0.49 o                         
  -1   2   4         53.55         53.69         1.03 o                         
   0   2   4       2476.33       2624.62         8.73 o                         
   1   2   4        228.42        235.50         2.40 o                         
   2   2   4        184.02        189.85         2.62 o                         
   3   2   4        792.77        836.58         5.24 o                         
   4   2   4        488.05        494.45         4.59 o                         
   5   2   4         24.51         19.45         1.29 o                         
   6   2   4        490.83        484.79         6.53 o                         
   7   2   4        143.45        142.50         3.78 o                         
   8   2   4        526.55        560.66         7.72 o                         
   9   2   4          1.00          2.19         1.32 o                         
  10   2   4        150.01        145.53         4.67 o                         
  11   2   4         89.87         98.09         4.05 o                         
  12   2   4          0.33          2.27         1.90 o                         
  13   2   4          0.06          1.39         2.31 o                         
  14   2   4          0.17          3.95         4.98 o                         
 -17   3   4         27.80         30.00         7.53 o                         
 -16   3   4        199.30        195.45         7.75 o                         
 -15   3   4        132.83        143.29         5.86 o                         
 -14   3   4        652.27        646.99        11.70 o                         
 -13   3   4        907.87        911.66        12.15 o                         
 -12   3   4        227.58        234.66         5.42 o                         
 -11   3   4        283.93        274.43         5.53 o                         
 -10   3   4        388.66        397.95         5.91 o                         
  -9   3   4         32.57         42.33         1.66 o                         
  -8   3   4          7.10          5.70         0.61 o                         
  -7   3   4          0.94          1.37         0.70 o                         
  -6   3   4         68.75         90.99         1.63 o                         
  -5   3   4         27.67         36.11         1.36 o                         
  -4   3   4        733.51        767.57         4.79 o                         
  -3   3   4        507.71        538.76         3.81 o                         
  -2   3   4         40.60         43.32         1.12 o                         
  -1   3   4          4.40         11.26         0.68 o                         
   0   3   4       2504.92       2695.59         8.39 o                         
   1   3   4         10.44         13.26         0.70 o                         
   2   3   4        169.04        164.84         2.01 o                         
   3   3   4         29.33         15.09         0.81 o                         
   4   3   4         40.33         40.07         1.44 o                         
   5   3   4         84.58         77.66         2.00 o                         
   6   3   4          3.19          1.29         0.86 o                         
   7   3   4        487.66        470.73         6.78 o                         
   8   3   4        941.24        914.37         9.84 o                         
   9   3   4         82.53         84.27         3.26 o                         
  10   3   4          0.17          2.54         1.51 o                         
  11   3   4          0.10          0.29         2.14 o                         
  12   3   4         79.00         86.14         4.34 o                         
  13   3   4          3.52          5.14         2.17 o                         
  14   3   4         78.44         87.33        13.48 o                         
 -17   4   4         32.53         27.68         4.06 o                         
 -16   4   4         68.99         69.43         5.77 o                         
 -15   4   4          0.51          1.63         2.50 o                         
 -14   4   4          0.90          1.54         1.90 o                         
 -13   4   4        412.39        457.04         8.70 o                         
 -12   4   4         83.75         83.04         3.68 o                         
 -11   4   4        675.07        643.96         9.42 o                         
 -10   4   4         15.18         18.76         1.75 o                         
  -9   4   4        575.33        578.05         4.86 o                         
  -8   4   4          0.40         -0.22         0.46 o                         
  -7   4   4          0.55          1.44         0.49 o                         
  -6   4   4        580.88        567.78         4.77 o                         
  -5   4   4          0.31          0.35         0.50 o                         
  -4   4   4        507.15        594.77         4.38 o                         
  -3   4   4         34.01         38.21         1.23 o                         
  -2   4   4         96.51        110.97         1.94 o                         
  -1   4   4       1307.43       1499.31         6.89 o                         
   0   4   4        125.02        182.35         2.50 o                         
   1   4   4        983.90        981.04         4.90 o                         
   2   4   4         92.35         87.87         1.34 o                         
   3   4   4         37.69         26.26         1.09 o                         
   4   4   4        458.27        504.28         5.07 o                         
   5   4   4         67.28         72.55         2.05 o                         
   6   4   4         37.21         34.13         1.66 o                         
   7   4   4        741.88        706.54         7.89 o                         
   8   4   4         32.57         33.88         2.05 o                         
   9   4   4        122.83        119.95         3.81 o                         
  10   4   4        122.13        115.60         4.72 o                         
  11   4   4         18.20         23.29         2.24 o                         
  12   4   4         49.06         48.87         3.38 o                         
  13   4   4          0.31         -0.94         1.99 o                         
  14   4   4         22.86          2.00         4.88 o                         
 -17   5   4         24.40         21.22         4.52 o                         
 -16   5   4          7.15         10.37         2.23 o                         
 -15   5   4         21.13         25.61         2.90 o                         
 -14   5   4        139.26        132.20         5.63 o                         
 -13   5   4         90.26         85.25         3.76 o                         
 -12   5   4          6.29          9.23         1.78 o                         
 -11   5   4        544.60        509.46         7.59 o                         
 -10   5   4       1204.00       1163.18        10.92 o                         
  -9   5   4          0.52          1.99         0.90 o                         
  -8   5   4         83.29         86.36         1.76 o                         
  -7   5   4         19.68         18.78         1.04 o                         
  -6   5   4        455.59        483.35         4.73 o                         
  -5   5   4        640.38        683.36         4.94 o                         
  -4   5   4         21.68         23.33         1.64 o                         
  -3   5   4        230.99        239.55         2.69 o                         
  -2   5   4       1202.17       1375.52         6.20 o                         
  -1   5   4         48.36         42.33         1.05 o                         
   0   5   4        755.35        769.54         4.88 o                         
   1   5   4       2037.90       2116.41         8.37 o                         
   2   5   4        682.34        724.94         4.14 o                         
   3   5   4          1.95          2.62         0.49 o                         
   4   5   4        115.59        124.10         2.29 o                         
   5   5   4        230.37        227.04         3.75 o                         
   6   5   4          3.70          5.46         0.96 o                         
   7   5   4        509.90        466.53         6.20 o                         
   8   5   4         37.87         32.36         2.07 o                         
   9   5   4         68.43         72.11         3.05 o                         
  10   5   4          0.74          3.54         1.46 o                         
  11   5   4         20.97         15.95         1.93 o                         
  12   5   4         14.77         12.91         2.13 o                         
  13   5   4          0.08         -0.25         2.39 o                         
  14   5   4         30.36         42.20        10.35 o                         
 -16   6   4          6.10          4.03         2.00 o                         
 -15   6   4          4.22          4.61         1.72 o                         
 -14   6   4         30.13         29.45         2.86 o                         
 -13   6   4        166.60        169.45         5.18 o                         
 -12   6   4       1425.09       1376.83        14.59 o                         
 -11   6   4        613.72        606.59        10.26 o                         
 -10   6   4        196.91        182.93         4.75 o                         
  -9   6   4       1378.78       1377.76         9.17 o                         
  -8   6   4         89.05         79.01         1.69 o                         
  -7   6   4        377.82        393.30         4.33 o                         
  -6   6   4        328.44        355.41         4.14 o                         
  -5   6   4          0.05          3.08         0.69 o                         
  -4   6   4         80.52         79.91         1.89 o                         
  -3   6   4       2805.16       2970.42        12.05 o                         
  -2   6   4         91.17        114.58         1.76 o                         
  -1   6   4        213.98        241.15         3.17 o                         
   0   6   4        444.24        449.01         4.12 o                         
   1   6   4        183.96        157.13         2.65 o                         
   2   6   4         71.24         75.15         1.50 o                         
   3   6   4         16.70         15.66         0.81 o                         
   4   6   4         82.12         78.71         2.15 o                         
   5   6   4         46.99         50.02         1.72 o                         
   6   6   4         15.48         13.35         1.41 o                         
   7   6   4        446.99        432.21         6.37 o                         
   8   6   4          5.49          6.42         1.40 o                         
   9   6   4         20.10         21.02         1.95 o                         
  10   6   4         16.16         18.61         1.93 o                         
  11   6   4          5.82          6.07         1.51 o                         
  12   6   4         31.19         37.81         3.70 o                         
  13   6   4          0.03          0.91         2.16 o                         
 -16   7   4          0.03          4.26         2.76 o                         
 -15   7   4          2.96          2.90         2.13 o                         
 -14   7   4         40.42         39.16         3.31 o                         
 -13   7   4          3.97          7.10         2.60 o                         
 -12   7   4         11.16         14.08         1.87 o                         
 -11   7   4       1349.74       1308.27        13.15 o                         
 -10   7   4        173.61        171.08         4.66 o                         
  -9   7   4        191.01        182.91         3.80 o                         
  -8   7   4        101.14         86.96         2.44 o                         
  -7   7   4        253.61        245.49         3.53 o                         
  -6   7   4        158.71        134.99         2.60 o                         
  -5   7   4        557.18        573.10         6.49 o                         
  -4   7   4         19.34         29.39         1.26 o                         
  -3   7   4        294.37        297.41         3.46 o                         
  -2   7   4         24.55         16.76         0.90 o                         
  -1   7   4        567.42        608.57         5.14 o                         
   0   7   4          2.04          3.29         0.61 o                         
   1   7   4        148.27        154.60         2.28 o                         
   2   7   4        771.23        830.55         5.33 o                         
   3   7   4        370.07        357.12         3.88 o                         
   4   7   4        641.25        636.59         5.99 o                         
   5   7   4        740.04        719.38         6.72 o                         
   6   7   4         63.34         58.40         2.47 o                         
   7   7   4        405.72        421.49         6.44 o                         
   8   7   4         77.78         71.61         4.08 o                         
   9   7   4          3.85          4.14         1.46 o                         
  10   7   4         16.92         13.92         1.85 o                         
  11   7   4         19.51         19.49         2.17 o                         
  12   7   4          3.90          6.42         1.80 o                         
  13   7   4         48.11         35.82         9.33 o                         
 -16   8   4          0.48          0.98         2.46 o                         
 -15   8   4         10.38          9.72         2.10 o                         
 -14   8   4         91.26         75.66         4.80 o                         
 -13   8   4         78.95         66.89         3.97 o                         
 -12   8   4        156.73        145.26         4.70 o                         
 -11   8   4        302.03        299.86         6.46 o                         
 -10   8   4        120.91        119.12         3.98 o                         
  -9   8   4        112.68        103.56         3.03 o                         
  -8   8   4        294.37        267.03         4.33 o                         
  -7   8   4          0.06          1.48         1.00 o                         
  -6   8   4        693.55        684.79         8.90 o                         
  -5   8   4       1056.62       1098.36         8.92 o                         
  -4   8   4        323.77        348.34         4.83 o                         
  -3   8   4        594.77        679.84         4.34 o                         
  -2   8   4       1263.30       1253.30         6.18 o                         
  -1   8   4         76.19         76.76         1.93 o                         
   0   8   4          0.15          2.10         0.67 o                         
   1   8   4         39.52         55.50         1.39 o                         
   2   8   4        135.66        121.90         1.98 o                         
   3   8   4          0.02          0.71         0.67 o                         
   4   8   4       1164.14       1101.70         7.95 o                         
   5   8   4        966.85        966.64         8.43 o                         
   6   8   4        889.90        779.55         8.87 o                         
   7   8   4        707.52        634.26         8.02 o                         
   8   8   4        146.78        138.18         4.39 o                         
   9   8   4          3.43          5.52         1.46 o                         
  10   8   4         49.07         52.39         3.07 o                         
  11   8   4          6.66          8.92         1.88 o                         
  12   8   4        124.08        136.92         5.48 o                         
  13   8   4         11.77          4.34         7.09 o                         
 -16   9   4         14.73         10.59         4.42 o                         
 -15   9   4         47.61         47.94         4.24 o                         
 -14   9   4          6.11          4.86         2.46 o                         
 -13   9   4        139.27        154.03         6.00 o                         
 -12   9   4        204.91        206.63         6.25 o                         
 -11   9   4         28.41         28.84         2.27 o                         
 -10   9   4         77.37         81.45         3.62 o                         
  -9   9   4         12.71         16.56         1.48 o                         
  -8   9   4        801.93        808.19         7.76 o                         
  -7   9   4       1119.18       1168.61        10.48 o                         
  -6   9   4        735.15        795.85         9.21 o                         
  -5   9   4        268.48        283.21         4.68 o                         
  -4   9   4         79.12         67.49         2.51 o                         
  -3   9   4        946.34        875.29         6.75 o                         
  -2   9   4         49.00         40.40         1.39 o                         
  -1   9   4         29.35         13.17         0.88 o                         
   0   9   4         34.61         39.70         1.51 o                         
   1   9   4        117.79        133.49         2.25 o                         
   2   9   4          0.00          0.79         0.52 o                         
   3   9   4         41.52         41.36         1.43 o                         
   4   9   4        165.26        173.07         3.66 o                         
   5   9   4       1734.10       1616.43        11.30 o                         
   6   9   4         32.17         31.15         2.01 o                         
   7   9   4        146.49        133.85         3.99 o                         
   8   9   4         42.26         26.63         2.30 o                         
   9   9   4         22.08         25.61         3.16 o                         
  10   9   4        133.95        128.58         4.85 o                         
  11   9   4         59.97         62.88         4.03 o                         
  12   9   4         92.19         78.36         4.50 o                         
  13   9   4          2.70          1.88         5.17 o                         
 -16  10   4         15.52         23.17         8.29 o                         
 -15  10   4         90.12         96.12         6.37 o                         
 -14  10   4         82.17         79.81         6.39 o                         
 -13  10   4          2.85          2.16         1.58 o                         
 -12  10   4         88.50         95.85         4.42 o                         
 -11  10   4         84.40         88.42         4.12 o                         
 -10  10   4         33.23         30.20         2.43 o                         
  -9  10   4         17.75         13.30         1.49 o                         
  -8  10   4       1725.14       1693.21        12.30 o                         
  -7  10   4        294.37        274.27         5.70 o                         
  -6  10   4       1289.50       1296.33        11.53 o                         
  -5  10   4        328.24        288.42         4.87 o                         
  -4  10   4        408.95        393.76         5.00 o                         
  -3  10   4        197.21        194.06         3.36 o                         
  -2  10   4        331.00        323.95         3.85 o                         
  -1  10   4       1082.06       1034.57         6.27 o                         
   0  10   4        751.90        684.66         7.48 o                         
   1  10   4         20.28         28.77         1.21 o                         
   2  10   4       1040.18        997.67         6.62 o                         
   3  10   4        559.32        524.51         6.52 o                         
   4  10   4       1069.65       1037.60         9.05 o                         
   5  10   4       1224.84       1117.71         9.69 o                         
   6  10   4        257.00        226.56         5.03 o                         
   7  10   4        688.16        633.42         8.68 o                         
   8  10   4          1.93          1.43         1.52 o                         
   9  10   4          6.68          7.31         1.73 o                         
  10  10   4         64.31         62.53         3.85 o                         
  11  10   4         50.74         54.42         3.78 o                         
  12  10   4        129.11        133.20         8.61 o                         
  13  10   4         83.11        118.84        15.73 o                         
 -15  11   4          0.58          3.61         4.08 o                         
 -14  11   4        112.56        129.51         6.45 o                         
 -13  11   4        270.66        280.17         7.75 o                         
 -12  11   4          5.04          6.85         1.76 o                         
 -11  11   4         61.10         61.18         3.50 o                         
 -10  11   4         62.42         62.29         3.71 o                         
  -9  11   4          5.58          7.38         1.48 o                         
  -8  11   4        280.12        241.77         5.12 o                         
  -7  11   4        341.97        346.13         6.57 o                         
  -6  11   4        143.18        130.24         5.50 o                         
  -5  11   4        703.23        710.45         8.73 o                         
  -4  11   4        270.02        255.71         4.52 o                         
  -3  11   4         44.96         42.38         1.76 o                         
  -2  11   4        202.22        208.91         3.68 o                         
  -1  11   4        756.29        747.75         5.71 o                         
   0  11   4       1984.80       1986.10        10.27 o                         
   1  11   4          0.00          0.23         0.76 o                         
   2  11   4       1143.91       1106.95         7.41 o                         
   3  11   4        107.73        107.55         2.63 o                         
   4  11   4        383.54        358.78         5.52 o                         
   5  11   4         99.58         93.01         2.96 o                         
   6  11   4         52.94         44.99         2.47 o                         
   7  11   4         69.78         68.30         3.07 o                         
   8  11   4          0.23          0.30         1.65 o                         
   9  11   4         13.12         12.13         1.99 o                         
  10  11   4          0.18          1.51         2.39 o                         
  11  11   4        550.50        589.91        11.66 o                         
  12  11   4        115.91        134.97         7.26 o                         
 -15  12   4         54.39         86.51        13.80 o                         
 -14  12   4         25.33         25.51         3.89 o                         
 -13  12   4         91.62        105.24         5.86 o                         
 -12  12   4          0.45          1.22         1.55 o                         
 -11  12   4         12.24          8.56         1.95 o                         
 -10  12   4         62.07         58.40         3.71 o                         
  -9  12   4          0.55          2.27         1.35 o                         
  -8  12   4         15.18         23.28         2.15 o                         
  -7  12   4       1599.87       1511.25        14.08 o                         
  -6  12   4        649.29        595.73         8.39 o                         
  -5  12   4        150.84        147.28         4.38 o                         
  -4  12   4          0.57          0.08         1.33 o                         
  -3  12   4         23.14         23.76         1.86 o                         
  -2  12   4        128.51        122.92         3.72 o                         
  -1  12   4       2341.38       2279.05        12.65 o                         
   0  12   4        573.49        579.32         5.87 o                         
   1  12   4         75.22         82.89         2.34 o                         
   2  12   4        278.46        294.55         4.23 o                         
   3  12   4        154.57        145.81         3.54 o                         
   4  12   4        193.13        195.36         4.05 o                         
   5  12   4         22.22         16.25         1.44 o                         
   6  12   4          0.40          1.49         1.20 o                         
   7  12   4        175.04        166.22         5.01 o                         
   8  12   4        104.69        115.91         4.80 o                         
   9  12   4         29.88         31.27         2.99 o                         
  10  12   4          6.76          4.71         1.77 o                         
  11  12   4          0.08          4.19         2.49 o                         
  12  12   4         91.55         96.50         6.38 o                         
 -14  13   4        112.39        131.47        11.87 o                         
 -13  13   4         62.48         64.67         4.07 o                         
 -12  13   4          4.13          4.80         1.85 o                         
 -11  13   4         78.67         77.49         4.52 o                         
 -10  13   4        147.61        142.86         5.75 o                         
  -9  13   4         13.28         11.47         1.69 o                         
  -8  13   4        149.23        147.03         4.88 o                         
  -7  13   4          0.11          4.66         1.33 o                         
  -6  13   4        283.14        273.77         5.90 o                         
  -5  13   4         10.65         10.15         1.52 o                         
  -4  13   4         88.40         83.94         3.29 o                         
  -3  13   4         24.66         28.94         2.35 o                         
  -2  13   4        257.62        254.30         5.70 o                         
  -1  13   4         32.66         31.85         2.12 o                         
   0  13   4        236.99        223.72         3.77 o                         
   1  13   4       1803.51       1766.78        10.57 o                         
   2  13   4        655.65        644.85         6.38 o                         
   3  13   4          5.18          3.61         1.30 o                         
   4  13   4         35.84         35.80         2.08 o                         
   5  13   4         23.32         22.50         1.78 o                         
   6  13   4          7.25          9.55         2.05 o                         
   7  13   4         13.86         21.62         2.15 o                         
   8  13   4          0.90          1.87         1.71 o                         
   9  13   4        360.89        352.83         9.26 o                         
  10  13   4          5.99          5.52         1.84 o                         
  11  13   4         35.43         41.75         3.90 o                         
  12  13   4        221.14        263.01        13.91 o                         
 -14  14   4        191.96        178.97        19.01 o                         
 -13  14   4          3.94          4.66         2.49 o                         
 -12  14   4          6.73          5.45         2.15 o                         
 -11  14   4          0.02         -0.11         1.85 o                         
 -10  14   4          3.43          3.68         1.83 o                         
  -9  14   4         36.09         34.32         2.46 o                         
  -8  14   4         12.26          7.42         1.64 o                         
  -7  14   4         58.53         55.67         2.88 o                         
  -6  14   4         26.31         21.59         2.07 o                         
  -5  14   4        222.56        199.39         5.17 o                         
  -4  14   4         95.69         97.80         3.61 o                         
  -3  14   4         66.91         64.36         2.64 o                         
  -2  14   4        259.14        243.80         5.21 o                         
  -1  14   4         69.72         62.11         2.83 o                         
   0  14   4        223.14        220.88         4.09 o                         
   1  14   4       1257.63       1209.54         8.93 o                         
   2  14   4        206.22        214.19         4.46 o                         
   3  14   4        203.09        200.72         4.69 o                         
   4  14   4          2.14          2.26         1.09 o                         
   5  14   4         53.52         40.67         2.25 o                         
   6  14   4         28.53         17.20         1.81 o                         
   7  14   4          0.65          4.00         1.65 o                         
   8  14   4        276.74        270.30         7.32 o                         
   9  14   4         50.46         63.55         3.87 o                         
  10  14   4         10.38         10.44         2.46 o                         
  11  14   4         34.69         53.73        12.47 o                         
 -13  15   4         41.06         36.03         5.27 o                         
 -12  15   4        115.68        132.00         6.16 o                         
 -11  15   4         18.66         16.91         3.45 o                         
 -10  15   4          0.62          1.30         1.68 o                         
  -9  15   4          2.93          4.85         1.68 o                         
  -8  15   4         51.81         53.21         3.26 o                         
  -7  15   4         76.95         61.22         3.74 o                         
  -6  15   4         17.05         14.16         1.73 o                         
  -5  15   4         87.20         77.84         3.46 o                         
  -4  15   4         75.21         76.14         3.36 o                         
  -3  15   4         44.08         43.17         2.55 o                         
  -2  15   4         48.00         46.61         2.33 o                         
  -1  15   4        158.76        160.47         4.45 o                         
   0  15   4        192.36        189.22         4.78 o                         
   1  15   4        447.84        422.11         8.04 o                         
   2  15   4         80.17         75.33         3.27 o                         
   3  15   4         80.26         67.49         3.39 o                         
   4  15   4         43.40         45.41         2.76 o                         
   5  15   4         60.40         57.65         3.41 o                         
   6  15   4          9.62          5.89         1.61 o                         
   7  15   4         87.56         84.68         4.26 o                         
   8  15   4          9.85         16.81         2.62 o                         
   9  15   4        146.61        146.67         6.93 o                         
  10  15   4        138.71        130.61         8.18 o                         
 -13  16   4          0.36         -1.92         5.29 o                         
 -12  16   4          4.65          1.16         2.09 o                         
 -11  16   4         49.59         43.54         3.78 o                         
 -10  16   4          0.62         -1.29         2.01 o                         
  -9  16   4          2.92          2.26         1.56 o                         
  -8  16   4        190.69        189.33         6.03 o                         
  -7  16   4        111.26        102.04         4.75 o                         
  -6  16   4          5.93          3.94         1.43 o                         
  -5  16   4         18.74         22.55         2.06 o                         
  -4  16   4         62.83         60.05         3.19 o                         
  -3  16   4          1.65          3.30         1.31 o                         
  -2  16   4         64.46         66.34         3.05 o                         
  -1  16   4        595.93        586.08         8.70 o                         
   0  16   4        360.58        345.96         6.61 o                         
   1  16   4         13.76         11.99         1.76 o                         
   2  16   4          0.79          1.74         1.55 o                         
   3  16   4         82.91         83.33         3.59 o                         
   4  16   4         51.14         46.33         2.83 o                         
   5  16   4        151.85        164.26         5.63 o                         
   6  16   4        176.78        182.80         6.11 o                         
   7  16   4         34.10         38.11         3.10 o                         
   8  16   4        337.39        348.38         9.60 o                         
   9  16   4         48.68         67.08         5.28 o                         
  10  16   4        137.39        163.17        18.09 o                         
 -13  17   4          2.87         -6.77         6.77 o                         
 -12  17   4         19.77         26.36         5.54 o                         
 -11  17   4          7.83          7.64         2.22 o                         
 -10  17   4         34.23         30.66         3.19 o                         
  -9  17   4         23.44         21.29         2.43 o                         
  -8  17   4         10.21          8.35         2.48 o                         
  -7  17   4         29.93         28.51         2.42 o                         
  -6  17   4         66.87         57.90         3.05 o                         
  -5  17   4          0.04          1.27         1.36 o                         
  -4  17   4        190.93        197.79         5.57 o                         
  -3  17   4         19.84         23.37         2.16 o                         
  -2  17   4          2.63          4.73         1.43 o                         
  -1  17   4        159.31        166.01         4.65 o                         
   0  17   4         22.82         25.86         2.35 o                         
   1  17   4          8.92          5.90         2.10 o                         
   2  17   4         46.84         46.20         3.08 o                         
   3  17   4         65.24         52.23         3.59 o                         
   4  17   4          5.07          0.77         1.50 o                         
   5  17   4         16.97         17.28         2.34 o                         
   6  17   4         28.40         33.00         2.81 o                         
   7  17   4         23.78         20.18         2.42 o                         
   8  17   4         31.88         38.27         3.62 o                         
   9  17   4         53.36         57.15         8.17 o                         
 -12  18   4         52.49         54.59        11.36 o                         
 -11  18   4        124.29        134.11        11.66 o                         
 -10  18   4          7.45          2.73         2.58 o                         
  -9  18   4         24.63         25.85         3.12 o                         
  -8  18   4         17.24         13.39         2.01 o                         
  -7  18   4         15.12         18.15         2.24 o                         
  -6  18   4          1.87          3.99         1.58 o                         
  -5  18   4         44.62         35.39         2.66 o                         
  -4  18   4          0.31          1.57         1.41 o                         
  -3  18   4          8.30          6.61         1.58 o                         
  -2  18   4         33.44         30.09         2.46 o                         
  -1  18   4         22.44         27.10         2.71 o                         
   0  18   4          0.38          0.52         1.55 o                         
   1  18   4        354.93        351.55         8.10 o                         
   2  18   4          1.69          4.42         1.79 o                         
   3  18   4          0.15         -1.44         1.44 o                         
   4  18   4          6.30          5.73         1.66 o                         
   5  18   4          0.47         -1.84         1.84 o                         
   6  18   4         17.14         24.34         2.92 o                         
   7  18   4          1.72          1.11         1.73 o                         
   8  18   4         18.27         13.27         9.41 o                         
   9  18   4         29.27         16.24         6.23 o                         
 -11  19   4         46.41         35.51         9.79 o                         
 -10  19   4         11.83         15.22         4.08 o                         
  -9  19   4         25.21         25.08         2.81 o                         
  -8  19   4         36.28         33.87         3.00 o                         
  -7  19   4        137.29        128.46         5.10 o                         
  -6  19   4         93.12         83.74         4.15 o                         
  -5  19   4          2.49          1.84         1.49 o                         
  -4  19   4          3.32          2.54         1.47 o                         
  -3  19   4          5.39          6.94         1.88 o                         
  -2  19   4         14.52         12.53         2.56 o                         
  -1  19   4         22.13         25.02         2.36 o                         
   0  19   4         61.95         63.46         4.02 o                         
   1  19   4          1.42          2.01         1.62 o                         
   2  19   4          0.13         -0.82         1.55 o                         
   3  19   4         40.83         35.17         2.94 o                         
   4  19   4          6.78          5.42         1.98 o                         
   5  19   4          5.13          7.39         2.38 o                         
   6  19   4         16.94         23.45         3.70 o                         
   7  19   4         13.58         15.72         4.87 o                         
 -10  20   4         38.50         15.62         6.75 o                         
  -9  20   4          0.12         -2.55         2.76 o                         
  -8  20   4         44.06         44.37         3.44 o                         
  -7  20   4        211.30        223.63         6.84 o                         
  -6  20   4         50.15         50.58         4.63 o                         
  -5  20   4          7.12          6.69         1.84 o                         
  -4  20   4        132.86        129.14         4.69 o                         
  -3  20   4         73.29         80.73         4.06 o                         
  -2  20   4         29.09         27.42         2.60 o                         
  -1  20   4        336.98        328.83         8.36 o                         
   0  20   4         26.80         31.45         3.01 o                         
   1  20   4        100.69        107.75         4.94 o                         
   2  20   4         49.45         48.06         3.36 o                         
   3  20   4         89.57        103.95         4.90 o                         
   4  20   4        175.22        174.27         6.45 o                         
   5  20   4         17.97         16.93         2.85 o                         
   6  20   4        237.04        269.22        16.61 o                         
  -9  21   4         62.82         82.44        13.51 o                         
  -8  21   4        107.92        120.08         8.87 o                         
  -7  21   4         91.65         98.63         4.76 o                         
  -6  21   4         22.29         30.78         2.77 o                         
  -5  21   4        112.80        113.05         4.71 o                         
  -4  21   4         28.30         25.08         2.45 o                         
  -3  21   4         20.88         16.39         2.63 o                         
  -2  21   4          8.44         11.74         2.27 o                         
  -1  21   4         13.33         18.08         2.42 o                         
   0  21   4        179.60        190.39         6.64 o                         
   1  21   4        442.91        434.15         9.88 o                         
   2  21   4         54.13         55.69         4.10 o                         
   3  21   4         33.48         34.18         3.12 o                         
   4  21   4         60.29         58.35         4.91 o                         
   5  21   4          9.07          6.25         4.36 o                         
   6  21   4         29.95         17.84         6.75 o                         
  -8  22   4          7.94          3.74         3.53 o                         
  -7  22   4        132.23        119.93         8.76 o                         
  -6  22   4         40.05         38.93         4.09 o                         
  -5  22   4         38.38         48.18         3.63 o                         
  -4  22   4         55.81         57.71         3.70 o                         
  -3  22   4         91.09         94.91         6.07 o                         
  -2  22   4         12.70         13.37         2.41 o                         
  -1  22   4        366.79        372.97         9.37 o                         
   0  22   4         96.05         92.75         5.90 o                         
   1  22   4          8.20         10.87         2.47 o                         
   2  22   4         12.05         11.37         2.62 o                         
   3  22   4          0.07          1.97         2.95 o                         
   4  22   4          5.98         -5.33         6.90 o                         
  -7  23   4          5.45         17.91         5.72 o                         
  -6  23   4          6.67         18.53         7.34 o                         
  -5  23   4         34.29         23.94         4.72 o                         
  -4  23   4          0.79         -1.90         3.12 o                         
  -3  23   4          3.93          2.65         2.08 o                         
  -2  23   4         20.19         22.96         4.71 o                         
  -1  23   4          3.09          7.50         3.47 o                         
   0  23   4          8.60         15.85         3.76 o                         
   1  23   4          3.08          7.99         3.55 o                         
   2  23   4          3.10         11.17         6.36 o                         
  -2  24   4         18.35          8.05         6.21 o                         
 -17   1   5        315.53        327.43        14.44 o                         
 -16   1   5       1022.32       1040.73        16.32 o                         
 -15   1   5        122.32        136.64         5.90 o                         
 -14   1   5        143.74        144.20         5.85 o                         
 -13   1   5          0.24          2.89         1.63 o                         
 -12   1   5          2.34          2.69         1.53 o                         
 -11   1   5         94.97         78.42         3.65 o                         
 -10   1   5          5.71          5.18         1.57 o                         
  -9   1   5        184.77        200.49         3.98 o                         
  -8   1   5        159.09        165.02         3.58 o                         
  -7   1   5        893.99        954.26         7.01 o                         
  -6   1   5         66.53         76.70         1.96 o                         
  -5   1   5       1585.67       1543.97         7.84 o                         
  -4   1   5        861.22        935.01         6.25 o                         
  -3   1   5         16.62         25.98         0.88 o                         
  -2   1   5        295.99        323.91         3.02 o                         
  -1   1   5        722.68        712.23         4.26 o                         
   0   1   5       1062.65       1184.20         5.49 o                         
   1   1   5         17.38         19.90         0.84 o                         
   2   1   5         78.16         77.88         2.07 o                         
   3   1   5          0.37          0.84         0.95 o                         
   4   1   5       1039.39       1030.84         8.10 o                         
   5   1   5       1138.20       1121.10         9.78 o                         
   6   1   5        209.75        176.03         4.30 o                         
   7   1   5         37.21         33.01         2.13 o                         
   8   1   5          7.15          4.92         1.70 o                         
   9   1   5        276.67        274.61         6.02 o                         
  10   1   5          4.02          3.76         1.51 o                         
  11   1   5        126.41        125.30         5.48 o                         
  12   1   5          0.11          2.80         2.06 o                         
  13   1   5         63.45         59.56         8.01 o                         
 -17   2   5         92.50         91.89         8.06 o                         
 -16   2   5        112.38        112.79         5.67 o                         
 -15   2   5        586.52        589.19        11.89 o                         
 -14   2   5        816.84        813.93        13.45 o                         
 -13   2   5         94.11         96.67         4.68 o                         
 -12   2   5         49.77         53.45         3.35 o                         
 -11   2   5        214.26        210.72         6.17 o                         
 -10   2   5         21.08         23.57         1.72 o                         
  -9   2   5       1286.32       1343.22        14.24 o                         
  -8   2   5       1093.99       1083.39         9.04 o                         
  -7   2   5         94.75         99.56         1.96 o                         
  -6   2   5          0.01          1.76         0.55 o                         
  -5   2   5        771.25        749.70         5.82 o                         
  -4   2   5         52.16         56.87         1.64 o                         
  -3   2   5         72.31         82.94         1.49 o                         
  -2   2   5       3325.35       3411.08        11.46 o                         
  -1   2   5        106.34        107.57         1.80 o                         
   0   2   5         91.56         84.41         1.63 o                         
   1   2   5        127.53        153.87         2.17 o                         
   2   2   5         76.15         74.74         1.65 o                         
   3   2   5        294.93        286.66         4.05 o                         
   4   2   5        712.97        655.88         6.53 o                         
   5   2   5         38.93         44.62         2.26 o                         
   6   2   5        716.46        684.23         8.35 o                         
   7   2   5          3.61          3.94         1.20 o                         
   8   2   5          6.55          4.33         1.34 o                         
   9   2   5         94.04         85.57         3.44 o                         
  10   2   5         12.20         10.83         1.69 o                         
  11   2   5          1.45          4.51         1.70 o                         
  12   2   5         46.42         57.69         4.01 o                         
  13   2   5          2.54          2.30         5.20 o                         
 -17   3   5        193.59        203.85        20.80 o                         
 -16   3   5         57.71         49.98         4.15 o                         
 -15   3   5        146.05        150.02         6.17 o                         
 -14   3   5        122.43        128.70         5.51 o                         
 -13   3   5        615.60        590.25        11.09 o                         
 -12   3   5         46.56         50.44         3.32 o                         
 -11   3   5        149.08        150.64         4.84 o                         
 -10   3   5          6.22          8.57         1.34 o                         
  -9   3   5        163.25        157.85         3.95 o                         
  -8   3   5        378.47        387.00         4.96 o                         
  -7   3   5         27.49         34.85         1.37 o                         
  -6   3   5         90.64        121.26         2.08 o                         
  -5   3   5          8.96         10.13         0.81 o                         
  -4   3   5         29.27         32.19         1.22 o                         
  -3   3   5         21.67         16.53         0.78 o                         
  -2   3   5        538.12        599.53         4.76 o                         
  -1   3   5        472.32        545.69         4.47 o                         
   0   3   5         46.04         37.84         1.11 o                         
   1   3   5         98.62         93.56         1.73 o                         
   2   3   5         38.08         37.18         1.22 o                         
   3   3   5         69.99         71.90         1.69 o                         
   4   3   5         40.24         48.67         1.19 o                         
   5   3   5       1223.61       1162.54        10.43 o                         
   6   3   5        619.58        599.53         7.83 o                         
   7   3   5        105.79        105.55         3.52 o                         
   8   3   5          1.26          1.93         1.35 o                         
   9   3   5         12.26          9.48         1.57 o                         
  10   3   5         66.54         75.08         3.54 o                         
  11   3   5          1.62          6.20         2.65 o                         
  12   3   5         76.03         74.37         4.55 o                         
 -17   4   5         40.02         51.27         7.53 o                         
 -16   4   5         39.70         45.54         3.89 o                         
 -15   4   5        194.73        191.41         6.50 o                         
 -14   4   5          7.93          7.15         2.11 o                         
 -13   4   5        230.82        230.50         7.03 o                         
 -12   4   5         22.71         20.32         2.58 o                         
 -11   4   5          8.75         12.32         2.02 o                         
 -10   4   5         67.85         65.85         2.83 o                         
  -9   4   5          3.00          5.84         1.17 o                         
  -8   4   5         18.57         23.51         1.37 o                         
  -7   4   5        772.12        754.08         6.28 o                         
  -6   4   5         15.99         20.65         1.36 o                         
  -5   4   5        136.33        145.79         3.16 o                         
  -4   4   5        558.66        526.10         4.52 o                         
  -3   4   5        281.83        267.08         2.88 o                         
  -2   4   5         41.75         41.70         1.49 o                         
  -1   4   5        100.19         81.49         1.85 o                         
   0   4   5          2.94          6.04         0.76 o                         
   1   4   5        947.45        946.56         5.93 o                         
   2   4   5        281.72        259.94         3.12 o                         
   3   4   5         99.69        111.78         2.27 o                         
   4   4   5        942.62        903.66         7.65 o                         
   5   4   5        284.35        251.96         4.93 o                         
   6   4   5         85.57         77.42         2.95 o                         
   7   4   5          8.88          8.09         1.32 o                         
   8   4   5        121.13        106.97         3.52 o                         
   9   4   5         46.02         46.07         2.53 o                         
  10   4   5         22.21         25.90         2.47 o                         
  11   4   5        115.84        126.22         4.86 o                         
  12   4   5          3.75          3.78         2.53 o                         
 -17   5   5        101.49         91.52        13.68 o                         
 -16   5   5         31.80         32.51         3.33 o                         
 -15   5   5          9.60          9.55         2.21 o                         
 -14   5   5         15.17         12.41         2.04 o                         
 -13   5   5         95.92         90.00         4.21 o                         
 -12   5   5          1.58          1.99         1.50 o                         
 -11   5   5          2.71          2.19         1.14 o                         
 -10   5   5        254.90        245.19         5.15 o                         
  -9   5   5        764.30        730.94         7.32 o                         
  -8   5   5        253.16        255.86         4.12 o                         
  -7   5   5        329.33        349.66         4.45 o                         
  -6   5   5         54.41         53.66         1.91 o                         
  -5   5   5        152.47        140.14         3.16 o                         
  -4   5   5         13.10         15.75         0.90 o                         
  -3   5   5        298.73        277.79         3.20 o                         
  -2   5   5         74.82         94.90         1.98 o                         
  -1   5   5         44.39         32.81         1.18 o                         
   0   5   5          2.15          1.62         0.75 o                         
   1   5   5         35.08         31.49         1.46 o                         
   2   5   5        429.20        418.01         3.89 o                         
   3   5   5        272.00        265.48         3.66 o                         
   4   5   5        274.30        267.58         3.83 o                         
   5   5   5        333.78        335.37         4.72 o                         
   6   5   5        148.38        131.00         3.52 o                         
   7   5   5        134.89        149.85         3.95 o                         
   8   5   5          7.77          8.81         1.48 o                         
   9   5   5          0.26          1.00         1.38 o                         
  10   5   5        119.62        124.18         4.66 o                         
  11   5   5         76.28         71.63         3.98 o                         
  12   5   5         27.59         33.00         4.74 o                         
  13   5   5          0.24          2.56         5.43 o                         
 -16   6   5         26.90         23.09         3.21 o                         
 -15   6   5          5.71          7.49         2.18 o                         
 -14   6   5         82.10         79.38         4.59 o                         
 -13   6   5        224.35        214.41         6.42 o                         
 -12   6   5        482.10        466.60         8.47 o                         
 -11   6   5          0.03          1.37         1.24 o                         
 -10   6   5        116.88        125.10         3.79 o                         
  -9   6   5         60.78         54.73         2.25 o                         
  -8   6   5        300.25        289.19         4.61 o                         
  -7   6   5        221.26        212.80         3.72 o                         
  -6   6   5        503.11        505.27         6.01 o                         
  -5   6   5          1.60          1.76         0.56 o                         
  -4   6   5         98.19         81.97         1.79 o                         
  -3   6   5        160.32        142.70         2.22 o                         
  -2   6   5        221.76        205.11         2.38 o                         
  -1   6   5         26.96         28.76         1.26 o                         
   0   6   5        164.93        148.02         2.89 o                         
   1   6   5        112.95        108.05         2.12 o                         
   2   6   5          2.12          4.15         0.51 o                         
   3   6   5         98.12         74.01         1.62 o                         
   4   6   5        424.90        371.83         5.13 o                         
   5   6   5        274.41        259.74         4.72 o                         
   6   6   5          0.00          0.05         1.23 o                         
   7   6   5        162.20        164.55         4.72 o                         
   8   6   5         52.65         53.01         2.88 o                         
   9   6   5          0.20          0.31         1.45 o                         
  10   6   5         31.62         33.30         2.83 o                         
  11   6   5          2.90          2.80         1.80 o                         
  12   6   5         93.70        119.91         9.77 o                         
  13   6   5         18.00          3.73         5.53 o                         
 -16   7   5         90.70         97.98         7.20 o                         
 -15   7   5          0.59          3.31         2.46 o                         
 -14   7   5          7.60          7.87         2.07 o                         
 -13   7   5          0.12          3.82         1.70 o                         
 -12   7   5          0.34          3.06         1.51 o                         
 -11   7   5        113.05        125.02         4.02 o                         
 -10   7   5          4.94          7.27         1.43 o                         
  -9   7   5          1.76          3.41         1.07 o                         
  -8   7   5         91.52         97.71         2.82 o                         
  -7   7   5         13.12         13.70         1.53 o                         
  -6   7   5         41.76         48.19         1.43 o                         
  -5   7   5        126.23        119.59         2.09 o                         
  -4   7   5        388.71        375.38         3.84 o                         
  -3   7   5        264.05        306.72         3.29 o                         
  -2   7   5        825.33        804.66         6.06 o                         
  -1   7   5         36.53         30.61         1.27 o                         
   0   7   5         18.62         13.11         1.02 o                         
   1   7   5        160.57        159.09         2.97 o                         
   2   7   5          5.34          4.95         0.68 o                         
   3   7   5         54.93         57.25         2.29 o                         
   4   7   5          2.08          0.33         0.95 o                         
   5   7   5          2.71          0.19         1.04 o                         
   6   7   5          0.05          5.01         1.35 o                         
   7   7   5         92.04         96.02         3.68 o                         
   8   7   5         10.19         10.38         1.72 o                         
   9   7   5         85.43         96.20         4.35 o                         
  10   7   5         75.75         79.57         4.22 o                         
  11   7   5         37.17         45.29         3.38 o                         
  12   7   5        122.50        126.69        15.93 o                         
 -16   8   5         84.02         79.02         9.03 o                         
 -15   8   5          4.56         11.25         2.44 o                         
 -14   8   5          8.01          8.24         1.92 o                         
 -13   8   5         67.24         62.68         3.78 o                         
 -12   8   5        312.54        304.79         7.03 o                         
 -11   8   5        107.19        107.40         3.79 o                         
 -10   8   5          0.99          3.28         1.33 o                         
  -9   8   5         40.66         37.46         2.02 o                         
  -8   8   5         20.01         16.55         1.58 o                         
  -7   8   5         64.79         66.09         3.02 o                         
  -6   8   5         30.91         36.88         1.91 o                         
  -5   8   5        371.33        358.00         4.66 o                         
  -4   8   5        129.95        122.70         2.15 o                         
  -3   8   5       1696.79       1677.10         8.72 o                         
  -2   8   5         17.59         12.25         0.97 o                         
  -1   8   5         67.25         72.02         1.95 o                         
   0   8   5          8.51          5.74         0.91 o                         
   1   8   5        192.05        196.27         3.38 o                         
   2   8   5        108.63         94.67         2.03 o                         
   3   8   5        237.44        204.25         3.75 o                         
   4   8   5        535.20        514.49         6.91 o                         
   5   8   5        195.70        177.16         4.26 o                         
   6   8   5          0.15         -0.27         1.29 o                         
   7   8   5          9.90         11.21         1.93 o                         
   8   8   5         20.38         25.43         2.28 o                         
   9   8   5          8.56         11.13         1.98 o                         
  10   8   5          1.43          1.37         1.66 o                         
  11   8   5        200.47        199.63         6.67 o                         
  12   8   5          5.74          2.53         3.27 o                         
 -16   9   5          1.15          2.88         5.29 o                         
 -15   9   5         74.94         72.48         4.67 o                         
 -14   9   5          4.22          0.38         1.92 o                         
 -13   9   5          1.91          4.96         1.87 o                         
 -12   9   5         59.86         55.07         3.50 o                         
 -11   9   5         10.89         10.90         1.66 o                         
 -10   9   5        190.16        197.56         5.61 o                         
  -9   9   5          3.00          2.54         1.16 o                         
  -8   9   5        630.03        586.77         7.96 o                         
  -7   9   5        169.65        158.58         4.44 o                         
  -6   9   5         57.86         54.74         2.72 o                         
  -5   9   5          6.92          4.83         1.22 o                         
  -4   9   5        387.87        415.32         5.37 o                         
  -3   9   5        168.03        178.93         2.95 o                         
  -2   9   5        326.48        298.30         3.87 o                         
  -1   9   5       1173.41       1175.82         7.82 o                         
   0   9   5        250.72        242.43         3.70 o                         
   1   9   5        116.79        102.88         2.64 o                         
   2   9   5         64.58         62.87         2.13 o                         
   3   9   5         13.38         11.50         1.49 o                         
   4   9   5         90.85         97.18         3.58 o                         
   5   9   5        377.14        377.72         8.39 o                         
   6   9   5        157.72        146.49         5.07 o                         
   7   9   5         19.07         18.26         2.30 o                         
   8   9   5         69.00         67.24         3.79 o                         
   9   9   5          1.29         -0.60         1.91 o                         
  10   9   5          5.46          7.44         1.98 o                         
  11   9   5        224.83        221.22         7.93 o                         
  12   9   5         52.53         41.71        13.53 o                         
 -15  10   5         37.22         37.29         5.50 o                         
 -14  10   5         94.53        105.59         5.02 o                         
 -13  10   5          7.20          8.23         1.84 o                         
 -12  10   5         70.76         71.17         4.29 o                         
 -11  10   5        104.74        107.27         4.19 o                         
 -10  10   5        161.58        138.63         5.50 o                         
  -9  10   5        131.91        143.11         4.34 o                         
  -8  10   5          0.34          2.99         1.58 o                         
  -7  10   5        367.54        341.13         6.67 o                         
  -6  10   5        131.57        135.86         4.25 o                         
  -5  10   5        102.50         99.13         3.42 o                         
  -4  10   5          1.73          3.60         1.24 o                         
  -3  10   5        134.03        126.37         3.07 o                         
  -2  10   5          9.06         11.25         1.11 o                         
  -1  10   5        121.32        112.38         2.55 o                         
   0  10   5         10.47         11.83         1.07 o                         
   1  10   5        868.13        828.33         7.53 o                         
   2  10   5        540.52        541.31         5.99 o                         
   3  10   5          8.69          6.01         1.19 o                         
   4  10   5       1437.51       1325.05        12.95 o                         
   5  10   5        264.79        305.87         6.41 o                         
   6  10   5          4.08          6.88         1.48 o                         
   7  10   5          3.40          5.08         1.72 o                         
   8  10   5         78.10         68.79         4.07 o                         
   9  10   5         73.42         84.88         4.49 o                         
  10  10   5         28.87         24.99         2.71 o                         
  11  10   5         13.47         19.34         3.28 o                         
  12  10   5        221.47        214.62        20.44 o                         
 -15  11   5        205.69        221.33        16.67 o                         
 -14  11   5         23.11         22.54         2.73 o                         
 -13  11   5        158.81        154.87         6.47 o                         
 -12  11   5          6.50          7.73         2.11 o                         
 -11  11   5         28.48         22.54         2.44 o                         
 -10  11   5          4.58         11.07         2.07 o                         
  -9  11   5         27.63         22.12         2.19 o                         
  -8  11   5         76.60         87.20         3.98 o                         
  -7  11   5        202.71        216.72         5.48 o                         
  -6  11   5         99.89        100.07         3.58 o                         
  -5  11   5        134.19        162.10         4.45 o                         
  -4  11   5         26.91         26.85         1.99 o                         
  -3  11   5        332.41        337.77         5.73 o                         
  -2  11   5         13.57         23.62         1.50 o                         
  -1  11   5        130.29        122.07         2.74 o                         
   0  11   5        149.81        133.79         2.96 o                         
   1  11   5        127.97        118.22         2.97 o                         
   2  11   5        227.69        213.54         4.31 o                         
   3  11   5        243.03        234.23         4.79 o                         
   4  11   5        130.92        142.26         4.43 o                         
   5  11   5        868.14        777.14        10.35 o                         
   6  11   5         53.52         48.62         3.16 o                         
   7  11   5        166.74        158.36         5.57 o                         
   8  11   5         41.01         34.35         2.88 o                         
   9  11   5          3.30          6.51         1.94 o                         
  10  11   5         23.41         32.62         3.07 o                         
  11  11   5          1.48          0.97         2.81 o                         
 -15  12   5        186.94        184.04        19.08 o                         
 -14  12   5         33.62         49.85         5.35 o                         
 -13  12   5         46.89         45.40         3.67 o                         
 -12  12   5          8.35          9.88         2.08 o                         
 -11  12   5         36.04         28.57         2.96 o                         
 -10  12   5        139.10        138.48         5.60 o                         
  -9  12   5        334.42        341.81         7.62 o                         
  -8  12   5          2.78          1.86         1.70 o                         
  -7  12   5         82.15         93.74         3.83 o                         
  -6  12   5         16.43         10.95         1.56 o                         
  -5  12   5        230.43        227.37         5.38 o                         
  -4  12   5         69.13         65.89         2.97 o                         
  -3  12   5         29.79         31.80         2.17 o                         
  -2  12   5        990.54        887.97         9.11 o                         
  -1  12   5         35.55         36.54         1.66 o                         
   0  12   5        216.46        200.92         3.68 o                         
   1  12   5        101.65        104.41         2.71 o                         
   2  12   5        479.25        454.46         6.35 o                         
   3  12   5         36.97         31.73         1.97 o                         
   4  12   5         15.75         10.79         1.60 o                         
   5  12   5        501.91        490.23         8.39 o                         
   6  12   5        224.14        216.41         6.33 o                         
   7  12   5        151.61        137.04         5.31 o                         
   8  12   5        354.92        370.41         8.84 o                         
   9  12   5          4.85          8.33         2.41 o                         
  10  12   5          0.67          4.00         2.51 o                         
  11  12   5         29.33         42.40        11.52 o                         
 -14  13   5         54.36         33.72         6.09 o                         
 -13  13   5         60.13         66.04         4.47 o                         
 -12  13   5          6.34          5.38         1.88 o                         
 -11  13   5          3.84          7.74         1.93 o                         
 -10  13   5         39.09         38.77         3.30 o                         
  -9  13   5        272.24        266.06         7.49 o                         
  -8  13   5        859.12        791.19        11.32 o                         
  -7  13   5         22.31         20.26         2.15 o                         
  -6  13   5         41.95         51.03         2.78 o                         
  -5  13   5        265.50        255.87         5.84 o                         
  -4  13   5         77.09         82.43         3.39 o                         
  -3  13   5        603.38        577.07         8.53 o                         
  -2  13   5         16.48         19.97         1.66 o                         
  -1  13   5        994.67        965.42         8.74 o                         
   0  13   5          1.28          2.72         0.86 o                         
   1  13   5       1333.63       1286.59         9.47 o                         
   2  13   5        115.28        105.99         3.50 o                         
   3  13   5        103.92         97.14         3.29 o                         
   4  13   5         25.16         22.24         1.97 o                         
   5  13   5          0.24          2.65         1.27 o                         
   6  13   5         21.71         21.66         2.79 o                         
   7  13   5        100.02         99.43         4.64 o                         
   8  13   5        443.21        439.52         9.74 o                         
   9  13   5         63.52         58.36         3.98 o                         
  10  13   5        103.07        109.73         6.10 o                         
  11  13   5          9.99          1.76         5.70 o                         
 -13  14   5        102.59        111.89         8.66 o                         
 -12  14   5          1.53          3.37         2.75 o                         
 -11  14   5          3.54          9.08         2.13 o                         
 -10  14   5        480.41        447.82        10.38 o                         
  -9  14   5        576.09        584.61        11.28 o                         
  -8  14   5        543.34        555.72         9.84 o                         
  -7  14   5         32.71         35.03         2.71 o                         
  -6  14   5         36.29         31.53         2.39 o                         
  -5  14   5         96.20         94.50         3.80 o                         
  -4  14   5        299.77        278.49         6.19 o                         
  -3  14   5        311.95        295.49         6.33 o                         
  -2  14   5          4.19          7.35         1.41 o                         
  -1  14   5       1305.09       1317.79        11.86 o                         
   0  14   5        369.18        345.74         5.47 o                         
   1  14   5        226.92        219.72         4.61 o                         
   2  14   5        151.07        160.70         4.34 o                         
   3  14   5         26.17         31.80         2.12 o                         
   4  14   5        142.98        142.57         4.42 o                         
   5  14   5         46.77         45.72         2.70 o                         
   6  14   5         31.90         35.58         2.75 o                         
   7  14   5        610.33        587.54        10.96 o                         
   8  14   5         31.19         28.65         3.07 o                         
   9  14   5         34.15         30.25         4.01 o                         
  10  14   5        229.36        220.81        20.74 o                         
 -13  15   5         85.35         71.23        11.82 o                         
 -12  15   5         84.77         91.84         5.80 o                         
 -11  15   5        101.64         96.53         5.28 o                         
 -10  15   5         26.92         31.27         3.07 o                         
  -9  15   5        198.58        184.14         6.61 o                         
  -8  15   5         42.47         34.17         2.83 o                         
  -7  15   5        210.88        206.96         6.28 o                         
  -6  15   5          0.07          0.72         1.32 o                         
  -5  15   5         43.44         38.85         2.59 o                         
  -4  15   5          0.79          1.78         1.40 o                         
  -3  15   5         26.83         31.71         2.33 o                         
  -2  15   5       1066.48       1025.60        10.76 o                         
  -1  15   5        160.93        164.58         4.25 o                         
   0  15   5        280.92        266.95         5.53 o                         
   1  15   5         74.87         64.85         3.40 o                         
   2  15   5          8.13         12.09         2.12 o                         
   3  15   5         59.62         55.63         3.06 o                         
   4  15   5        255.37        238.76         6.78 o                         
   5  15   5          0.44          0.61         1.97 o                         
   6  15   5          2.41          3.54         2.23 o                         
   7  15   5        359.02        359.37         9.75 o                         
   8  15   5        269.17        265.71         8.68 o                         
   9  15   5        237.97        298.50        16.84 o                         
 -12  16   5         57.19         43.58        10.80 o                         
 -11  16   5          2.50          7.35         2.26 o                         
 -10  16   5          4.37          9.33         2.21 o                         
  -9  16   5          0.03         -0.62         1.66 o                         
  -8  16   5         42.59         46.35         3.21 o                         
  -7  16   5          6.67          8.95         1.94 o                         
  -6  16   5          0.30          1.90         1.43 o                         
  -5  16   5         15.32         15.94         1.90 o                         
  -4  16   5         33.63         33.74         2.56 o                         
  -3  16   5        175.08        185.69         5.10 o                         
  -2  16   5        153.40        152.12         4.11 o                         
  -1  16   5        872.65        844.66        10.18 o                         
   0  16   5        573.30        561.49         9.74 o                         
   1  16   5        120.35        104.51         4.83 o                         
   2  16   5         49.89         48.28         3.78 o                         
   3  16   5         76.88         68.31         4.13 o                         
   4  16   5         65.82         71.00         3.89 o                         
   5  16   5          1.29         -0.09         1.52 o                         
   6  16   5        103.04        110.17         5.42 o                         
   7  16   5        119.27        137.07         6.24 o                         
   8  16   5        192.28        169.95        14.21 o                         
   9  16   5         75.13         91.94         9.80 o                         
 -11  17   5         76.64         83.13         6.74 o                         
 -10  17   5         21.85         24.72         4.84 o                         
  -9  17   5          7.76          7.84         2.26 o                         
  -8  17   5          3.62          3.15         2.22 o                         
  -7  17   5         12.37         14.30         2.06 o                         
  -6  17   5         38.53         47.47         3.05 o                         
  -5  17   5         73.70         75.49         3.69 o                         
  -4  17   5        425.74        425.22         8.32 o                         
  -3  17   5        428.67        421.10         7.81 o                         
  -2  17   5        112.09        116.31         4.11 o                         
  -1  17   5       1474.15       1447.64        14.10 o                         
   0  17   5         28.55         27.07         3.07 o                         
   1  17   5        118.50        112.67         5.11 o                         
   2  17   5         70.30         60.44         3.88 o                         
   3  17   5        107.44         97.13         5.70 o                         
   4  17   5         91.44        101.69         5.19 o                         
   5  17   5          2.00          2.50         1.86 o                         
   6  17   5          7.18         11.02         2.46 o                         
   7  17   5        106.02        114.99         7.65 o                         
   8  17   5         33.57         34.30        13.44 o                         
 -11  18   5        113.27         88.49        12.91 o                         
 -10  18   5          2.87          0.57         2.36 o                         
  -9  18   5         13.83         13.06         3.07 o                         
  -8  18   5         23.00         24.51         2.74 o                         
  -7  18   5         30.61         35.66         2.92 o                         
  -6  18   5          2.49          2.36         1.74 o                         
  -5  18   5         24.57         28.98         2.56 o                         
  -4  18   5        129.40        127.89         4.59 o                         
  -3  18   5          1.69          2.21         1.46 o                         
  -2  18   5         19.67         22.27         2.84 o                         
  -1  18   5        385.07        368.34         8.63 o                         
   0  18   5          0.01          1.83         2.07 o                         
   1  18   5        231.59        230.16         7.41 o                         
   2  18   5         48.82         48.39         3.70 o                         
   3  18   5         11.92         12.52         2.39 o                         
   4  18   5         22.08         24.72         2.81 o                         
   5  18   5        198.86        205.06         7.46 o                         
   6  18   5        136.88        141.51         9.82 o                         
   7  18   5         62.21         57.67        10.54 o                         
 -11  19   5        173.93        161.57        18.18 o                         
 -10  19   5        162.33        140.57        16.44 o                         
  -9  19   5         49.46         48.52        12.92 o                         
  -8  19   5         60.70         70.09         4.64 o                         
  -7  19   5        156.96        160.63         5.88 o                         
  -6  19   5          0.18          1.62         2.11 o                         
  -5  19   5         92.24         93.59         4.35 o                         
  -4  19   5        165.22        161.32         5.23 o                         
  -3  19   5        576.81        585.47        10.46 o                         
  -2  19   5        215.56        221.39         6.83 o                         
  -1  19   5          2.10          3.17         2.15 o                         
   0  19   5          0.08          2.28         2.14 o                         
   1  19   5          6.37          4.42         2.09 o                         
   2  19   5        222.68        227.80         7.65 o                         
   3  19   5        195.29        201.52         7.40 o                         
   4  19   5         44.80         46.38         3.81 o                         
   5  19   5        118.55        117.52         7.56 o                         
   6  19   5         38.23         40.89         9.56 o                         
 -10  20   5         30.91         37.91        10.01 o                         
  -9  20   5         64.39         61.66        11.55 o                         
  -8  20   5        215.89        235.35        12.03 o                         
  -7  20   5         29.01         25.56         2.64 o                         
  -6  20   5        429.97        431.71         9.43 o                         
  -5  20   5         97.45         94.76         4.55 o                         
  -4  20   5        654.37        691.55        11.70 o                         
  -3  20   5        319.86        331.87         8.56 o                         
  -2  20   5         55.01         65.12         4.29 o                         
  -1  20   5          0.35          1.93         1.90 o                         
   0  20   5          2.75          4.40         1.87 o                         
   1  20   5          4.61          3.84         2.51 o                         
   2  20   5          1.42          1.38         2.26 o                         
   3  20   5          1.24          6.25         2.19 o                         
   4  20   5          1.71         -2.46         2.46 o                         
   5  20   5          3.62          1.10         4.89 o                         
  -8  21   5         82.92         75.18         8.95 o                         
  -7  21   5         34.33         48.96         5.21 o                         
  -6  21   5          2.58          6.03         2.51 o                         
  -5  21   5         75.70         76.14         4.56 o                         
  -4  21   5        102.26        100.47         4.76 o                         
  -3  21   5          1.22          4.72         1.98 o                         
  -2  21   5         42.37         42.87         3.45 o                         
  -1  21   5          1.81          0.16         2.15 o                         
   0  21   5         30.51         31.68         3.19 o                         
   1  21   5          1.04          1.92         2.05 o                         
   2  21   5         89.99         84.12         6.94 o                         
   3  21   5        252.97        274.50        13.35 o                         
   4  21   5         19.69         27.93         5.82 o                         
  -7  22   5         26.39         19.80         6.77 o                         
  -6  22   5        104.45        106.24         8.64 o                         
  -5  22   5        162.68        168.27        14.47 o                         
  -4  22   5        163.18        166.51         9.05 o                         
  -3  22   5         32.72         24.31         5.13 o                         
  -2  22   5         52.55         56.28         4.94 o                         
  -1  22   5        669.09        718.04        18.48 o                         
   0  22   5          4.49          9.43         3.00 o                         
   1  22   5         27.81         31.16         6.45 o                         
   2  22   5         74.37         79.70        13.64 o                         
  -5  23   5         59.36         68.39        11.84 o                         
  -3  23   5        134.81        132.60        15.67 o                         
  -2  23   5        333.04        342.29        18.30 o                         
  -1  23   5         39.05         46.70         7.74 o                         
   0  23   5          0.06         -1.50         4.22 o                         
 -17   0   6        259.16        249.12        21.43 o                         
 -16   0   6         82.30         74.15         7.26 o                         
 -15   0   6          1.80          5.27         3.24 o                         
 -14   0   6         15.47         17.22         5.23 o                         
 -13   0   6         19.99         25.56         3.64 o                         
 -12   0   6         81.84         84.11         6.69 o                         
 -11   0   6          0.38          1.37         2.34 o                         
 -10   0   6        146.04        147.08         6.83 o                         
  -9   0   6        432.04        389.08         9.61 o                         
  -8   0   6        166.92        168.50         5.47 o                         
  -7   0   6        148.71        159.49         5.09 o                         
  -6   0   6          3.42          4.79         1.40 o                         
  -5   0   6          6.58          5.89         1.13 o                         
  -4   0   6        265.00        262.40         4.75 o                         
  -3   0   6        796.21        734.08         8.00 o                         
  -2   0   6        413.19        499.59         6.13 o                         
  -1   0   6        222.96        230.13         4.67 o                         
   0   0   6        153.58        156.24         3.63 o                         
   1   0   6         21.12         21.40         1.12 o                         
   2   0   6        678.93        661.04         7.60 o                         
   3   0   6        191.24        172.42         5.51 o                         
   4   0   6        275.15        240.20         6.72 o                         
   5   0   6        599.12        561.96        10.56 o                         
   6   0   6       1005.54        902.18        13.90 o                         
   7   0   6         69.68         60.60         4.36 o                         
   8   0   6         24.86         27.93         3.22 o                         
   9   0   6          5.89         11.02         3.55 o                         
  10   0   6         38.66         37.54         4.62 o                         
  11   0   6        143.40        175.05        13.25 o                         
  12   0   6         98.29        121.67        15.16 o                         
 -17   1   6         25.86         30.58         8.78 o                         
 -16   1   6        250.05        246.76         8.29 o                         
 -15   1   6        262.64        257.78         8.15 o                         
 -14   1   6          3.13         10.02         2.38 o                         
 -13   1   6          7.86          6.39         1.83 o                         
 -12   1   6        172.26        177.61         5.74 o                         
 -11   1   6         17.89         20.21         2.12 o                         
 -10   1   6         16.83         14.05         1.89 o                         
  -9   1   6        175.65        192.82         4.28 o                         
  -8   1   6         30.05         39.07         2.05 o                         
  -7   1   6         35.54         35.21         2.01 o                         
  -6   1   6         61.50         59.82         2.12 o                         
  -5   1   6        133.03        137.86         2.82 o                         
  -4   1   6        354.31        362.62         3.99 o                         
  -3   1   6        960.03       1005.17         5.86 o                         
  -2   1   6        377.21        375.26         3.95 o                         
  -1   1   6        644.82        628.00         5.44 o                         
   0   1   6       1056.23        995.18         8.20 o                         
   1   1   6        133.57        122.76         2.10 o                         
   2   1   6          6.02          7.31         1.11 o                         
   3   1   6        646.24        584.34         7.33 o                         
   4   1   6        543.95        516.19         7.18 o                         
   5   1   6         27.17         34.04         2.16 o                         
   6   1   6         19.09         20.74         1.95 o                         
   7   1   6        220.44        212.95         5.26 o                         
   8   1   6         10.88         11.27         1.64 o                         
   9   1   6         45.02         45.25         2.88 o                         
  10   1   6         17.47         16.62         2.13 o                         
  11   1   6          7.05          7.88         2.92 o                         
  12   1   6          7.75          1.73         4.17 o                         
 -17   2   6         11.70         31.91         9.21 o                         
 -16   2   6        390.70        390.83        10.34 o                         
 -15   2   6         82.39         80.95         5.50 o                         
 -14   2   6         34.22         35.65         3.32 o                         
 -13   2   6          0.88          2.65         1.70 o                         
 -12   2   6         44.94         50.00         3.39 o                         
 -11   2   6         91.85         88.06         3.85 o                         
 -10   2   6        254.52        243.30         5.92 o                         
  -9   2   6         10.72          7.60         1.70 o                         
  -8   2   6         31.77         25.52         1.66 o                         
  -7   2   6        194.63        195.17         4.02 o                         
  -6   2   6         45.07         47.37         1.82 o                         
  -5   2   6        363.05        343.17         4.28 o                         
  -4   2   6          5.61          2.92         0.60 o                         
  -3   2   6        488.91        459.69         3.91 o                         
  -2   2   6        259.75        249.01         3.02 o                         
  -1   2   6        806.02        794.18         5.49 o                         
   0   2   6        303.44        307.15         3.17 o                         
   1   2   6        123.76         98.98         1.86 o                         
   2   2   6        679.53        606.44         6.03 o                         
   3   2   6         12.36         19.53         1.29 o                         
   4   2   6          9.72          7.21         1.21 o                         
   5   2   6         30.05         24.05         2.00 o                         
   6   2   6         83.88         66.17         2.92 o                         
   7   2   6        100.99         88.24         3.47 o                         
   8   2   6         37.00         49.17         2.77 o                         
   9   2   6         75.37         84.21         3.65 o                         
  10   2   6          6.41          7.45         1.91 o                         
  11   2   6         17.81         34.65         7.48 o                         
  12   2   6          2.26         -2.14         5.70 o                         
 -16   3   6         33.16         38.38         5.75 o                         
 -15   3   6        101.06         96.66         5.20 o                         
 -14   3   6        166.56        174.96         6.57 o                         
 -13   3   6          2.37          3.56         1.87 o                         
 -12   3   6         11.82          7.84         1.90 o                         
 -11   3   6        526.99        526.92         9.10 o                         
 -10   3   6          4.64          5.54         1.45 o                         
  -9   3   6        118.06        113.97         4.01 o                         
  -8   3   6         60.22         49.42         2.63 o                         
  -7   3   6        186.11        172.88         3.17 o                         
  -6   3   6        253.22        261.61         4.62 o                         
  -5   3   6        228.61        234.87         3.19 o                         
  -4   3   6         28.62         34.72         1.39 o                         
  -3   3   6        293.00        270.45         3.27 o                         
  -2   3   6          0.25          0.23         0.66 o                         
  -1   3   6       2218.45       2183.17        10.14 o                         
   0   3   6        300.66        269.75         2.91 o                         
   1   3   6         62.12         73.28         1.70 o                         
   2   3   6         14.47         20.91         1.29 o                         
   3   3   6        132.83        136.22         2.96 o                         
   4   3   6        617.84        528.41         7.27 o                         
   5   3   6         90.49         94.42         3.29 o                         
   6   3   6        133.46        117.00         3.83 o                         
   7   3   6          0.08          0.83         1.30 o                         
   8   3   6        147.06        151.41         4.63 o                         
   9   3   6         25.77         22.91         2.23 o                         
  10   3   6         67.36         79.10         4.14 o                         
  11   3   6         20.00         16.67         7.43 o                         
 -16   4   6         37.62         40.50         4.92 o                         
 -15   4   6          0.86          0.89         2.05 o                         
 -14   4   6         21.18         23.55         2.43 o                         
 -13   4   6         73.09         71.71         4.14 o                         
 -12   4   6        200.30        214.18         6.17 o                         
 -11   4   6        123.64        117.58         4.48 o                         
 -10   4   6          0.68          1.50         1.35 o                         
  -9   4   6         53.36         54.62         2.82 o                         
  -8   4   6        319.39        283.94         5.03 o                         
  -7   4   6         82.88         78.87         2.36 o                         
  -6   4   6        109.55        109.41         3.04 o                         
  -5   4   6         44.49         56.77         1.94 o                         
  -4   4   6         39.98         37.20         1.11 o                         
  -3   4   6        217.53        220.35         3.51 o                         
  -2   4   6         45.78         40.72         1.49 o                         
  -1   4   6        570.38        575.72         5.42 o                         
   0   4   6         91.57         97.21         2.36 o                         
   1   4   6          1.62          1.23         0.47 o                         
   2   4   6        981.88        996.01         7.83 o                         
   3   4   6        980.36        930.93         7.56 o                         
   4   4   6         40.45         61.38         2.63 o                         
   5   4   6         58.64         56.88         2.66 o                         
   6   4   6         37.30         42.28         2.26 o                         
   7   4   6          6.01          6.01         1.44 o                         
   8   4   6          6.94          6.97         1.48 o                         
   9   4   6        552.34        561.98        10.47 o                         
  10   4   6         50.73         43.50         3.27 o                         
  11   4   6         71.94         88.80         9.82 o                         
 -16   5   6         35.84         32.57         5.32 o                         
 -15   5   6        100.49         93.87         5.32 o                         
 -14   5   6          0.77          3.88         1.86 o                         
 -13   5   6          0.02          2.45         1.70 o                         
 -12   5   6         22.94         26.63         2.36 o                         
 -11   5   6          8.02         10.78         1.69 o                         
 -10   5   6        154.14        141.43         4.65 o                         
  -9   5   6        253.60        247.36         5.63 o                         
  -8   5   6         69.74         52.17         2.06 o                         
  -7   5   6        100.57        115.55         3.23 o                         
  -6   5   6          6.46          6.56         1.09 o                         
  -5   5   6          0.49          1.63         0.86 o                         
  -4   5   6         33.88         28.34         1.00 o                         
  -3   5   6        183.31        195.80         3.33 o                         
  -2   5   6        130.67        134.96         2.59 o                         
  -1   5   6        724.85        682.94         5.74 o                         
   0   5   6         13.67          8.88         0.95 o                         
   1   5   6        197.84        200.14         3.33 o                         
   2   5   6       2016.79       2007.09         9.85 o                         
   3   5   6         76.16         89.11         2.78 o                         
   4   5   6        252.43        218.89         4.72 o                         
   5   5   6          4.66          5.00         1.29 o                         
   6   5   6        407.68        401.36         6.92 o                         
   7   5   6         15.48         17.35         1.90 o                         
   8   5   6          0.06         -0.83         1.48 o                         
   9   5   6        234.16        234.05         6.91 o                         
  10   5   6          0.25          2.35         1.85 o                         
  11   5   6         52.25         52.32         7.63 o                         
 -16   6   6         18.54         18.90         5.74 o                         
 -15   6   6        143.29        132.78         6.12 o                         
 -14   6   6         14.01         12.89         2.15 o                         
 -13   6   6         10.15          8.95         1.77 o                         
 -12   6   6         30.24         25.94         2.28 o                         
 -11   6   6         65.63         60.76         3.20 o                         
 -10   6   6        120.22        122.88         4.25 o                         
  -9   6   6        235.89        243.61         5.69 o                         
  -8   6   6        520.32        474.45         6.08 o                         
  -7   6   6          4.34          1.19         0.93 o                         
  -6   6   6        468.44        465.61         6.25 o                         
  -5   6   6        139.95        129.90         3.55 o                         
  -4   6   6        402.23        377.75         5.88 o                         
  -3   6   6        120.31        107.20         2.00 o                         
  -2   6   6        227.17        246.62         3.22 o                         
  -1   6   6        392.27        353.92         3.99 o                         
   0   6   6        526.17        517.82         5.24 o                         
   1   6   6          1.97          3.77         0.84 o                         
   2   6   6       2987.15       2747.03        12.36 o                         
   3   6   6          5.90          3.64         1.25 o                         
   4   6   6         68.56         76.40         2.77 o                         
   5   6   6          0.73          2.39         1.58 o                         
   6   6   6         73.59         77.67         3.71 o                         
   7   6   6         26.34         24.22         2.37 o                         
   8   6   6          3.62          2.47         1.68 o                         
   9   6   6         56.75         51.78         3.53 o                         
  10   6   6        382.54        421.21         9.53 o                         
  11   6   6          0.19          3.38         3.56 o                         
 -16   7   6          7.37          8.47         3.84 o                         
 -15   7   6          2.38          1.37         2.64 o                         
 -14   7   6          0.03          2.39         2.02 o                         
 -13   7   6         10.47          8.68         1.70 o                         
 -12   7   6          1.41          1.90         1.45 o                         
 -11   7   6        101.82        109.97         4.24 o                         
 -10   7   6          3.29          3.41         1.44 o                         
  -9   7   6         46.71         36.67         2.32 o                         
  -8   7   6        169.11        165.82         3.75 o                         
  -7   7   6         37.10         29.19         1.80 o                         
  -6   7   6        266.51        234.67         4.04 o                         
  -5   7   6        928.07        879.56         6.78 o                         
  -4   7   6         19.45         14.42         1.16 o                         
  -3   7   6        674.51        648.35         5.75 o                         
  -2   7   6        639.17        600.40         5.93 o                         
  -1   7   6        197.07        178.26         3.40 o                         
   0   7   6        253.66        223.08         3.98 o                         
   1   7   6        204.82        218.27         4.03 o                         
   2   7   6       1707.80       1730.34        12.34 o                         
   3   7   6       2445.44       2272.22        16.56 o                         
   4   7   6        421.00        368.43         6.88 o                         
   5   7   6         14.51         11.46         1.89 o                         
   6   7   6         19.29         18.30         2.03 o                         
   7   7   6         25.36         28.83         2.62 o                         
   8   7   6        224.15        241.48         6.86 o                         
   9   7   6          3.48          3.44         1.86 o                         
  10   7   6         12.76         16.17         2.39 o                         
  11   7   6         29.03         19.61         6.79 o                         
 -16   8   6         13.60         15.43         4.92 o                         
 -15   8   6        186.94        169.57         8.25 o                         
 -14   8   6         12.67         14.93         2.62 o                         
 -13   8   6        100.74         95.91         4.28 o                         
 -12   8   6         40.15         37.26         2.77 o                         
 -11   8   6          0.30          4.37         1.41 o                         
 -10   8   6        572.89        537.94         8.90 o                         
  -9   8   6         60.96         62.04         2.71 o                         
  -8   8   6         23.01         33.55         2.00 o                         
  -7   8   6          6.89          4.61         1.13 o                         
  -6   8   6         25.02         25.55         1.75 o                         
  -5   8   6          7.40          3.18         1.14 o                         
  -4   8   6        568.84        540.21         6.13 o                         
  -3   8   6          8.46          8.95         1.15 o                         
  -2   8   6        164.96        165.10         2.79 o                         
  -1   8   6          0.39          1.69         0.84 o                         
   0   8   6         54.68         52.26         2.05 o                         
   1   8   6       1230.70       1121.18         9.20 o                         
   2   8   6         20.76         25.27         2.08 o                         
   3   8   6        400.24        384.33         7.01 o                         
   4   8   6        259.60        264.31         5.98 o                         
   5   8   6        372.44        347.76         7.82 o                         
   6   8   6          5.61          5.19         1.85 o                         
   7   8   6         47.55         42.23         3.30 o                         
   8   8   6         13.46         13.29         2.31 o                         
   9   8   6          2.72          9.30         2.27 o                         
  10   8   6        226.62        246.23         7.91 o                         
  11   8   6         82.96         79.01        13.16 o                         
 -15   9   6        355.75        352.77        18.01 o                         
 -14   9   6          0.11          1.95         1.75 o                         
 -13   9   6          0.35          0.56         1.70 o                         
 -12   9   6         79.86         77.92         5.27 o                         
 -11   9   6          4.94          4.85         1.58 o                         
 -10   9   6         85.90         72.21         3.65 o                         
  -9   9   6          3.07          3.76         1.23 o                         
  -8   9   6          3.46          2.68         1.06 o                         
  -7   9   6          8.66         11.47         1.62 o                         
  -6   9   6        145.63        132.61         4.28 o                         
  -5   9   6         29.00          8.84         1.17 o                         
  -4   9   6        206.58        212.04         4.46 o                         
  -3   9   6       1000.97        955.21         8.50 o                         
  -2   9   6          4.79          4.24         0.96 o                         
  -1   9   6        116.40        119.91         2.92 o                         
   0   9   6        134.07        120.16         3.13 o                         
   1   9   6        164.57        178.08         3.68 o                         
   2   9   6        184.23        157.62         4.49 o                         
   3   9   6         20.79         31.67         2.24 o                         
   4   9   6        269.80        263.11         6.08 o                         
   5   9   6         10.41          8.57         1.87 o                         
   6   9   6         12.40         11.25         2.00 o                         
   7   9   6          3.92          5.60         1.81 o                         
   8   9   6        232.82        234.65         7.24 o                         
   9   9   6        100.17        112.71         5.38 o                         
  10   9   6          0.44          2.56         2.36 o                         
  11   9   6         11.83          9.82         5.09 o                         
 -15  10   6         27.06         54.83        10.87 o                         
 -14  10   6          4.55          1.29         1.89 o                         
 -13  10   6          2.53          4.99         1.95 o                         
 -12  10   6          0.76          4.98         2.04 o                         
 -11  10   6        118.40        123.65         5.04 o                         
 -10  10   6        235.67        238.54         7.18 o                         
  -9  10   6         12.34         13.02         2.02 o                         
  -8  10   6        189.35        182.54         5.21 o                         
  -7  10   6         77.11         73.44         3.34 o                         
  -6  10   6        137.31        119.11         4.20 o                         
  -5  10   6        458.99        389.07         6.22 o                         
  -4  10   6          7.57          7.27         1.22 o                         
  -3  10   6       1352.36       1286.56        11.23 o                         
  -2  10   6         14.36         11.38         1.12 o                         
  -1  10   6         13.33         11.08         1.14 o                         
   0  10   6         85.26         76.58         2.53 o                         
   1  10   6        178.83        180.23         4.11 o                         
   2  10   6        335.60        343.82         5.94 o                         
   3  10   6        147.69        138.02         4.43 o                         
   4  10   6        340.39        329.36         6.92 o                         
   5  10   6        688.39        715.47        11.40 o                         
   6  10   6         16.87         16.36         2.13 o                         
   7  10   6        161.17        161.46         5.96 o                         
   8  10   6         98.44         98.54         4.93 o                         
   9  10   6         29.51         38.66         3.39 o                         
  10  10   6         35.48         40.63         5.48 o                         
 -15  11   6         96.20         94.40        14.28 o                         
 -14  11   6          4.06          6.10         9.38 o                         
 -13  11   6         48.48         42.50         3.75 o                         
 -12  11   6          1.69          1.17         1.79 o                         
 -11  11   6          0.36          3.31         2.13 o                         
 -10  11   6        327.26        300.41         9.07 o                         
  -9  11   6        112.37        122.68         5.10 o                         
  -8  11   6        421.89        415.18         7.97 o                         
  -7  11   6         18.00         23.76         2.19 o                         
  -6  11   6         32.57         26.05         2.17 o                         
  -5  11   6        134.80        120.32         4.01 o                         
  -4  11   6        291.12        283.15         5.50 o                         
  -3  11   6          0.30          1.20         1.12 o                         
  -2  11   6       1793.78       1684.46        12.33 o                         
  -1  11   6         92.40         94.21         2.73 o                         
   0  11   6        165.55        158.76         3.66 o                         
   1  11   6        447.32        420.15         6.35 o                         
   2  11   6         60.08         62.69         2.70 o                         
   3  11   6          0.14          1.23         1.23 o                         
   4  11   6        235.10        236.56         5.99 o                         
   5  11   6        309.57        296.68         7.49 o                         
   6  11   6          0.05          1.87         1.84 o                         
   7  11   6          0.68          2.17         1.76 o                         
   8  11   6        118.11        125.62         5.52 o                         
   9  11   6          8.48         14.97         2.49 o                         
  10  11   6          0.96          3.27         4.29 o                         
 -14  12   6          0.27          1.05         2.90 o                         
 -13  12   6          1.01         -0.03         2.05 o                         
 -12  12   6         50.58         61.94         5.83 o                         
 -11  12   6        114.69        116.24         6.01 o                         
 -10  12   6        194.97        181.46         7.21 o                         
  -9  12   6        473.53        410.58        10.49 o                         
  -8  12   6         61.98         72.98         4.47 o                         
  -7  12   6          0.26          3.34         1.45 o                         
  -6  12   6          6.83          2.38         1.32 o                         
  -5  12   6         83.13         64.64         3.09 o                         
  -4  12   6          9.60         12.04         1.55 o                         
  -3  12   6         74.46         61.73         2.79 o                         
  -2  12   6        219.42        189.27         4.47 o                         
  -1  12   6        320.35        312.20         5.29 o                         
   0  12   6          5.50          6.03         1.03 o                         
   1  12   6         33.15         36.12         2.10 o                         
   2  12   6         11.14         12.37         1.75 o                         
   3  12   6        113.22        129.74         4.25 o                         
   4  12   6        168.01        164.33         4.88 o                         
   5  12   6        198.67        200.78         6.30 o                         
   6  12   6         60.48         61.97         3.74 o                         
   7  12   6        122.28        120.26         5.29 o                         
   8  12   6          9.22         13.79         2.44 o                         
   9  12   6          2.32         -2.68         2.68 o                         
  10  12   6         14.06         11.40         5.98 o                         
 -14  13   6         18.76         14.47         8.18 o                         
 -13  13   6        101.98        123.79        22.83 o                         
 -12  13   6          0.11          2.43         3.34 o                         
 -11  13   6        119.89        124.63         6.42 o                         
 -10  13   6         75.00         78.99         5.79 o                         
  -9  13   6          8.65          4.64         2.02 o                         
  -8  13   6          5.55         11.02         2.36 o                         
  -7  13   6         26.53         29.11         2.45 o                         
  -6  13   6         42.77         49.22         2.90 o                         
  -5  13   6         23.56         24.15         2.15 o                         
  -4  13   6         90.15         92.69         3.44 o                         
  -3  13   6         10.24          1.82         1.12 o                         
  -2  13   6          6.71          5.62         1.25 o                         
  -1  13   6          9.19         12.86         1.34 o                         
   0  13   6        190.63        180.91         4.63 o                         
   1  13   6          4.41          5.65         1.33 o                         
   2  13   6         68.04         67.35         3.26 o                         
   3  13   6         46.45         52.05         3.02 o                         
   4  13   6         65.26         66.29         3.29 o                         
   5  13   6        148.87        142.02         5.09 o                         
   6  13   6          9.87         18.57         2.46 o                         
   7  13   6        110.62        131.36         5.53 o                         
   8  13   6          8.65          7.42         2.04 o                         
   9  13   6        159.92        153.03         9.93 o                         
 -13  14   6         20.22         21.65         6.74 o                         
 -12  14   6          6.21          5.14         2.39 o                         
 -11  14   6          9.91         12.05         2.56 o                         
 -10  14   6        168.17        186.41         7.64 o                         
  -9  14   6         21.67         37.31         3.75 o                         
  -8  14   6         35.31         47.28         3.84 o                         
  -7  14   6         16.61         17.39         2.07 o                         
  -6  14   6         35.83         38.70         2.74 o                         
  -5  14   6         30.94         33.59         2.50 o                         
  -4  14   6         34.32         37.57         2.35 o                         
  -3  14   6          8.79          4.56         1.26 o                         
  -2  14   6         21.53         31.19         2.16 o                         
  -1  14   6         70.01         66.30         2.79 o                         
   0  14   6          0.40          0.28         1.23 o                         
   1  14   6         27.35         26.38         2.12 o                         
   2  14   6          2.80          1.74         2.14 o                         
   3  14   6         56.27         60.76         3.06 o                         
   4  14   6         31.64         31.06         2.62 o                         
   5  14   6        328.03        307.44         7.47 o                         
   6  14   6          1.40          1.45         1.77 o                         
   7  14   6          8.10         10.20         2.68 o                         
   8  14   6         55.14         49.64         7.66 o                         
 -13  15   6         62.03         67.93        12.33 o                         
 -12  15   6         27.42         18.91         7.44 o                         
 -11  15   6         11.66         13.78         2.85 o                         
 -10  15   6        153.10        161.86         7.22 o                         
  -9  15   6        688.66        731.78        14.79 o                         
  -8  15   6         28.17         32.94         3.44 o                         
  -7  15   6         40.94         39.20         3.13 o                         
  -6  15   6         13.37          9.71         1.77 o                         
  -5  15   6        151.26        172.99         5.32 o                         
  -4  15   6        142.84        154.00         4.94 o                         
  -3  15   6        258.79        240.65         5.48 o                         
  -2  15   6          0.15         -0.59         1.25 o                         
  -1  15   6        217.59        213.01         5.72 o                         
   0  15   6        113.59        109.33         4.88 o                         
   1  15   6          6.65          6.17         1.74 o                         
   2  15   6         21.35         23.42         2.81 o                         
   3  15   6         64.72         57.22         3.87 o                         
   4  15   6         22.73         21.48         2.65 o                         
   5  15   6          2.57          2.88         2.06 o                         
   6  15   6          5.32          9.03         2.32 o                         
   7  15   6          5.08          5.03         3.14 o                         
   8  15   6        109.78        111.18        15.26 o                         
 -11  16   6        120.42        117.44         9.27 o                         
 -10  16   6         41.20         58.25         4.66 o                         
  -9  16   6         68.20         66.08         4.84 o                         
  -8  16   6         48.64         61.06         4.52 o                         
  -7  16   6         21.76         22.87         2.62 o                         
  -6  16   6         12.63         18.34         2.04 o                         
  -5  16   6         16.48         24.69         2.28 o                         
  -4  16   6          4.77          7.53         1.59 o                         
  -3  16   6        126.73        139.22         4.33 o                         
  -2  16   6         76.96         65.69         3.17 o                         
  -1  16   6         91.56        104.47         4.58 o                         
   0  16   6         14.85         18.33         2.43 o                         
   1  16   6        104.37        100.07         5.39 o                         
   2  16   6          7.61         15.06         2.65 o                         
   3  16   6          1.09          2.21         1.81 o                         
   4  16   6          0.00          4.39         2.01 o                         
   5  16   6          1.60         -2.43         2.43 o                         
   6  16   6         28.27         36.38         7.43 o                         
   7  16   6          5.56         10.10         7.21 o                         
 -10  17   6         73.97         63.69         8.15 o                         
  -9  17   6        164.41        183.56         7.78 o                         
  -8  17   6         59.98         60.46         4.09 o                         
  -7  17   6         11.82          5.19         1.83 o                         
  -6  17   6         36.43         35.55         2.96 o                         
  -5  17   6         36.77         37.29         2.83 o                         
  -4  17   6         39.45         39.30         2.65 o                         
  -3  17   6        280.83        294.36         6.39 o                         
  -2  17   6         16.71         17.96         2.19 o                         
  -1  17   6         40.58         44.27         3.21 o                         
   0  17   6          6.69          4.54         1.80 o                         
   1  17   6         44.26         44.63         3.79 o                         
   2  17   6        199.79        211.27         8.15 o                         
   3  17   6          0.70          4.11         1.96 o                         
   4  17   6          3.21          4.08         2.09 o                         
   5  17   6         36.67         48.01         6.31 o                         
   6  17   6         30.10         38.43         6.65 o                         
  -9  18   6          4.73          3.49         3.08 o                         
  -8  18   6         10.54         14.64         2.57 o                         
  -7  18   6         72.49         93.57         5.78 o                         
  -6  18   6        190.04        199.20         6.73 o                         
  -5  18   6          3.62          3.86         2.42 o                         
  -4  18   6         26.26         27.24         2.46 o                         
  -3  18   6        196.38        218.65         7.23 o                         
  -2  18   6         41.23         39.04         3.13 o                         
  -1  18   6         27.03         21.71         2.36 o                         
   0  18   6          0.15         -0.06         1.71 o                         
   1  18   6         96.51        107.13         5.90 o                         
   2  18   6         64.06         62.61         4.66 o                         
   3  18   6        288.63        286.61         8.89 o                         
   4  18   6         10.14          8.42         3.27 o                         
   5  18   6         83.58         86.59        13.38 o                         
  -9  19   6         28.18         25.49         7.45 o                         
  -8  19   6          4.58          7.44         5.67 o                         
  -7  19   6        173.68        190.46         7.39 o                         
  -6  19   6        248.94        273.75         8.02 o                         
  -5  19   6         22.50         20.54         2.25 o                         
  -4  19   6       1308.53       1343.41        16.30 o                         
  -3  19   6          4.55          4.02         1.92 o                         
  -2  19   6         74.63         75.96         4.63 o                         
  -1  19   6         55.90         48.30         3.49 o                         
   0  19   6         16.23         16.93         2.52 o                         
   1  19   6          0.02          2.22         2.31 o                         
   2  19   6        112.94        121.57         5.95 o                         
   3  19   6          0.99          4.67         2.83 o                         
   4  19   6          7.65          3.69         3.78 o                         
  -8  20   6        104.03        101.35        14.27 o                         
  -7  20   6         87.48         84.59         7.57 o                         
  -6  20   6          9.98         15.85         3.17 o                         
  -5  20   6         12.50         11.71         2.76 o                         
  -4  20   6         80.22         86.56         4.81 o                         
  -3  20   6         24.24         42.63         3.91 o                         
  -2  20   6        170.17        172.45         6.96 o                         
  -1  20   6          9.08         10.13         2.03 o                         
   0  20   6         29.49         28.59         3.36 o                         
   1  20   6         40.10         36.51         5.17 o                         
   2  20   6         27.71         26.93         4.70 o                         
   3  20   6          6.60          6.22         2.79 o                         
   4  20   6         40.77         33.65         9.02 o                         
  -7  21   6        132.54        141.85        11.68 o                         
  -6  21   6        181.65        198.80        13.76 o                         
  -5  21   6          3.17         -0.54         3.32 o                         
  -4  21   6         30.41         33.23         4.99 o                         
  -3  21   6        126.87        123.84         7.97 o                         
  -2  21   6          2.84          6.59         2.73 o                         
  -1  21   6         29.79         31.85         6.02 o                         
   0  21   6         32.82         44.44         9.83 o                         
   1  21   6          0.58          4.84         4.26 o                         
   2  21   6         47.89         36.11        10.13 o                         
  -6  22   6         45.93         37.32         8.98 o                         
  -3  22   6          0.75          2.25         3.76 o                         
  -2  22   6          0.47         -0.81         5.41 o                         
 -16   1   7         23.43         21.59         3.83 o                         
 -15   1   7         16.20         14.60         4.34 o                         
 -14   1   7         51.06         48.83         4.23 o                         
 -13   1   7         80.82         72.07         4.28 o                         
 -12   1   7         12.77         17.48         2.40 o                         
 -11   1   7        275.16        238.86         7.01 o                         
 -10   1   7        335.51        322.77         7.83 o                         
  -9   1   7        171.62        171.26         4.91 o                         
  -8   1   7          7.11          7.14         1.36 o                         
  -7   1   7        237.01        231.72         4.74 o                         
  -6   1   7        128.96        129.92         3.39 o                         
  -5   1   7        607.60        583.25         7.64 o                         
  -4   1   7       5527.73       5375.48        17.78 o                         
  -3   1   7       2266.75       2182.56        12.67 o                         
  -2   1   7         19.37         13.44         1.10 o                         
  -1   1   7        300.77        283.06         4.00 o                         
   0   1   7          1.04          1.42         0.81 o                         
   1   1   7         51.68         56.43         2.17 o                         
   2   1   7         96.06         75.26         3.25 o                         
   3   1   7        212.63        172.19         4.35 o                         
   4   1   7        649.25        563.19         8.08 o                         
   5   1   7          4.72          5.28         1.48 o                         
   6   1   7        335.43        307.94         6.46 o                         
   7   1   7          0.00          2.63         1.47 o                         
   8   1   7         50.40         51.47         3.08 o                         
   9   1   7         83.06         80.83         4.26 o                         
  10   1   7         10.57          4.72         5.28 o                         
 -16   2   7        191.32        167.20         9.09 o                         
 -15   2   7         28.04         34.87         3.25 o                         
 -14   2   7         29.46         27.36         2.89 o                         
 -13   2   7         32.78         26.73         2.78 o                         
 -12   2   7          1.61          1.89         1.65 o                         
 -11   2   7        207.47        192.69         6.35 o                         
 -10   2   7        314.45        286.12         7.38 o                         
  -9   2   7          5.42         10.49         1.68 o                         
  -8   2   7        389.16        379.11         7.08 o                         
  -7   2   7        625.02        614.11         8.67 o                         
  -6   2   7        138.97        128.07         3.15 o                         
  -5   2   7        266.82        267.38         4.39 o                         
  -4   2   7         36.00         47.77         2.63 o                         
  -3   2   7         51.00         49.48         2.23 o                         
  -2   2   7        170.76        177.55         3.30 o                         
  -1   2   7       1104.92       1094.80         8.12 o                         
   0   2   7        403.29        348.99         4.54 o                         
   1   2   7        142.04        132.50         3.10 o                         
   2   2   7          2.33          4.52         1.00 o                         
   3   2   7        338.34        311.97         5.80 o                         
   4   2   7          8.72         11.97         1.66 o                         
   5   2   7        151.82        142.96         4.30 o                         
   6   2   7         48.28         50.75         2.78 o                         
   7   2   7        169.61        160.26         4.88 o                         
   8   2   7          2.23          4.61         1.67 o                         
   9   2   7          4.42          1.78         1.69 o                         
  10   2   7          0.01         -2.70         4.21 o                         
  11   2   7         39.39         39.87         9.84 o                         
 -16   3   7         68.22         68.11        11.58 o                         
 -15   3   7         10.80          8.52         2.13 o                         
 -14   3   7          9.91          7.79         1.94 o                         
 -13   3   7          5.41          4.34         1.91 o                         
 -12   3   7         20.45         24.38         2.75 o                         
 -11   3   7        135.46        126.80         5.17 o                         
 -10   3   7         34.33         30.80         2.65 o                         
  -9   3   7         73.17         75.56         3.47 o                         
  -8   3   7        448.99        415.71         7.12 o                         
  -7   3   7        151.67        152.06         3.99 o                         
  -6   3   7        119.86        123.61         3.40 o                         
  -5   3   7        435.48        433.34         5.63 o                         
  -4   3   7        990.59        939.98         7.53 o                         
  -3   3   7         37.63         44.46         1.68 o                         
  -2   3   7        110.85        105.18         2.58 o                         
  -1   3   7        187.04        185.68         3.23 o                         
   0   3   7          7.08          4.82         0.88 o                         
   1   3   7        450.15        426.21         5.48 o                         
   2   3   7        299.47        276.60         4.88 o                         
   3   3   7         73.79         56.43         2.64 o                         
   4   3   7        178.01        158.35         4.34 o                         
   5   3   7         12.39         15.06         1.70 o                         
   6   3   7         32.13         28.08         2.33 o                         
   7   3   7         85.38         99.07         4.20 o                         
   8   3   7        155.98        159.66         5.38 o                         
   9   3   7          1.01          0.23         2.04 o                         
  10   3   7         57.52         60.68         7.93 o                         
 -16   4   7          3.02          1.28         4.82 o                         
 -15   4   7          0.22         -0.95         2.08 o                         
 -14   4   7        135.83        129.62         5.54 o                         
 -13   4   7         39.14         37.13         3.09 o                         
 -12   4   7         24.39         23.35         2.49 o                         
 -11   4   7         11.34         11.03         2.14 o                         
 -10   4   7         79.42         64.95         3.16 o                         
  -9   4   7          4.68          4.63         1.38 o                         
  -8   4   7        309.25        284.27         5.61 o                         
  -7   4   7        500.71        445.50         6.50 o                         
  -6   4   7       1400.88       1386.22        11.10 o                         
  -5   4   7          0.64          4.71         1.33 o                         
  -4   4   7        308.91        323.22         4.96 o                         
  -3   4   7        476.56        471.32         5.35 o                         
  -2   4   7         35.40         35.04         1.63 o                         
  -1   4   7       1325.94       1236.33        10.06 o                         
   0   4   7        480.39        457.05         4.64 o                         
   1   4   7        226.01        197.18         3.93 o                         
   2   4   7         83.56         81.59         3.02 o                         
   3   4   7        866.10        742.21         9.72 o                         
   4   4   7        153.16        140.11         4.48 o                         
   5   4   7         14.17          9.35         1.59 o                         
   6   4   7          3.81          6.65         1.60 o                         
   7   4   7         24.12         15.47         2.30 o                         
   8   4   7         56.22         55.53         3.30 o                         
   9   4   7         56.29         65.90         3.97 o                         
  10   4   7        152.10        168.27        14.57 o                         
 -15   5   7         22.00         19.76         3.27 o                         
 -14   5   7          2.13          4.69         1.78 o                         
 -13   5   7          0.03          1.80         1.54 o                         
 -12   5   7          2.24          2.10         1.65 o                         
 -11   5   7          1.79         -0.11         1.34 o                         
 -10   5   7          0.14          2.63         1.53 o                         
  -9   5   7        153.59        135.62         4.36 o                         
  -8   5   7        206.39        187.23         4.82 o                         
  -7   5   7        261.91        295.39         5.91 o                         
  -6   5   7       2948.56       2906.61        18.21 o                         
  -5   5   7       1338.08       1324.58        11.23 o                         
  -4   5   7        488.51        471.73         6.99 o                         
  -3   5   7          0.50          1.52         0.76 o                         
  -2   5   7        839.48        782.26         6.62 o                         
  -1   5   7        102.77        106.99         2.53 o                         
   0   5   7        395.55        408.10         5.24 o                         
   1   5   7       2204.08       1921.88        13.68 o                         
   2   5   7          3.97          6.28         1.40 o                         
   3   5   7         43.49         37.56         2.41 o                         
   4   5   7         35.17         32.80         2.40 o                         
   5   5   7          7.47         10.75         1.79 o                         
   6   5   7         13.56         13.23         2.19 o                         
   7   5   7          0.00          1.27         1.55 o                         
   8   5   7         23.10         19.93         2.86 o                         
   9   5   7          5.89          6.97         2.16 o                         
  10   5   7          0.42          2.64         6.31 o                         
 -15   6   7          3.56          2.75         6.08 o                         
 -14   6   7         74.00         82.98         4.91 o                         
 -13   6   7         54.65         55.19         3.98 o                         
 -12   6   7        122.35        123.81         4.73 o                         
 -11   6   7        107.02        104.71         4.56 o                         
 -10   6   7          0.73          0.15         1.44 o                         
  -9   6   7        109.72        109.39         4.38 o                         
  -8   6   7        404.97        362.65         7.42 o                         
  -7   6   7        524.55        460.21         7.46 o                         
  -6   6   7          0.30          3.48         1.20 o                         
  -5   6   7        350.53        322.30         5.62 o                         
  -4   6   7        965.45        970.25        10.09 o                         
  -3   6   7          0.17         -0.62         0.81 o                         
  -2   6   7        143.44        133.23         3.10 o                         
  -1   6   7        216.31        202.78         3.79 o                         
   0   6   7       1306.23       1263.30         9.35 o                         
   1   6   7          3.48         15.56         1.86 o                         
   2   6   7        136.02        110.98         3.87 o                         
   3   6   7         92.97         82.51         3.87 o                         
   4   6   7         46.72         46.46         3.06 o                         
   5   6   7        151.73        156.78         5.31 o                         
   6   6   7          9.33         15.88         2.09 o                         
   7   6   7        109.38        118.22         4.86 o                         
   8   6   7        141.03        160.12         5.89 o                         
   9   6   7          0.28          0.90         2.05 o                         
  10   6   7         63.49         70.02        12.65 o                         
 -15   7   7         86.90         88.48        13.78 o                         
 -14   7   7         10.71          9.77         2.38 o                         
 -13   7   7        149.44        142.15         6.17 o                         
 -12   7   7        117.41        116.33         5.40 o                         
 -11   7   7         55.00         53.33         3.42 o                         
 -10   7   7         37.74         40.27         2.95 o                         
  -9   7   7        299.30        283.21         6.80 o                         
  -8   7   7         88.49         79.67         3.66 o                         
  -7   7   7         42.41         37.81         2.70 o                         
  -6   7   7         32.91         31.03         2.22 o                         
  -5   7   7         92.49         72.72         2.89 o                         
  -4   7   7        607.07        564.59         7.78 o                         
  -3   7   7         82.23         80.90         2.45 o                         
  -2   7   7         13.88          9.46         1.06 o                         
  -1   7   7         42.41         42.77         1.87 o                         
   0   7   7        234.03        275.81         4.50 o                         
   1   7   7         45.58         32.63         2.14 o                         
   2   7   7        497.29        506.32         8.20 o                         
   3   7   7        102.44         91.32         4.12 o                         
   4   7   7          9.38         10.14         2.34 o                         
   5   7   7          4.82          3.50         1.59 o                         
   6   7   7         14.17         15.50         2.23 o                         
   7   7   7          4.59         10.43         2.17 o                         
   8   7   7        299.13        354.32         8.72 o                         
   9   7   7         50.28         51.11         4.36 o                         
  10   7   7         41.69         58.12        11.33 o                         
 -14   8   7        247.80        263.26         9.45 o                         
 -13   8   7         16.23         15.08         2.44 o                         
 -12   8   7          5.51          4.78         1.93 o                         
 -11   8   7        539.70        517.98        10.19 o                         
 -10   8   7         89.67         95.45         4.38 o                         
  -9   8   7        283.84        284.27         6.91 o                         
  -8   8   7          4.61          3.38         1.53 o                         
  -7   8   7        680.66        650.75         9.73 o                         
  -6   8   7         85.42         75.10         3.38 o                         
  -5   8   7         18.66         10.05         1.65 o                         
  -4   8   7          3.29          5.87         1.38 o                         
  -3   8   7         84.04         84.68         2.74 o                         
  -2   8   7          0.10          0.68         0.90 o                         
  -1   8   7        103.04         99.05         2.79 o                         
   0   8   7          7.20          2.45         0.95 o                         
   1   8   7        566.63        549.70         7.65 o                         
   2   8   7        114.51        113.45         4.04 o                         
   3   8   7         67.43         65.86         3.53 o                         
   4   8   7         50.62         46.51         3.11 o                         
   5   8   7         93.79         79.23         4.13 o                         
   6   8   7          4.28          5.76         1.83 o                         
   7   8   7        165.83        183.15         6.49 o                         
   8   8   7          3.89          4.76         2.03 o                         
   9   8   7          5.63          9.48         3.84 o                         
 -14   9   7        167.38        173.65        13.67 o                         
 -13   9   7          1.85          5.16         2.09 o                         
 -12   9   7          2.59          6.27         1.74 o                         
 -11   9   7         26.90         21.78         2.49 o                         
 -10   9   7        139.85        122.97         5.90 o                         
  -9   9   7          9.11          8.69         2.79 o                         
  -8   9   7        108.55        109.91         4.70 o                         
  -7   9   7         89.45         89.97         3.80 o                         
  -6   9   7        292.19        280.80         6.54 o                         
  -5   9   7        688.19        602.40         9.40 o                         
  -4   9   7        117.42        117.61         3.90 o                         
  -3   9   7        208.43        201.54         4.80 o                         
  -2   9   7          0.09          0.90         0.86 o                         
  -1   9   7         29.53         24.52         1.54 o                         
   0   9   7        307.06        281.44         5.03 o                         
   1   9   7         94.26         94.83         3.33 o                         
   2   9   7        209.04        183.84         5.17 o                         
   3   9   7         67.10         63.07         3.53 o                         
   4   9   7         10.01          9.04         1.92 o                         
   5   9   7         75.83         81.00         4.23 o                         
   6   9   7        211.24        223.37         7.03 o                         
   7   9   7         14.91         11.64         2.29 o                         
   8   9   7         84.49         94.90         4.95 o                         
 -14  10   7         19.19         18.75        12.34 o                         
 -13  10   7        115.24        113.26         6.90 o                         
 -12  10   7        113.48        129.97         5.49 o                         
 -11  10   7         23.43         18.32         2.40 o                         
 -10  10   7         52.89         61.04         4.30 o                         
  -9  10   7          0.04         -0.39         1.71 o                         
  -8  10   7         10.14          9.19         1.84 o                         
  -7  10   7         10.83          9.14         1.64 o                         
  -6  10   7        223.07        204.45         5.69 o                         
  -5  10   7         87.89         71.44         3.26 o                         
  -4  10   7          0.13          3.19         1.31 o                         
  -3  10   7        230.32        206.24         4.94 o                         
  -2  10   7         25.71         19.90         1.61 o                         
  -1  10   7         34.04         37.12         1.87 o                         
   0  10   7         97.87         87.61         3.29 o                         
   1  10   7         34.28         33.98         2.20 o                         
   2  10   7          4.48          3.57         1.38 o                         
   3  10   7        329.51        327.45         7.74 o                         
   4  10   7          0.93          2.93         1.63 o                         
   5  10   7          0.68          3.01         1.70 o                         
   6  10   7          1.76          1.98         1.64 o                         
   7  10   7         17.13         16.96         2.76 o                         
   8  10   7         78.41         81.62         5.33 o                         
 -14  11   7         16.00         28.10         8.50 o                         
 -13  11   7          6.87          1.74         3.11 o                         
 -12  11   7         80.63         90.19         5.15 o                         
 -11  11   7         39.28         50.12         4.12 o                         
 -10  11   7        145.22        148.70         6.68 o                         
  -9  11   7         49.15         52.89         4.02 o                         
  -8  11   7          0.33          1.33         1.73 o                         
  -7  11   7         10.32         12.96         1.80 o                         
  -6  11   7          4.18          6.61         1.56 o                         
  -5  11   7          9.24         10.24         1.81 o                         
  -4  11   7          1.09          1.97         1.35 o                         
  -3  11   7          6.81          5.37         1.39 o                         
  -2  11   7         42.59         41.31         2.14 o                         
  -1  11   7        122.14        127.42         3.79 o                         
   0  11   7         20.50         25.24         2.15 o                         
   1  11   7         10.58          8.85         1.42 o                         
   2  11   7          4.52          7.50         1.46 o                         
   3  11   7         24.56         19.87         2.20 o                         
   4  11   7          0.65          0.48         1.48 o                         
   5  11   7         39.28         35.32         3.13 o                         
   6  11   7          1.81          2.49         1.83 o                         
   7  11   7         28.18         30.90         3.21 o                         
   8  11   7          6.70          6.98         3.29 o                         
 -14  12   7          1.18          5.91         5.36 o                         
 -13  12   7         24.63         24.25         6.08 o                         
 -12  12   7        124.08        148.03         6.60 o                         
 -11  12   7          4.02          7.22         2.56 o                         
 -10  12   7         36.93         36.38         3.63 o                         
  -9  12   7          4.48          9.38         2.42 o                         
  -8  12   7          5.86          7.97         2.19 o                         
  -7  12   7         18.92         16.80         2.05 o                         
  -6  12   7         34.20         34.07         2.60 o                         
  -5  12   7          0.04          2.15         1.39 o                         
  -4  12   7         35.51         29.66         2.29 o                         
  -3  12   7          0.52          5.24         1.38 o                         
  -2  12   7          0.27          1.04         1.16 o                         
  -1  12   7         21.28         21.24         1.74 o                         
   0  12   7        306.89        327.16         6.53 o                         
   1  12   7         69.46         47.07         3.03 o                         
   2  12   7          5.67          6.31         1.49 o                         
   3  12   7          0.24          1.18         1.47 o                         
   4  12   7         95.29        119.92         4.81 o                         
   5  12   7        106.66        116.61         5.15 o                         
   6  12   7         77.75         77.39         5.02 o                         
   7  12   7          0.00          5.60         2.76 o                         
   8  12   7         39.09         33.85         5.41 o                         
 -13  13   7         32.93         26.64         8.60 o                         
 -12  13   7        172.56        186.56        11.30 o                         
 -11  13   7         41.75         37.05         3.81 o                         
 -10  13   7          7.61         13.17         2.59 o                         
  -9  13   7          0.01          3.77         3.49 o                         
  -8  13   7        117.47        118.53         5.86 o                         
  -7  13   7          6.43          8.39         1.63 o                         
  -6  13   7          1.35          1.45         1.60 o                         
  -5  13   7         78.82         72.19         3.47 o                         
  -4  13   7        280.96        279.80         6.55 o                         
  -3  13   7          0.37          1.77         1.40 o                         
  -2  13   7         17.95         22.56         2.05 o                         
  -1  13   7          1.26          0.57         1.15 o                         
   0  13   7         29.90         30.74         2.37 o                         
   1  13   7          9.47         19.36         2.23 o                         
   2  13   7         20.37         24.00         2.36 o                         
   3  13   7         64.09         79.30         4.17 o                         
   4  13   7        116.11        120.66         4.89 o                         
   5  13   7         55.81         53.29         3.57 o                         
   6  13   7        111.59        131.83         5.42 o                         
   7  13   7        414.36        467.79        14.78 o                         
   8  13   7         19.28         21.87         8.06 o                         
 -12  14   7        119.96        146.90        17.93 o                         
 -11  14   7         74.45         75.36         5.29 o                         
 -10  14   7         13.14         12.52         2.53 o                         
  -9  14   7          3.47          9.94         2.47 o                         
  -8  14   7         22.58         29.41         3.44 o                         
  -7  14   7        107.37        111.84         5.15 o                         
  -6  14   7          6.53          4.73         1.59 o                         
  -5  14   7          5.82          6.92         1.59 o                         
  -4  14   7         76.47         78.78         3.53 o                         
  -3  14   7         22.84         28.33         2.25 o                         
  -2  14   7         10.39          6.16         1.67 o                         
  -1  14   7        112.22        120.29         4.17 o                         
   0  14   7         33.96         36.59         2.68 o                         
   1  14   7         13.85         12.35         2.04 o                         
   2  14   7         37.92         36.19         2.76 o                         
   3  14   7          4.89          4.46         1.62 o                         
   4  14   7        191.28        198.66         6.71 o                         
   5  14   7          0.13          4.08         2.24 o                         
   6  14   7         13.21         12.75         4.82 o                         
   7  14   7         27.94         26.41         8.19 o                         
 -11  15   7         48.82         39.00         9.89 o                         
 -10  15   7        131.59        138.38         6.87 o                         
  -9  15   7         58.94         64.51         4.75 o                         
  -8  15   7         12.92         10.11         2.86 o                         
  -7  15   7         62.36         58.39         4.95 o                         
  -6  15   7        350.94        368.95         8.06 o                         
  -5  15   7         20.59         18.96         2.27 o                         
  -4  15   7          7.81          9.67         1.83 o                         
  -3  15   7         14.59         14.23         1.87 o                         
  -2  15   7          8.66          4.66         1.66 o                         
  -1  15   7         84.80         85.05         5.88 o                         
   0  15   7          0.49          2.67         1.86 o                         
   1  15   7        122.11        124.76         6.03 o                         
   2  15   7         27.01         30.80         3.18 o                         
   3  15   7          0.72          3.34         2.13 o                         
   4  15   7          5.62          1.79         2.27 o                         
   5  15   7          4.39          0.87         3.36 o                         
   6  15   7         30.87         36.91        10.34 o                         
 -10  16   7        340.88        362.90        15.63 o                         
  -9  16   7          6.35          6.19         2.41 o                         
  -8  16   7         11.75         13.48         2.59 o                         
  -7  16   7        130.63        129.65         6.35 o                         
  -6  16   7          2.36          0.10         1.52 o                         
  -5  16   7        426.00        435.83         8.86 o                         
  -4  16   7        188.90        193.05         5.67 o                         
  -3  16   7         18.05         15.97         2.18 o                         
  -2  16   7          0.33          0.13         2.13 o                         
  -1  16   7         72.95         74.50         4.84 o                         
   0  16   7         37.70         31.40         3.09 o                         
   1  16   7        157.72        166.81         7.12 o                         
   2  16   7        381.62        410.30        10.40 o                         
   3  16   7         16.17         17.66         2.78 o                         
   4  16   7          0.06         -2.63         3.53 o                         
   5  16   7          5.67          8.01         4.26 o                         
  -9  17   7         77.03         83.82         7.99 o                         
  -8  17   7         54.38         45.67         4.18 o                         
  -7  17   7        192.68        206.42         9.30 o                         
  -6  17   7        177.26        172.72         6.27 o                         
  -5  17   7         31.65         32.92         2.70 o                         
  -4  17   7         55.62         57.50         4.25 o                         
  -3  17   7         17.82         15.96         3.20 o                         
  -2  17   7          9.37          7.99         2.58 o                         
  -1  17   7         75.78         85.01         5.33 o                         
   0  17   7         18.02         10.86         3.28 o                         
   1  17   7         32.31         31.69         3.64 o                         
   2  17   7        283.90        310.02         9.27 o                         
   3  17   7        111.00        137.73        11.78 o                         
   4  17   7          2.77          9.65         6.40 o                         
  -8  18   7          2.28          4.16         3.52 o                         
  -7  18   7         20.09         11.44         3.98 o                         
  -6  18   7         79.76         94.81         4.86 o                         
  -5  18   7         35.59         36.50         2.82 o                         
  -4  18   7          4.60          6.05         1.92 o                         
  -3  18   7         14.65         20.93         3.89 o                         
  -2  18   7         14.13         13.08         2.45 o                         
  -1  18   7          3.00          3.13         2.33 o                         
   0  18   7         50.45         57.14         4.63 o                         
   1  18   7        104.04        112.21         9.19 o                         
   2  18   7         31.22         25.22         4.49 o                         
   3  18   7          8.58         14.94         6.51 o                         
  -7  19   7         67.36         60.15         7.95 o                         
  -6  19   7          0.38         -0.21         2.10 o                         
  -5  19   7         39.97         30.34         4.99 o                         
  -4  19   7          8.14          2.23         2.26 o                         
  -3  19   7        324.19        331.08        11.21 o                         
  -2  19   7          6.80          4.94         2.73 o                         
  -1  19   7         19.84         15.08         3.23 o                         
   0  19   7         37.93         32.01         6.45 o                         
   1  19   7          0.07          7.90         4.97 o                         
   2  19   7          2.00          5.03         9.64 o                         
   3  19   7          4.23          9.71         6.90 o                         
  -7  20   7         21.70         22.80         5.36 o                         
  -5  20   7         14.57         16.84         5.05 o                         
  -4  20   7         12.70         15.68         4.75 o                         
  -3  20   7          1.34          3.41         2.67 o                         
  -2  20   7          7.37          0.55         3.39 o                         
  -1  20   7         27.97         24.39         8.95 o                         
   0  20   7         29.95         26.92         9.20 o                         
  -3  21   7         11.67         11.74         6.35 o                         
 -16   0   8          0.01         -6.88         6.88 o                         
 -15   0   8          2.52         -4.51         4.51 o                         
 -14   0   8        258.02        262.80        12.74 o                         
 -13   0   8        176.41        170.25        10.10 o                         
 -12   0   8         32.32         48.07         6.57 o                         
 -11   0   8         80.02         77.74         7.16 o                         
 -10   0   8          2.58          3.55         2.13 o                         
  -9   0   8          0.19          0.18         2.93 o                         
  -8   0   8       1225.68       1223.72        24.36 o                         
  -7   0   8         49.12         44.13         4.41 o                         
  -6   0   8        240.89        237.48         7.42 o                         
  -5   0   8        417.86        415.93         8.86 o                         
  -4   0   8        502.87        477.52         9.28 o                         
  -3   0   8        156.69        143.22         4.37 o                         
  -2   0   8        822.38        803.20        10.93 o                         
  -1   0   8          1.94          1.88         1.14 o                         
   0   0   8          6.77          6.50         2.01 o                         
   1   0   8          7.98          5.84         1.95 o                         
   2   0   8         89.97         95.06         5.06 o                         
   3   0   8        250.61        277.81         8.64 o                         
   4   0   8          5.34          4.21         2.09 o                         
   5   0   8          2.85          1.66         1.89 o                         
   6   0   8        242.97        281.98        11.22 o                         
   7   0   8        115.94        119.37         7.69 o                         
   8   0   8        106.21         94.59         9.76 o                         
   9   0   8         95.65         91.95        13.47 o                         
 -15   1   8         18.62         18.85         3.48 o                         
 -14   1   8         22.18         29.01         3.18 o                         
 -13   1   8         38.61         36.59         3.33 o                         
 -12   1   8         26.96         34.33         3.14 o                         
 -11   1   8        254.23        245.86         7.40 o                         
 -10   1   8         28.99         27.43         2.71 o                         
  -9   1   8         33.28         36.32         2.85 o                         
  -8   1   8        453.82        441.47         8.80 o                         
  -7   1   8        122.71        123.91         5.17 o                         
  -6   1   8        552.20        547.02         8.17 o                         
  -5   1   8        257.62        255.47         5.32 o                         
  -4   1   8          8.52         10.56         1.26 o                         
  -3   1   8         12.13         10.95         1.15 o                         
  -2   1   8        445.44        437.76         5.69 o                         
  -1   1   8        385.76        344.38         5.43 o                         
   0   1   8        298.62        291.96         5.22 o                         
   1   1   8         95.69         85.09         2.96 o                         
   2   1   8         23.98         22.83         1.83 o                         
   3   1   8          0.08          6.00         2.28 o                         
   4   1   8          0.10          1.09         1.40 o                         
   5   1   8         61.30         78.23         3.95 o                         
   6   1   8        141.42        148.02         5.44 o                         
   7   1   8         35.05         33.10         2.93 o                         
   8   1   8         41.89         33.65         4.65 o                         
   9   1   8          4.23          1.68         5.63 o                         
 -15   2   8         34.56         29.83         5.86 o                         
 -14   2   8        169.01        167.80         8.04 o                         
 -13   2   8        433.60        425.69        11.35 o                         
 -12   2   8          1.71          2.32         2.16 o                         
 -11   2   8         51.40         45.73         3.72 o                         
 -10   2   8        132.56        133.36         5.90 o                         
  -9   2   8         27.16         30.15         3.08 o                         
  -8   2   8          8.33          7.53         1.77 o                         
  -7   2   8         21.74         22.28         2.10 o                         
  -6   2   8       1690.95       1707.46        14.60 o                         
  -5   2   8         88.89         87.94         3.37 o                         
  -4   2   8        307.74        295.99         4.83 o                         
  -3   2   8        525.03        509.02         6.17 o                         
  -2   2   8          7.94          8.85         1.09 o                         
  -1   2   8        192.67        190.26         4.07 o                         
   0   2   8          0.46          0.83         1.03 o                         
   1   2   8         73.90         59.12         2.49 o                         
   2   2   8         46.55         42.74         2.58 o                         
   3   2   8         25.66         24.30         2.17 o                         
   4   2   8          3.01          6.93         1.50 o                         
   5   2   8         36.29         43.86         2.92 o                         
   6   2   8        217.82        214.29         7.61 o                         
   7   2   8          9.46         14.29         2.10 o                         
   8   2   8          3.00         -2.06         2.80 o                         
   9   2   8         33.65         32.03         8.70 o                         
 -15   3   8          0.07          3.77         3.65 o                         
 -14   3   8        133.90        135.91         6.30 o                         
 -13   3   8          9.36         12.52         2.46 o                         
 -12   3   8        178.19        182.91         6.85 o                         
 -11   3   8         41.48         31.86         3.03 o                         
 -10   3   8         10.81          6.84         1.84 o                         
  -9   3   8         10.62         15.43         2.33 o                         
  -8   3   8        154.71        153.90         5.04 o                         
  -7   3   8        519.40        512.69         8.33 o                         
  -6   3   8       1293.37       1242.50        11.82 o                         
  -5   3   8         10.07          9.21         1.29 o                         
  -4   3   8         27.29         22.59         1.60 o                         
  -3   3   8         26.08         30.24         1.68 o                         
  -2   3   8         32.47         38.22         1.88 o                         
  -1   3   8         50.73         41.75         2.07 o                         
   0   3   8         57.96         55.48         2.67 o                         
   1   3   8         12.20          8.23         1.60 o                         
   2   3   8          4.06          5.27         1.49 o                         
   3   3   8          2.72          1.72         1.31 o                         
   4   3   8         10.55         10.65         1.86 o                         
   5   3   8         74.47         65.72         3.42 o                         
   6   3   8        375.36        392.57         8.32 o                         
   7   3   8         10.67         17.16         2.26 o                         
   8   3   8          1.23          1.12         2.65 o                         
   9   3   8         16.33         11.42         4.29 o                         
 -15   4   8          2.75         -4.10         4.10 o                         
 -14   4   8        195.32        206.63        10.01 o                         
 -13   4   8         37.03         32.62         3.39 o                         
 -12   4   8          1.48          2.41         1.82 o                         
 -11   4   8          5.70          6.38         1.96 o                         
 -10   4   8        112.90        122.57         5.38 o                         
  -9   4   8          0.37          2.69         1.48 o                         
  -8   4   8        198.20        188.88         5.29 o                         
  -7   4   8       1206.16       1209.10        11.94 o                         
  -6   4   8         62.55         65.85         2.87 o                         
  -5   4   8          1.44          1.54         1.24 o                         
  -4   4   8        189.89        202.17         4.89 o                         
  -3   4   8        229.56        229.82         4.83 o                         
  -2   4   8         37.47         36.27         2.07 o                         
  -1   4   8         47.63         43.41         2.12 o                         
   0   4   8        231.31        217.07         5.58 o                         
   1   4   8         28.38         18.20         1.99 o                         
   2   4   8         86.61         88.74         3.88 o                         
   3   4   8         15.74         13.79         1.85 o                         
   4   4   8         38.70         41.31         2.78 o                         
   5   4   8          2.27          7.15         1.68 o                         
   6   4   8          1.17          5.03         1.80 o                         
   7   4   8         17.77         16.13         2.59 o                         
   8   4   8        153.47        171.80         8.10 o                         
   9   4   8         19.36         11.77         6.27 o                         
 -15   5   8         11.95         10.36         4.34 o                         
 -14   5   8         94.03         95.54         7.04 o                         
 -13   5   8         64.87         55.00         4.11 o                         
 -12   5   8        307.10        292.08         8.70 o                         
 -11   5   8          5.67          8.11         2.76 o                         
 -10   5   8        528.92        502.98        11.10 o                         
  -9   5   8        185.20        197.43         6.02 o                         
  -8   5   8        272.98        286.57         6.59 o                         
  -7   5   8        738.53        733.71        10.77 o                         
  -6   5   8        201.62        211.87         4.91 o                         
  -5   5   8         14.62         12.83         1.44 o                         
  -4   5   8         17.78         12.32         1.72 o                         
  -3   5   8        139.26        128.32         3.67 o                         
  -2   5   8         95.40         92.87         3.13 o                         
  -1   5   8          5.38          2.50         1.07 o                         
   0   5   8         55.96         42.04         2.79 o                         
   1   5   8         84.67         72.61         3.68 o                         
   2   5   8          0.00          0.67         1.52 o                         
   3   5   8          9.87          7.40         1.79 o                         
   4   5   8        128.34        123.25         4.79 o                         
   5   5   8         67.94         69.66         3.83 o                         
   6   5   8          6.72          5.98         1.85 o                         
   7   5   8         66.96         68.23         4.12 o                         
   8   5   8          1.48          7.95         3.93 o                         
 -15   6   8         51.10         56.20        10.85 o                         
 -14   6   8          5.73          5.23         3.62 o                         
 -13   6   8          1.91          2.08         2.39 o                         
 -12   6   8         35.04         33.31         3.36 o                         
 -11   6   8          4.42          4.01         1.82 o                         
 -10   6   8         52.21         54.68         3.51 o                         
  -9   6   8        113.95        109.02         4.30 o                         
  -8   6   8         75.20         69.92         3.62 o                         
  -7   6   8        134.69        130.92         4.74 o                         
  -6   6   8        294.93        308.74         6.49 o                         
  -5   6   8         22.15         15.52         1.81 o                         
  -4   6   8         26.86         29.10         2.11 o                         
  -3   6   8         55.14         58.44         2.58 o                         
  -2   6   8          0.24          0.75         1.05 o                         
  -1   6   8         12.32         16.60         1.70 o                         
   0   6   8        495.47        444.30         7.05 o                         
   1   6   8         96.88         92.15         4.12 o                         
   2   6   8        295.14        285.82         7.21 o                         
   3   6   8         35.83         30.75         2.93 o                         
   4   6   8          2.94          5.94         1.83 o                         
   5   6   8        116.94        116.86         5.28 o                         
   6   6   8          8.43         10.12         2.02 o                         
   7   6   8         58.01         64.56         5.51 o                         
   8   6   8          2.08          6.61         4.09 o                         
 -14   7   8          0.91          5.97         3.28 o                         
 -13   7   8          0.06          3.75         2.20 o                         
 -12   7   8         36.52         39.11         3.53 o                         
 -11   7   8        100.15        105.54         5.28 o                         
 -10   7   8        397.17        405.99         9.02 o                         
  -9   7   8        867.83        856.63        11.77 o                         
  -8   7   8          6.20          7.54         1.70 o                         
  -7   7   8         17.64         16.56         2.01 o                         
  -6   7   8        149.49        140.21         4.76 o                         
  -5   7   8         20.52         22.83         2.14 o                         
  -4   7   8          9.39          9.98         1.63 o                         
  -3   7   8         47.30         43.65         2.27 o                         
  -2   7   8        363.11        317.71         5.79 o                         
  -1   7   8          0.37         -0.32         1.32 o                         
   0   7   8        119.23        110.25         3.99 o                         
   1   7   8        134.12        145.00         4.88 o                         
   2   7   8         83.11         72.01         3.80 o                         
   3   7   8         12.35         16.94         2.11 o                         
   4   7   8         22.86         19.29         2.36 o                         
   5   7   8        101.91        106.70         5.01 o                         
   6   7   8         13.61         12.10         2.09 o                         
   7   7   8          0.25         -0.64         2.87 o                         
 -13   8   8        126.33        132.04         8.25 o                         
 -12   8   8        338.70        346.85         9.71 o                         
 -11   8   8         12.27         16.76         2.42 o                         
 -10   8   8        188.51        186.27         6.27 o                         
  -9   8   8        583.63        580.69        10.34 o                         
  -8   8   8         97.89         99.63         4.64 o                         
  -7   8   8         18.69         21.22         2.31 o                         
  -6   8   8        411.37        406.32         8.10 o                         
  -5   8   8         63.32         64.98         3.39 o                         
  -4   8   8         85.81         91.58         3.89 o                         
  -3   8   8         67.46         59.74         2.87 o                         
  -2   8   8        148.88        140.87         3.94 o                         
  -1   8   8        102.13         90.26         3.75 o                         
   0   8   8        427.21        422.94         7.08 o                         
   1   8   8        280.03        271.88         6.64 o                         
   2   8   8         51.30         66.35         3.74 o                         
   3   8   8         22.81         23.00         2.51 o                         
   4   8   8         29.92         32.56         2.89 o                         
   5   8   8          2.85          5.02         1.87 o                         
   6   8   8          0.32          0.33         1.84 o                         
   7   8   8          7.50          3.63         2.36 o                         
 -13   9   8          6.13          9.48         4.51 o                         
 -12   9   8        149.12        139.80         6.31 o                         
 -11   9   8         24.97         23.91         2.74 o                         
 -10   9   8          0.21          1.52         1.92 o                         
  -9   9   8        281.03        280.11         8.73 o                         
  -8   9   8         91.10         91.24         4.51 o                         
  -7   9   8        124.83        110.73         4.86 o                         
  -6   9   8         92.99         87.04         5.28 o                         
  -5   9   8          9.35         11.05         1.92 o                         
  -4   9   8          2.57          4.63         1.58 o                         
  -3   9   8        145.55        134.36         4.66 o                         
  -2   9   8         83.21         76.74         3.54 o                         
  -1   9   8        267.39        251.23         6.63 o                         
   0   9   8        371.32        343.56         6.85 o                         
   1   9   8          0.00          1.72         1.58 o                         
   2   9   8          5.77          4.69         1.57 o                         
   3   9   8          7.95          7.91         1.77 o                         
   4   9   8         17.77         21.93         2.96 o                         
   5   9   8         83.50         85.57         4.62 o                         
   6   9   8         10.84         11.70         2.42 o                         
   7   9   8         97.52        117.61         9.18 o                         
 -13  10   8        450.40        450.57        30.87 o                         
 -12  10   8        289.22        307.42         9.33 o                         
 -11  10   8         63.24         62.37         4.29 o                         
 -10  10   8        265.92        277.63         9.02 o                         
  -9  10   8        100.81         82.94         5.05 o                         
  -8  10   8         26.71         30.29         2.82 o                         
  -7  10   8         72.55         69.18         3.99 o                         
  -6  10   8        365.30        387.66         8.23 o                         
  -5  10   8         21.31         20.80         2.55 o                         
  -4  10   8          1.20          2.56         1.28 o                         
  -3  10   8        475.97        443.34         7.96 o                         
  -2  10   8        495.02        425.06         8.64 o                         
  -1  10   8        106.81        107.63         4.49 o                         
   0  10   8         10.39          9.88         1.98 o                         
   1  10   8        236.70        242.11         6.41 o                         
   2  10   8        155.24        151.26         5.26 o                         
   3  10   8         39.72         33.18         2.68 o                         
   4  10   8          8.17          8.31         1.94 o                         
   5  10   8         62.84         57.21         3.93 o                         
   6  10   8         72.25         77.42         5.68 o                         
   7  10   8         13.06          0.11         5.26 o                         
 -12  11   8         93.27         86.54        15.15 o                         
 -11  11   8        123.71        129.49         6.11 o                         
 -10  11   8         55.77         56.27         4.41 o                         
  -9  11   8         34.67         32.60         3.40 o                         
  -8  11   8          7.71         11.00         2.38 o                         
  -7  11   8          5.48          9.43         1.93 o                         
  -6  11   8          4.80          5.58         2.50 o                         
  -5  11   8         26.43         23.93         2.30 o                         
  -4  11   8         12.94         10.92         1.60 o                         
  -3  11   8         92.43         87.20         3.70 o                         
  -2  11   8          7.27         10.12         1.79 o                         
  -1  11   8         77.45         80.95         3.97 o                         
   0  11   8        266.10        268.45         7.95 o                         
   1  11   8         23.40         17.09         2.24 o                         
   2  11   8         35.15         37.57         3.14 o                         
   3  11   8         68.47         62.16         3.67 o                         
   4  11   8         34.29         34.27         2.81 o                         
   5  11   8         57.11         63.32         4.77 o                         
   6  11   8         56.69         74.57         6.36 o                         
   7  11   8        291.12        275.70        23.67 o                         
 -13  12   8         90.17         86.74        13.41 o                         
 -12  12   8        393.29        458.88        29.34 o                         
 -11  12   8         17.25         14.47         3.12 o                         
 -10  12   8          0.00          1.06         2.29 o                         
  -9  12   8         14.63         13.24         2.85 o                         
  -8  12   8          8.63          8.91         2.39 o                         
  -7  12   8        156.49        161.60         6.06 o                         
  -6  12   8          3.95          2.23         1.39 o                         
  -5  12   8        117.33        123.66         4.58 o                         
  -4  12   8          7.81         10.44         1.70 o                         
  -3  12   8        126.73        128.24         4.91 o                         
  -2  12   8          5.30          2.76         1.85 o                         
  -1  12   8        191.99        194.15         6.10 o                         
   0  12   8         83.76         99.52         4.89 o                         
   1  12   8         63.31         60.87         4.06 o                         
   2  12   8         31.71         31.90         2.95 o                         
   3  12   8          8.77         11.23         2.06 o                         
   4  12   8         17.86         22.46         2.61 o                         
   5  12   8        325.95        354.44        14.73 o                         
   6  12   8        136.06        134.52         8.29 o                         
 -12  13   8        174.27        185.98        19.25 o                         
 -11  13   8         77.35         74.54         9.20 o                         
 -10  13   8        132.00        132.07         7.70 o                         
  -9  13   8        301.54        308.68         9.84 o                         
  -8  13   8         64.69         60.99         4.51 o                         
  -7  13   8         16.85         12.49         2.12 o                         
  -6  13   8         40.21         45.13         3.20 o                         
  -5  13   8        487.96        443.43         8.66 o                         
  -4  13   8         99.97        111.93         4.25 o                         
  -3  13   8         92.50        100.28         4.53 o                         
  -2  13   8         68.14         66.94         4.30 o                         
  -1  13   8         31.18         24.84         2.68 o                         
   0  13   8         90.90        117.98         5.59 o                         
   1  13   8         23.19         30.71         3.31 o                         
   2  13   8        190.33        223.70         7.68 o                         
   3  13   8         27.83         21.01         2.82 o                         
   4  13   8        112.81        106.62         8.61 o                         
   5  13   8        123.78        150.81         9.80 o                         
   6  13   8         64.15         53.83         7.67 o                         
 -11  14   8          2.85         -1.72         5.25 o                         
 -10  14   8         14.06          9.57         3.52 o                         
  -9  14   8          0.22          0.68         2.11 o                         
  -8  14   8          7.77         10.30         2.58 o                         
  -7  14   8        104.39        103.59         5.68 o                         
  -6  14   8         12.85         16.26         2.30 o                         
  -5  14   8        312.23        320.66         7.21 o                         
  -4  14   8          3.82          2.49         1.67 o                         
  -3  14   8        102.36        103.66         5.02 o                         
  -2  14   8         51.49         51.48         4.07 o                         
  -1  14   8         15.38         18.61         2.48 o                         
   0  14   8         15.62         16.26         2.42 o                         
   1  14   8          3.20          4.71         2.18 o                         
   2  14   8         87.40        103.42         7.82 o                         
   3  14   8          0.00         -2.70         2.91 o                         
   4  14   8          9.48          7.02         5.52 o                         
   5  14   8          0.71         -5.11         6.38 o                         
 -10  15   8          2.34         -3.47         5.72 o                         
  -9  15   8          1.01         -1.88         2.41 o                         
  -8  15   8          9.46         10.77         2.54 o                         
  -7  15   8          6.86          5.57         2.66 o                         
  -6  15   8         45.47         53.91         3.85 o                         
  -5  15   8          4.83          5.28         1.60 o                         
  -4  15   8          6.94          2.12         2.28 o                         
  -3  15   8         60.49         69.53         4.78 o                         
  -2  15   8          1.91          8.77         2.47 o                         
  -1  15   8        128.19        124.85         6.93 o                         
   0  15   8          6.62          4.14         2.37 o                         
   1  15   8         12.42         20.23         3.38 o                         
   2  15   8         77.37        100.27        14.62 o                         
   4  15   8        172.13        187.85        19.23 o                         
  -9  16   8          3.29         10.20         7.27 o                         
  -8  16   8         22.59         24.01         4.00 o                         
  -7  16   8         49.75         55.58         5.35 o                         
  -6  16   8        138.02        170.84         6.74 o                         
  -5  16   8         33.08         27.02         2.92 o                         
  -4  16   8          0.91          1.34         1.84 o                         
  -3  16   8         94.40        105.43         5.80 o                         
  -2  16   8         64.96         69.04         4.75 o                         
  -1  16   8          6.70          8.95         2.68 o                         
   0  16   8        130.43        156.62        10.30 o                         
  -8  17   8          0.11          1.87         3.59 o                         
  -7  17   8        111.27        101.17         8.16 o                         
  -6  17   8         14.20          9.43         4.41 o                         
  -5  17   8         10.10         13.11         2.55 o                         
  -4  17   8         76.42         76.44         4.97 o                         
  -3  17   8         64.18         79.87         6.30 o                         
  -2  17   8          0.93         -1.11         2.47 o                         
  -1  17   8         11.08         19.82         4.79 o                         
   0  17   8          8.06          9.97         6.86 o                         
  -7  18   8         13.20         12.38         4.90 o                         
  -6  18   8          9.40         15.82         6.04 o                         
  -5  18   8         51.30         48.06         5.03 o                         
  -4  18   8         45.81         54.94         6.45 o                         
  -3  18   8         98.48        112.62        10.66 o                         
  -2  18   8          0.23          2.16         3.78 o                         
  -1  18   8        155.07        152.82        17.58 o                         
   0  18   8        192.01        178.90        18.98 o                         
  -5  19   8         21.22         15.76         6.13 o                         
  -4  19   8        198.18        240.54        15.61 o                         
  -3  19   8        162.02        165.16        18.28 o                         
  -2  19   8         15.72         21.88         8.40 o                         
 -13   1   9         14.85         26.74         5.82 o                         
 -12   1   9          8.95         13.68         3.20 o                         
 -11   1   9         21.67         20.89         3.68 o                         
 -10   1   9        212.59        206.63         9.68 o                         
  -9   1   9        123.89        127.84         6.74 o                         
  -8   1   9         43.68         50.73         4.42 o                         
  -7   1   9         52.83         56.46         4.39 o                         
  -6   1   9         13.07         17.63         2.86 o                         
  -5   1   9         69.44         66.35         3.45 o                         
  -4   1   9          7.31          5.90         1.13 o                         
  -3   1   9        131.92        123.21         3.69 o                         
  -2   1   9         60.66         56.42         2.72 o                         
  -1   1   9        166.92        173.23         5.16 o                         
   0   1   9          0.67          4.62         1.78 o                         
   1   1   9          0.00          1.05         1.55 o                         
   2   1   9         81.11         96.95         4.56 o                         
   3   1   9        106.20         97.25         4.68 o                         
   4   1   9         42.26         41.21         3.29 o                         
   5   1   9         35.44         35.79         3.17 o                         
   6   1   9         45.16         38.24         4.24 o                         
   7   1   9        165.73        184.67        15.85 o                         
 -13   2   9         11.79          7.97         2.95 o                         
 -12   2   9          0.41          3.02         2.17 o                         
 -11   2   9        104.78        102.76         5.72 o                         
 -10   2   9         78.24         73.98         4.85 o                         
  -9   2   9         18.91         23.68         3.82 o                         
  -8   2   9       1347.56       1342.34        18.71 o                         
  -7   2   9         45.37         40.88         3.59 o                         
  -6   2   9        120.70        116.57         5.44 o                         
  -5   2   9          0.32          2.44         1.38 o                         
  -4   2   9         18.21         20.12         1.83 o                         
  -3   2   9          0.08          0.58         1.20 o                         
  -2   2   9        152.37        145.41         4.31 o                         
  -1   2   9          9.86          5.17         1.34 o                         
   0   2   9        132.17        129.91         5.00 o                         
   1   2   9        120.83        128.69         5.15 o                         
   2   2   9         50.75         59.95         3.23 o                         
   3   2   9        201.72        234.07         6.23 o                         
   4   2   9        176.28        193.53         6.63 o                         
   5   2   9         18.82         16.95         3.03 o                         
   6   2   9         53.24         60.43         5.12 o                         
   7   2   9         10.40          7.73         7.30 o                         
 -13   3   9        122.61        108.23        14.79 o                         
 -12   3   9         33.53         36.08         3.92 o                         
 -11   3   9          0.38         -1.14         1.96 o                         
 -10   3   9         28.33         19.62         2.74 o                         
  -9   3   9        420.93        402.25        10.61 o                         
  -8   3   9         76.34         84.64         4.97 o                         
  -7   3   9         98.52         95.25         6.27 o                         
  -6   3   9        236.69        242.44         6.49 o                         
  -5   3   9         49.01         46.13         3.47 o                         
  -4   3   9        110.61        108.42         4.21 o                         
  -3   3   9          2.71          1.33         1.28 o                         
  -2   3   9        165.34        158.95         4.70 o                         
  -1   3   9         33.93         30.07         2.25 o                         
   0   3   9         50.99         48.21         3.21 o                         
   1   3   9         13.48         16.96         2.30 o                         
   2   3   9         29.67         27.45         2.50 o                         
   3   3   9        184.29        181.54         5.60 o                         
   4   3   9         35.66         36.45         2.80 o                         
   5   3   9         44.73         47.04         3.27 o                         
   6   3   9        190.89        223.99         9.42 o                         
   7   3   9         16.59         34.48         9.50 o                         
 -14   4   9          1.22          8.33         5.90 o                         
 -13   4   9          0.32         -1.93         5.60 o
[truncated: 39,529 more chars]
